# Supplementary material for: Nitrogen and Nod factor signaling determine Lotus japonicus root exudate composition and bacterial assembly
Source: Nat Commun. 2024 Apr 23;15:3436. doi: 10.1038/s41467-024-47752-0 (PMC11039659; doi:10.1038/s41467-024-47752-0)
Supplement: Supplementary file 4 — Supplementary Data 1 [file 41467_2024_47752_MOESM4_ESM.xlsx]

## Sheet: Overview
Supplementary Table 1 Relative abundances (RA) of ASVs enriched in different genotypes and growth conditions. This table contains detailed information complementary to Figure 3 and Supplementary Figure 3. Abundant ASVs (RA > 0.3% in Gifu) are listed in the first column of each sub-table. The following columns show the RA of the ASVs in soil, Gifu, nfre, chit5, and nfr5, the comparison of RA betwe…

## Sheet: Root_unfertilized
ASV list	Relative abundance of each ASV in each genotype					Statistical enriched or depleted ASV between genotypes				Taxonomy information of the ASV
ASVid	soil	Gifu	nfre	chit5	nfr5	Gifu_vs._soil	nfre_vs._Gifu	chit5_vs._Gifu	nfr5_vs._Gifu	Order	Family	Genus	Species
Zotu440	5.57e-05	0.000984025	0.000684515	9.3e-05	1.44e-05	UP			DOWN	AsCoM_o_1267	AsCoM_f_4827	Ca_Ovatusbacter	AsCoM_s_8267
Zotu57	0.00479978	0.00190215	0.00193366	0.00262095	0.00266516					Azospirillales	AsCoM_f_378	AsCoM_g_4425	AsCoM_s_4425
Zotu10	0.00815094	0.0135401	0.0123246	0.0160316	0.0128676					Burkholderiales	Burkholderiaceae	Cupriavidus	Cupriavidus_campinensis
Zotu134	1.13e-05	0.0015136	0.00104392	0.002664	0.0012523	UP				Burkholderiales	Burkholderiaceae	Burkholderia-Caballeronia-Paraburkholderia	Caballeronia_glathei
Zotu189	0	0.00146641	0.00378107	0.000358853	9.95e-05	UP			DOWN	Burkholderiales	Burkholderiaceae	Burkholderia-Caballeronia-Paraburkholderia	Paraburkholderia_terricola
Zotu2	0.00117865	0.0243798	0.0661672	0.0122551	0.00285291	UP			DOWN	Burkholderiales	Burkholderiaceae	Burkholderia-Caballeronia-Paraburkholderia	Paraburkholderia_terricola
Zotu216	6.65e-05	0.00354224	0.00227492	0.00242611	0.00327372	UP				Burkholderiales	Burkholderiaceae	Cupriavidus	Cupriavidus_campinensis
Zotu254	0	0.00221642	0.00602268	0.000689936	0.000118431	UP			DOWN	Burkholderiales	Burkholderiaceae	Burkholderia-Caballeronia-Paraburkholderia	Paraburkholderia_terricola
Zotu27	0.000276836	0.00495184	0.00537397	0.000756495	0.000165591	UP			DOWN	Burkholderiales	Burkholderiaceae	Burkholderia-Caballeronia-Paraburkholderia	Paraburkholderia_terricola
Zotu3469	8.39e-05	0.00208267	0.00303256	0.000656042	0.000134744	UP			DOWN	Burkholderiales	Burkholderiaceae	Burkholderia-Caballeronia-Paraburkholderia	Paraburkholderia_terricola
Zotu415	2.22e-05	0.0016301	0.000703825	0.000628331	0.000331408	UP				Burkholderiales	Burkholderiaceae	Burkholderia	AsCoM_s_171
Zotu58	0.000110823	0.00444619	0.0026775	0.00240273	0.00138507	UP				Burkholderiales	Burkholderiaceae	AsCoM_g_686	AsCoM_s_2382
Zotu61	2.22e-05	0.00250146	0.0101604	0.0012751	0.000147566	UP			DOWN	Burkholderiales	Burkholderiaceae	Burkholderia-Caballeronia-Paraburkholderia	Paraburkholderia_terricola
Zotu72	2.22e-05	0.00310433	0.00863737	0.000823981	0.000175705	UP			DOWN	Burkholderiales	Burkholderiaceae	Burkholderia-Caballeronia-Paraburkholderia	Paraburkholderia_terricola
Zotu76	0	0.00334464	0.0110239	0.00109453	0.000327055	UP			DOWN	Burkholderiales	Burkholderiaceae	Burkholderia-Caballeronia-Paraburkholderia	Paraburkholderia_terricola
Zotu11	0.00163973	0.00660337	0.00520203	0.00487894	0.0054822	UP				Burkholderiales	Comamonadaceae	Rhizobacter	AsCoM_s_332
Zotu117	8.87e-05	0.0026436	0.00526175	0.00402116	0.00432625	UP				Burkholderiales	Comamonadaceae	Variovorax	Variovorax_ginsengisoli
Zotu12	0.00758291	0.0155423	0.0103501	0.00770556	0.0159685					Burkholderiales	Comamonadaceae	Rhizobacter	Rhizobacter_fulvus
Zotu123	7.17e-05	0.00342368	0.00330811	0.0029574	0.00574867	UP				Burkholderiales	Comamonadaceae	Variovorax	Variovorax_ginsengisoli
Zotu149	4.43e-05	0.00285282	0.00329425	0.00183574	0.00285783	UP				Burkholderiales	Comamonadaceae	Rhizobacter	Rhizobacter_fulvus
Zotu173	0.000228766	0.00414612	0.00248172	0.00133181	0.00453681	UP				Burkholderiales	Comamonadaceae	Rhizobacter	Rhizobacter_fulvus
Zotu191	0.0031438	0.0038371	0.00461735	0.00381669	0.0048695					Burkholderiales	Comamonadaceae	Ramlibacter	AsCoM_s_280
Zotu199	0	0.00305544	0.00365601	0.00255868	0.00113042	UP				Burkholderiales	Comamonadaceae	Variovorax	Variovorax_boronicumulans
Zotu21	0.00211338	0.00501137	0.00268689	0.00120907	0.00140757			DOWN		Burkholderiales	Comamonadaceae	AsCoM_g_195	AsCoM_s_557
Zotu229	6.65e-05	0.00480568	0.00273111	0.00274021	0.00172606	UP				Burkholderiales	Comamonadaceae	Variovorax	Variovorax_boronicumulans
Zotu230	0.000132988	0.00359769	0.00289878	0.0019372	0.00299137	UP				Burkholderiales	Comamonadaceae	Ideonella	AsCoM_s_381
Zotu235	0.000136161	0.00213962	2.76e-05	9.05e-06	2.45e-05	UP	DOWN	DOWN	DOWN	Burkholderiales	Comamonadaceae	AsCoM_g_195	AsCoM_s_2336
Zotu245	6.65e-05	0.00472376	0.0029358	0.00276582	0.00500531	UP				Burkholderiales	Comamonadaceae	Variovorax	Variovorax_ginsengisoli
Zotu267	3.64e-05	0.00382241	0.00168178	0.000953622	0.0040367	UP				Burkholderiales	Comamonadaceae	Rhizobacter	Rhizobacter_fulvus
Zotu3	0.00388834	0.012457	0.0115561	0.00970226	0.0104044	UP				Burkholderiales	Comamonadaceae	Ideonella	AsCoM_s_381
Zotu35	0.00907092	0.00337813	0.0039657	0.00346229	0.00559954					Burkholderiales	Comamonadaceae	Ramlibacter	AsCoM_s_280
Zotu42	0.00822144	0.00202019	0.00287874	0.0026904	0.00309966					Burkholderiales	Comamonadaceae	Polaromonas	Polaromonas_jejuensis
Zotu45	0.00177299	0.00661907	0.00377695	0.00066444	0.000694563	UP		DOWN	DOWN	Burkholderiales	Comamonadaceae	Piscinibacter	Piscinibacter_aquaticus
Zotu494	0.000117943	0.00306907	0.00125971	0.000204571	0.000455547	UP		DOWN	DOWN	Burkholderiales	Comamonadaceae	Piscinibacter	Piscinibacter_aquaticus
Zotu5668	2.1e-05	0.00142128	0.000110847	0.000104817	8.5e-06	UP	DOWN	DOWN	DOWN	Burkholderiales	Comamonadaceae	Ramlibacter	AsCoM_s_1159
Zotu6	0.00031824	0.00197268	0.00581531	0.00776139	0.0152074	UP			UP	Burkholderiales	Comamonadaceae	Rhizobacter	AsCoM_s_3847
Zotu8	0.0022464	0.0123007	0.0171373	0.0155505	0.0209414	UP				Burkholderiales	Comamonadaceae	Ramlibacter	Variovorax_ginsengisoli
Zotu9	0.0030286	0.0176311	0.013615	0.0129097	0.00448178	UP			DOWN	Burkholderiales	Comamonadaceae	Variovorax	Variovorax_boronicumulans
Zotu9338	0.000128933	0.00253418	0.000250568	0.000102589	1.29e-05	UP	DOWN	DOWN	DOWN	Burkholderiales	Comamonadaceae	Ramlibacter	AsCoM_s_1159
Zotu124	0.000525476	0.0103334	0.00012567	7e-05	4.69e-06	UP	DOWN	DOWN	DOWN	Burkholderiales	Oxalobacteraceae	Duganella	AsCoM_s_1239
Zotu161	8.27e-05	0.00762588	7.34e-05	5.88e-05	0	UP	DOWN	DOWN	DOWN	Burkholderiales	Oxalobacteraceae	Duganella	AsCoM_s_1239
Zotu20	0.000596256	0.024237	0.00476227	0.00220369	0.000115151	UP			DOWN	Burkholderiales	Oxalobacteraceae	Duganella	Duganella_sp.
Zotu204	4.95e-05	0.00318454	0.00101235	0.000229757	1.7e-05	UP			DOWN	Burkholderiales	Oxalobacteraceae	Duganella	Duganella_sp.
Zotu291	0.000100949	0.014306	0.000998861	0.000494378	4.96e-05	UP	DOWN	DOWN	DOWN	Burkholderiales	Oxalobacteraceae	Duganella	AsCoM_s_3105
Zotu294	8.87e-05	0.00652837	0.000555678	0.000273385	3.29e-05	UP	DOWN	DOWN	DOWN	Burkholderiales	Oxalobacteraceae	Duganella	Duganella_sp.
Zotu309	9.15e-05	0.0017014	0.00052589	0.000201886	0	UP			DOWN	Burkholderiales	Oxalobacteraceae	Duganella	Duganella_sp.
Zotu327	2.35e-05	0.0025388	0.000830901	0.000132651	4.73e-06	UP		DOWN	DOWN	Burkholderiales	Oxalobacteraceae	Duganella	Duganella_sp.
Zotu36	0.000582823	0.00697871	0.00266981	0.000907621	4.6e-05	UP			DOWN	Burkholderiales	Oxalobacteraceae	Massilia	AsCoM_s_310
Zotu41	0.0908351	0.00463441	0.000392712	0.000393639	0.000476263	DOWN	DOWN	DOWN		Burkholderiales	Oxalobacteraceae	Pseudoduganella	Pseudoduganella_violaceinigra
Zotu466	0.000532997	0.000837533	6.29e-05	1.83e-05	8.93e-06		DOWN	DOWN	DOWN	Burkholderiales	Oxalobacteraceae	Massilia	AsCoM_s_372
Zotu469	2.22e-05	0.00281014	0.00119031	0.000193525	2.01e-05	UP		DOWN	DOWN	Burkholderiales	Oxalobacteraceae	Massilia	AsCoM_s_10969
Zotu6286	0.000961834	0.0022341	0.00078327	0.000376877	0.000486032			DOWN	DOWN	Burkholderiales	Oxalobacteraceae	Massilia	Variovorax_boronicumulans
Zotu636	0	0.000943896	0.000168545	1.65e-05	5.57e-05	UP		DOWN		Burkholderiales	Oxalobacteraceae	Duganella	AsCoM_s_1239
Zotu905	0	0.00224304	0.00031629	6.86e-05	6.77e-05	UP		DOWN	DOWN	Burkholderiales	Oxalobacteraceae	Herbaspirillum	Herbaspirillum_aquaticum
Zotu9204	0.000287841	0.00172497	0.000401726	0.00031533	1.03e-05	UP			DOWN	Burkholderiales	Oxalobacteraceae	Duganella	AsCoM_s_1239
Zotu957	2.87e-05	0.00122921	4.38e-05	5.24e-06	0	UP	DOWN	DOWN	DOWN	Burkholderiales	Oxalobacteraceae	Duganella	AsCoM_s_1239
Zotu99	8.99e-05	0.00357995	0.00114771	0.000526347	1.8e-05	UP			DOWN	Burkholderiales	Oxalobacteraceae	Duganella	Paraburkholderia_terricola
Zotu104	0.000217803	0.002701	0.00154624	0.001526	0.00221556	UP				Caulobacterales	Caulobacteraceae	Caulobacter	Caulobacter_henricii
Zotu108	4.06e-05	0.00323535	0.00138412	0.00356532	0.00217894	UP				Caulobacterales	Caulobacteraceae	Caulobacter	Caulobacter_henricii
Zotu132	6.65e-05	0.00276958	0.00266216	0.00370294	0.00208356	UP				Caulobacterales	Caulobacteraceae	Caulobacter	Caulobacter_henricii
Zotu14	0.000817806	0.0151111	0.0128014	0.0133284	0.0115082	UP				Caulobacterales	Caulobacteraceae	Caulobacter	Caulobacter_henricii
Zotu153	0.00130727	0.00168873	0.000716724	0.000912487	0.00199843					Caulobacterales	Caulobacteraceae	Caulobacter	Caulobacter_segnis
Zotu201	7.36e-05	0.00241763	0.00368461	0.00703	0.00385738	UP				Caulobacterales	Caulobacteraceae	Caulobacter	Caulobacter_henricii
Zotu210	0.000104831	0.00446245	0.00403776	0.00664184	0.00533173	UP				Caulobacterales	Caulobacteraceae	Caulobacter	Caulobacter_henricii
Zotu218	7.12e-06	0.00190862	0.000964877	0.00227249	0.00152852	UP				Caulobacterales	Caulobacteraceae	Caulobacter	Caulobacter_henricii
Zotu44	0.000160323	0.00607793	0.0049189	0.00787183	0.00515099	UP				Caulobacterales	Caulobacteraceae	Caulobacter	Caulobacter_henricii
Zotu52	0.00133256	0.00266979	0.00238616	0.00185626	0.00149015					Caulobacterales	Caulobacteraceae	Phenylobacterium	AsCoM_s_784
Zotu56	5.44e-05	0.00269218	0.00488449	0.00517846	0.00231971	UP				Caulobacterales	Caulobacteraceae	Caulobacter	Caulobacter_henricii
Zotu603	5.14e-05	0.000952311	0.00026318	0.000518209	0.000839158	UP				Caulobacterales	Caulobacteraceae	Caulobacter	Caulobacter_henricii
Zotu55	0.0189565	0.00174326	0.00194932	0.00156479	0.00210874	DOWN				Dongiales	Dongiaceae	Dongia	AsCoM_s_428
Zotu177	0.000153282	0.00491732	0.00187253	0.000446965	0.00390067	UP		DOWN		Pseudomonadales	Pseudomonadaceae	Pseudomonas	Pseudomonas_helmanticensis
Zotu38	0.00236194	0.00779642	0.0043425	0.00165275	0.00672943	UP				Pseudomonadales	Pseudomonadaceae	Pseudomonas	Pseudomonas_helmanticensis
Zotu47	0.002946	0.00224159	0.00230609	6.63e-05	0.00361215			DOWN		Pseudomonadales	Pseudomonadaceae	Pseudomonas	Pseudomonas_helmanticensis
Zotu114	0.000168402	0.00306616	0.00260261	0.00187016	0.00116434	UP				Rhizobiales	Hyphomicrobiaceae	Hyphomicrobium	AsCoM_s_1007
Zotu381	2.22e-05	0.00161706	0.00106449	0.000726506	0.000474466	UP				Rhizobiales	Hyphomicrobiaceae	Hyphomicrobium	AsCoM_s_1007
Zotu1	0.0219536	0.0199587	0.0111099	0.00540831	0.000527133				DOWN	Rhizobiales	Rhizobiaceae	Mesorhizobium	Mesorhizobium_amorphae
Zotu109	4.43e-05	0.00300656	0.000990452	0.00260534	0.0035877	UP				Rhizobiales	Rhizobiaceae	Allorhizobium-Neorhizobium-Pararhizobium-Rhizobium	Rhizobium_laguerreae
Zotu110	6.65e-05	0.00314029	0.00292259	0.00295663	0.00232711	UP				Rhizobiales	Rhizobiaceae	Allorhizobium-Neorhizobium-Pararhizobium-Rhizobium	Rhizobium_laguerreae
Zotu128	9.38e-05	0.00236379	0.00168007	0.00250428	0.00345084	UP				Rhizobiales	Rhizobiaceae	Neorhizobium	AsCoM_s_449
Zotu136	6.78e-05	0.0021644	0.00312415	0.00534095	0.00255904	UP				Rhizobiales	Rhizobiaceae	Allorhizobium-Neorhizobium-Pararhizobium-Rhizobium	Rhizobium_laguerreae
Zotu141	4.43e-05	0.00277055	0.00108416	0.00251881	0.00419634	UP				Rhizobiales	Rhizobiaceae	Allorhizobium-Neorhizobium-Pararhizobium-Rhizobium	Rhizobium_laguerreae
Zotu15	0.00043136	0.00500317	0.00377839	0.000759023	0.000109047	UP		DOWN	DOWN	Rhizobiales	Rhizobiaceae	Mesorhizobium	Mesorhizobium_metallidurans
Zotu152	2.22e-05	0.0018534	0.00220275	0.00495537	0.00341414	UP				Rhizobiales	Rhizobiaceae	Neorhizobium	AsCoM_s_449
Zotu163	8.87e-05	0.00135649	0.00232785	0.00220088	0.00015335	UP			DOWN	Rhizobiales	Rhizobiaceae	Allorhizobium-Neorhizobium-Pararhizobium-Rhizobium	Rhizobium_jaguaris
Zotu17	0.000740601	0.0034646	0.00337009	0.000636395	7.74e-05				DOWN	Rhizobiales	Rhizobiaceae	Mesorhizobium	Mesorhizobium_metallidurans
Zotu175	0.000149102	0.00198303	0.000694274	0.000125556	1.85e-05	UP		DOWN	DOWN	Rhizobiales	Rhizobiaceae	Mesorhizobium	Mesorhizobium_metallidurans
Zotu19	0.000451178	0.0181487	0.00983742	0.0193243	0.0149099	UP				Rhizobiales	Rhizobiaceae	Allorhizobium-Neorhizobium-Pararhizobium-Rhizobium	Rhizobium_laguerreae
Zotu22	0.000337046	0.00226677	0.00697723	0.00849191	0.01504	UP			UP	Rhizobiales	Rhizobiaceae	Allorhizobium-Neorhizobium-Pararhizobium-Rhizobium	AsCoM_s_340
Zotu221	0	0.00270136	0.0033251	0.00386344	0.0023097	UP				Rhizobiales	Rhizobiaceae	Allorhizobium-Neorhizobium-Pararhizobium-Rhizobium	Rhizobium_laguerreae
Zotu224	0	0.00228936	0.000226373	0.000712853	0.00496255	UP	DOWN			Rhizobiales	Rhizobiaceae	Allorhizobium-Neorhizobium-Pararhizobium-Rhizobium	Rhizobium_laguerreae
Zotu23	0.000110823	0.00877855	0.0125093	0.013706	0.00818107	UP				Rhizobiales	Rhizobiaceae	Allorhizobium-Neorhizobium-Pararhizobium-Rhizobium	Rhizobium_laguerreae
Zotu249	4.43e-05	0.00198616	0.00198079	0.0028245	0.00226145	UP				Rhizobiales	Rhizobiaceae	Neorhizobium	AsCoM_s_449
Zotu25	0.000259211	0.0127377	0.00472349	0.0170286	0.0188097	UP				Rhizobiales	Rhizobiaceae	Neorhizobium	AsCoM_s_449
Zotu251	0	0.00106353	0.000564375	0.000732831	0.0019711	UP				Rhizobiales	Rhizobiaceae	Allorhizobium-Neorhizobium-Pararhizobium-Rhizobium	Rhizobium_laguerreae
Zotu26	8.47e-05	0.00622948	0.00807128	0.0108698	0.00941294	UP				Rhizobiales	Rhizobiaceae	Neorhizobium	AsCoM_s_449
Zotu276	7.12e-06	0.00189407	0.000620694	0.00108236	0.00101051	UP				Rhizobiales	Rhizobiaceae	Allorhizobium-Neorhizobium-Pararhizobium-Rhizobium	AsCoM_s_1861
Zotu278	0	0.00137755	0.000413893	0.000818944	0.00298485	UP				Rhizobiales	Rhizobiaceae	Neorhizobium	Neorhizobium_galegae
Zotu29	0.000216943	0.00616509	0.0112497	0.0114436	0.00683924	UP				Rhizobiales	Rhizobiaceae	Allorhizobium-Neorhizobium-Pararhizobium-Rhizobium	Rhizobium_laguerreae
Zotu31	0.000132988	0.00489974	0.00756983	0.00928688	0.00696895	UP				Rhizobiales	Rhizobiaceae	Neorhizobium	AsCoM_s_449
Zotu32	0.000475999	0.00633417	0.00490603	0.0173081	0.0109293	UP				Rhizobiales	Rhizobiaceae	Allorhizobium-Neorhizobium-Pararhizobium-Rhizobium	Rhizobium_laguerreae
Zotu33	0.000827088	0.0136662	0.00303045	0.00059145	0.000436962	UP		DOWN	DOWN	Rhizobiales	Rhizobiaceae	Mesorhizobium	Mesorhizobium_metallidurans
Zotu331	0.000107072	0.00165204	0.00125901	0.000389595	8.32e-05	UP			DOWN	Rhizobiales	Rhizobiaceae	Mesorhizobium	Mesorhizobium_waitakense
Zotu363	0.000356838	0.00204336	0.0013513	0.000324469	7.69e-05	UP		DOWN	DOWN	Rhizobiales	Rhizobiaceae	Mesorhizobium	Bradyrhizobium_lablabi
Zotu39	0.000191556	0.00609346	0.00498989	0.0182911	0.0124347	UP				Rhizobiales	Rhizobiaceae	Allorhizobium-Neorhizobium-Pararhizobium-Rhizobium	Rhizobium_favelukesii
Zotu4	0.000815188	0.0290059	0.0213441	0.0463642	0.0337708	UP				Rhizobiales	Rhizobiaceae	Neorhizobium	AsCoM_s_449
Zotu49	5.17e-06	0.00521677	0.00458608	0.0139507	0.00780726	UP				Rhizobiales	Rhizobiaceae	Allorhizobium-Neorhizobium-Pararhizobium-Rhizobium	Rhizobium_laguerreae
Zotu5	0.00123739	0.0296701	0.025913	0.0519082	0.0331343	UP				Rhizobiales	Rhizobiaceae	Allorhizobium-Neorhizobium-Pararhizobium-Rhizobium	Rhizobium_laguerreae
Zotu50	0.000400939	0.00280706	0.00134767	0.000227754	5.39e-05	UP		DOWN	DOWN	Rhizobiales	Rhizobiaceae	Mesorhizobium	Mesorhizobium_metallidurans
Zotu59	0.000132988	0.00529407	0.00513098	0.00620725	0.00407683	UP				Rhizobiales	Rhizobiaceae	Allorhizobium-Neorhizobium-Pararhizobium-Rhizobium	Rhizobium_laguerreae
Zotu6256	8.26e-05	0.00201643	0.00198879	0.00234806	0.000931522	UP				Rhizobiales	Rhizobiaceae	Neorhizobium	AsCoM_s_449
Zotu63	0.000110736	0.00307789	0.00277407	0.00302317	0.00263548	UP				Rhizobiales	Rhizobiaceae	Allorhizobium-Neorhizobium-Pararhizobium-Rhizobium	AsCoM_s_1861
Zotu67	8.87e-05	0.00523979	0.00373928	0.00483908	0.00362397	UP				Rhizobiales	Rhizobiaceae	Allorhizobium-Neorhizobium-Pararhizobium-Rhizobium	Rhizobium_laguerreae
Zotu68	8.87e-05	0.00409968	0.00328171	0.00515129	0.0048813	UP				Rhizobiales	Rhizobiaceae	Neorhizobium	AsCoM_s_449
Zotu73	4.43e-05	0.00183046	0.00217887	0.00432007	0.0122617	UP			UP	Rhizobiales	Rhizobiaceae	Allorhizobium-Neorhizobium-Pararhizobium-Rhizobium	AsCoM_s_340
Zotu77	4.95e-05	0.00403544	0.00148942	0.00274843	0.00340239	UP				Rhizobiales	Rhizobiaceae	Neorhizobium	AsCoM_s_449
Zotu78	0.000161753	0.00394539	0.00120851	0.000180938	6.91e-05	UP		DOWN	DOWN	Rhizobiales	Rhizobiaceae	Mesorhizobium	Mesorhizobium_metallidurans
Zotu81	4.43e-05	0.00366029	0.00180215	0.00372827	0.00497634	UP				Rhizobiales	Rhizobiaceae	Neorhizobium	AsCoM_s_449
Zotu127	0.000249224	0.00701299	0.00287231	0.000631063	0.000724314	UP		DOWN	DOWN	Rhizobiales	Xanthobacteraceae	Bradyrhizobium	Bradyrhizobium_liaoningense
Zotu138	2.93e-05	0.00309978	0.00153481	0.00202692	0.00307971	UP				Rhizobiales	Xanthobacteraceae	Bradyrhizobium	Bradyrhizobium_erythrophlei
Zotu151	8.9e-05	0.00314439	0.00329899	0.000695928	0.000514118	UP		DOWN	DOWN	Rhizobiales	Xanthobacteraceae	Bradyrhizobium	Bradyrhizobium_liaoningense
Zotu206	0.000134984	0.00202814	0.0012853	0.00149696	0.000925579	UP				Rhizobiales	Xanthobacteraceae	Tardiphaga	Tardiphaga_robiniae
Zotu228	0.000162272	0.00353802	0.00196615	0.000351397	0.000473899	UP		DOWN	DOWN	Rhizobiales	Xanthobacteraceae	Bradyrhizobium	Bradyrhizobium_liaoningense
Zotu28	0.0121067	0.0106417	0.00840505	0.00980459	0.0108863					Rhizobiales	Xanthobacteraceae	Bradyrhizobium	Bradyrhizobium_erythrophlei
Zotu287	0.000413166	0.00169748	0.00131362	0.000607295	0.000213411	UP			DOWN	Rhizobiales	Xanthobacteraceae	Bradyrhizobium	Bradyrhizobium_liaoningense
Zotu308	2.93e-05	0.00269502	0.000566338	0.000853593	0.000816075	UP				Rhizobiales	Xanthobacteraceae	Afipia	Afipia_broomeae
Zotu384	0.000189889	0.00238053	0.00253719	0.00380346	0.00436406	UP				Rhizobiales	Xanthobacteraceae	Bradyrhizobium	Bradyrhizobium_erythrophlei
Zotu454	0	0.00101089	0.000800905	0.000252247	9.3e-05	UP			DOWN	Rhizobiales	Xanthobacteraceae	Bradyrhizobium	Bradyrhizobium_liaoningense
Zotu458	8.87e-05	0.00188075	0.00066818	0.00026403	0.000137519	UP		DOWN	DOWN	Rhizobiales	Xanthobacteraceae	Bradyrhizobium	Bradyrhizobium_liaoningense
Zotu486	5.57e-05	0.00113834	0.000316066	0.00042988	0.000531497	UP				Rhizobiales	Xanthobacteraceae	Tardiphaga	Tardiphaga_robiniae
Zotu71	0.00022796	0.00788916	0.00287116	0.00339903	0.00546585	UP				Rhizobiales	Xanthobacteraceae	Bradyrhizobium	Bradyrhizobium_erythrophlei
Zotu75	0.000269339	0.00655546	0.00557821	0.00173852	0.000983763	UP		DOWN	DOWN	Rhizobiales	Xanthobacteraceae	Bradyrhizobium	Bradyrhizobium_liaoningense
Zotu86	2.22e-05	0.00304541	0.00330525	0.00259975	0.0035399	UP				Rhizobiales	Xanthobacteraceae	Bradyrhizobium	Bradyrhizobium_erythrophlei
Zotu92	0.000102898	0.00237548	0.00324826	0.0023823	0.00241995	UP				Rhizobiales	Xanthobacteraceae	Bradyrhizobium	Bradyrhizobium_erythrophlei
Zotu16	6.99e-05	0.00239234	0.0023818	0.00256768	0.00158704	UP				Sphingomonadales	Sphingomonadaceae	Novosphingobium	AsCoM_s_65
Zotu84	0	0.00307464	0.00270695	0.00281504	0.0021667	UP				Sphingomonadales	Sphingomonadaceae	Novosphingobium	AsCoM_s_65
Zotu70	0.0010613	0.00420735	0.00301694	0.00390412	0.0049478	UP				Steroidobacterales	Steroidobacteraceae	Steroidobacter	Steroidobacter_agariperforans
Zotu120	4.43e-05	0.00226489	0.00102846	0.00270171	0.000910841	UP				Streptomycetales	Streptomycetaceae	Streptomyces	Streptomyces_canus
Zotu18	0.00118088	0.00704751	0.00305223	0.005129	0.00210133	UP				Streptomycetales	Streptomycetaceae	Streptomyces	Streptomyces_canus
Zotu248	0.000824161	0.00104274	0.000652522	0.00140193	0.000296755					Streptomycetales	Streptomycetaceae	Streptomyces	Streptomyces_rishiriensis
Zotu30	0.000910757	0.00303312	0.00173795	0.00620064	0.00463282	UP				Streptomycetales	Streptomycetaceae	Streptomyces	Streptomyces_rishiriensis
Zotu37	4.43e-05	0.00178509	0.0014298	0.002168	0.000492915	UP				Streptomycetales	Streptomycetaceae	Streptomyces	Streptomyces_canus

## Sheet: Root_10mMKNO3
ASV list	Relative abundance of each ASV in each genotype					Statistical enriched or depleted ASV between genotypes				Taxonomy information of the ASV
ASVid	soil	Gifu	nfre	chit5	nfr5	Gifu_vs._soil	nfre_vs._Gifu	chit5_vs._Gifu	nfr5_vs._Gifu	Order	Family	Genus	Species
Zotu1	0.00759776	0.00755958	0.0120546	0.00127831	0.000577337					Rhizobiales	Rhizobiaceae	Mesorhizobium	Mesorhizobium_amorphae
Zotu10	0.00719444	0.00660053	0.00997222	0.0128408	0.0089489					Burkholderiales	Burkholderiaceae	Cupriavidus	Cupriavidus_campinensis
Zotu103	5.04e-05	0.00297932	0.00482246	0.00312306	0.00178854	UP				Burkholderiales	Comamonadaceae	Rhizobacter	AsCoM_s_3847
Zotu10364	0	0.0020036	0.00120489	0.0019233	0.00221068	UP				Streptomycetales	Streptomycetaceae	Streptomyces	Streptomyces_rishiriensis
Zotu105	0.000270542	0.00340312	0.00321083	0.000827095	0.00320184	UP				Burkholderiales	Comamonadaceae	Ideonella	AsCoM_s_381
Zotu10554	0.000134908	0.00183957	0.000714092	0.000989336	0.000440631	UP				Streptomycetales	Streptomycetaceae	Streptomyces	Streptomyces_canus
Zotu107	0.000425749	0.00922384	0.00546331	0.00655029	0.00817518					Streptomycetales	Streptomycetaceae	Streptomyces	Streptomyces_canus
Zotu112	2.84e-05	0.0060524	0.00416704	0.000935964	0.00602648	UP				Burkholderiales	Comamonadaceae	Ideonella	AsCoM_s_381
Zotu116	0.00290834	0.00547553	0.00835708	0.00642275	0.00505866					Rhizobiales	Devosiaceae	Devosia	AsCoM_s_4443
Zotu117	0	0.00221887	0.00515311	0.00411213	0.0027666	UP				Burkholderiales	Comamonadaceae	Variovorax	Variovorax_ginsengisoli
Zotu12	0.00294784	0.00279114	0.00576153	0.00392857	0.00221929					Burkholderiales	Comamonadaceae	Rhizobacter	Rhizobacter_fulvus
Zotu120	0.000644477	0.0188865	0.0110018	0.0131016	0.0153013	UP				Streptomycetales	Streptomycetaceae	Streptomyces	Streptomyces_canus
Zotu1207	0.000156458	0.00165781	0.0012918	0.000662841	0.00216482					Burkholderiales	Comamonadaceae	Rhizobacter	AsCoM_s_321
Zotu1209	0.000531614	0.00334533	0.00181672	0.00173324	0.00270504					Streptomycetales	Streptomycetaceae	Streptomyces	Streptomyces_canus
Zotu1223	0.000146639	0.00292636	0.0010692	0.000937135	0.00191554	UP				Streptomycetales	Streptomycetaceae	Streptomyces	Streptomyces_canus
Zotu125	0.00166772	0.00183378	0.000654872	0.00239387	0.00225786					Pseudomonadales	Pseudomonadaceae	Pseudomonas	Pseudomonas_helmanticensis
Zotu131	0.000287755	0.00667798	0.00330436	0.00504871	0.00540026	UP				Streptomycetales	Streptomycetaceae	Streptomyces	Streptomyces_rishiriensis
Zotu1329	2.84e-05	0.00214918	0.00227477	0.00306427	0.00272245	UP				Rhizobiales	Rhizobiaceae	Neorhizobium	AsCoM_s_449
Zotu134	0	0.00947661	0.00574063	0.00226808	0.00378381	UP				Burkholderiales	Burkholderiaceae	Burkholderia-Caballeronia-Paraburkholderia	Caballeronia_glathei
Zotu14	0.000405467	0.00443458	0.00555201	0.011438	0.00714572					Caulobacterales	Caulobacteraceae	Caulobacter	Caulobacter_henricii
Zotu146	5.26e-05	0.00301549	0.00336534	0.00198869	0.00763346	UP				Burkholderiales	Comamonadaceae	Rhizobacter	AsCoM_s_3847
Zotu15	0.00114918	0.0021398	0.0031153	0.000526351	0.000301501					Rhizobiales	Rhizobiaceae	Mesorhizobium	Mesorhizobium_metallidurans
Zotu1505	0.000802468	0.0024203	0.00169631	0.00114865	0.00199093					Streptomycetales	Streptomycetaceae	Streptomyces	Streptomyces_canus
Zotu1530	0.000612261	0.0016655	0.00177098	0.00116119	0.00155689					Streptomycetales	Streptomycetaceae	Streptomyces	Streptomyces_canus
Zotu154	2.84e-05	0.00219937	0.00395355	0.00100623	0.00381433	UP				Burkholderiales	Comamonadaceae	Rhizobacter	AsCoM_s_3847
Zotu158	0.000275523	0.00706517	0.00269329	0.00438712	0.00485356	UP				Streptomycetales	Streptomycetaceae	Streptomyces	Streptomyces_rishiriensis
Zotu16	0.00037021	0.00989655	0.0120856	0.0102423	0.0124488	UP				Sphingomonadales	Sphingomonadaceae	Novosphingobium	AsCoM_s_65
Zotu165	0.000113533	0.00515512	0.00540761	0.00313329	0.00478711	UP				Burkholderiales	Comamonadaceae	Ideonella	AsCoM_s_381
Zotu166	0.000717058	0.0023013	0.00546887	0.00234533	0.00149679					Rhizobiales	Xanthobacteraceae	AsCoM_g_703	AsCoM_s_703
Zotu167	0.00047986	0.00556763	0.00186454	0.00356104	0.00442255	UP				Rhizobiales	Devosiaceae	Devosia	AsCoM_s_12932
Zotu17	0.00200219	0.00226079	0.0035228	0.000566194	0.00037072					Rhizobiales	Rhizobiaceae	Mesorhizobium	Mesorhizobium_metallidurans
Zotu174	0.0156558	0.00342055	0.00317332	0.00219655	0.00319032	DOWN				Caulobacterales	Caulobacteraceae	Brevundimonas	Brevundimonas_basaltis
Zotu18	0.00619515	0.0480858	0.0267146	0.020229	0.0360549	UP				Streptomycetales	Streptomycetaceae	Streptomyces	Streptomyces_canus
Zotu182	0.000226791	0.00222837	0.00185653	0.000807188	0.000860627	UP				Burkholderiales	Oxalobacteraceae	Massilia	AsCoM_s_2184
Zotu1871	2.42e-05	0.00350008	0.00185233	0.00195888	0.00215496	UP				Burkholderiales	Oxalobacteraceae	Noviherbaspirillum	AsCoM_s_3149
Zotu191	0.000581523	0.00346424	0.00644444	0.00310715	0.00322412					Burkholderiales	Comamonadaceae	Ramlibacter	AsCoM_s_280
Zotu193	0.000313301	0.003143	0.00219671	0.0023197	0.00220328	UP				Rhizobiales	Xanthobacteraceae	Pseudolabrys	AsCoM_s_12724
Zotu195	0.000335243	0.00200792	0.000471702	0.000425339	0.0017258					Burkholderiales	Oxalobacteraceae	Massilia	AsCoM_s_657
Zotu196	0.00105604	0.00372417	0.00315162	0.00424146	0.00392227					Steroidobacterales	Steroidobacteraceae	Steroidobacter	AsCoM_s_4912
Zotu210	0.000119649	0.00126685	0.00154604	0.00284973	0.00163977					Caulobacterales	Caulobacteraceae	Caulobacter	Caulobacter_henricii
Zotu212	0.000113533	0.00484301	0.00442598	0.00211209	0.00844083	UP				Burkholderiales	Comamonadaceae	Rhizobacter	AsCoM_s_3847
Zotu213	0.000482586	0.00265809	0.00290356	0.0035775	0.00355958					Steroidobacterales	Steroidobacteraceae	Steroidobacter	AsCoM_s_877
Zotu215	0.000141916	0.00859407	0.00117144	0.00096677	0.00276951	UP				Burkholderiales	Oxalobacteraceae	Noviherbaspirillum	AsCoM_s_2848
Zotu22	0.000905629	0.00591354	0.00779796	0.00786527	0.00927951					Rhizobiales	Rhizobiaceae	Allorhizobium-Neorhizobium-Pararhizobium-Rhizobium	AsCoM_s_340
Zotu2224	0.00220375	0.00363381	0.00235057	0.0020051	0.00297809					Streptomycetales	Streptomycetaceae	Streptomyces	Streptomyces_canus
Zotu223	2.84e-05	0.011682	0.00492776	0.0008427	0.000680829	UP				Burkholderiales	Burkholderiaceae	Burkholderia-Caballeronia-Paraburkholderia	AsCoM_s_11883
Zotu23	2.84e-05	0.00182927	0.00293713	0.00739832	0.00300631	UP				Rhizobiales	Rhizobiaceae	Allorhizobium-Neorhizobium-Pararhizobium-Rhizobium	Rhizobium_laguerreae
Zotu230	2.84e-05	0.00317371	0.00360918	0.00216642	0.00310939	UP				Burkholderiales	Comamonadaceae	Ideonella	AsCoM_s_381
Zotu231	2.46e-05	0.00411049	0.00248557	0.00246778	0.00368896	UP				Rhizobiales	Devosiaceae	Devosia	AsCoM_s_13376
Zotu2356	0	0.00198374	0.00274378	0.000843772	0.00276274	UP				Sphingomonadales	Sphingomonadaceae	Novosphingobium	AsCoM_s_65
Zotu248	0.00226128	0.00242122	0.00120378	0.000707064	0.00189					Streptomycetales	Streptomycetaceae	Streptomyces	Streptomyces_rishiriensis
Zotu250	0.00144936	0.00167687	0.00186228	0.00178692	0.00100423					Caulobacterales	Caulobacteraceae	Phenylobacterium	AsCoM_s_2825
Zotu26	0.000109378	0.00303772	0.00716687	0.0147412	0.00721885	UP				Rhizobiales	Rhizobiaceae	Neorhizobium	AsCoM_s_449
Zotu261	8.1e-05	0.00322248	0.00335433	0.00181426	0.00691611	UP				Burkholderiales	Comamonadaceae	Rhizobacter	AsCoM_s_3105
Zotu264	8.51e-05	0.00410252	0.00539303	0.0048761	0.00705579	UP				Streptomycetales	Streptomycetaceae	Streptomyces	Streptomyces_canus
Zotu279	0.00183966	0.00158338	0.00112049	0.0012531	0.0018561					Streptosporangiales	Thermomonosporaceae	Actinocorallia	AsCoM_s_9816
Zotu28	0.015996	0.00554141	0.0131938	0.00992505	0.00849306					Rhizobiales	Xanthobacteraceae	Bradyrhizobium	Bradyrhizobium_erythrophlei
Zotu2819	0	0.00359457	0.00188347	0.000979801	0.00353504	UP				Burkholderiales	Comamonadaceae	Rhizobacter	AsCoM_s_1733
Zotu292	0.00128575	0.00504181	0.00187115	0.00157668	0.00370959					Streptomycetales	Streptomycetaceae	Streptomyces	Streptomyces_canus
Zotu3	0.00250408	0.0235086	0.0274194	0.012764	0.0207538	UP				Burkholderiales	Comamonadaceae	Ideonella	AsCoM_s_381
Zotu30	0.00479624	0.0357728	0.0138131	0.0134298	0.0249673	UP				Streptomycetales	Streptomycetaceae	Streptomyces	Streptomyces_rishiriensis
Zotu303	0	0.00299077	0	0.0027521	0					Burkholderiales	Burkholderiaceae	AsCoM_g_11883	AsCoM_s_11883
Zotu31	2.84e-05	0.00290754	0.00715415	0.0146038	0.0071767	UP				Rhizobiales	Rhizobiaceae	Neorhizobium	AsCoM_s_449
Zotu310	8.14e-05	0.00495069	0.00223927	0.00145468	0.00299217	UP				Streptomycetales	Streptomycetaceae	Streptomyces	Streptomyces_rishiriensis
Zotu319	7.68e-05	0.00568312	0.0108427	0.000582201	0.000114478	UP				Burkholderiales	Burkholderiaceae	AsCoM_g_11883	AsCoM_s_11883
Zotu32	0.000257995	0.00222866	0.00276236	0.00667508	0.00362811	UP				Rhizobiales	Rhizobiaceae	Allorhizobium-Neorhizobium-Pararhizobium-Rhizobium	Rhizobium_laguerreae
Zotu324	5.68e-05	0.00371159	0.00278083	0.00358063	0.00489553	UP				Streptomycetales	Streptomycetaceae	Streptomyces	Streptomyces_rishiriensis
Zotu340	0.000176984	0.002802	0.00272071	0.00254077	0.0031892	UP				Rhizobiales	Rhizobiaceae	Allorhizobium-Neorhizobium-Pararhizobium-Rhizobium	AsCoM_s_340
Zotu342	0	0.001705	0	0.0016733	1.69e-05					Burkholderiales	Burkholderiaceae	Burkholderia-Caballeronia-Paraburkholderia	AsCoM_s_542
Zotu35	0.00491693	0.00413818	0.00487978	0.00357442	0.00314678					Burkholderiales	Comamonadaceae	Ramlibacter	AsCoM_s_280
Zotu350	0	0.00127991	9.57e-06	0.00106679	5.63e-06					Burkholderiales	Burkholderiaceae	Caballeronia	unknown
Zotu351	0.000218756	0.00335944	0.00161056	0.00226442	0.00321438					Streptomycetales	Streptomycetaceae	Streptomyces	Streptomyces_rishiriensis
Zotu3608	0.000248352	0.00329542	0.00178279	0.00171872	0.00273234	UP				Streptomycetales	Streptomycetaceae	Streptomyces	Streptomyces_rishiriensis
Zotu3624	0.000327655	0.00227147	0.00129898	0.000682824	0.00175252	UP				Streptomycetales	Streptomycetaceae	Streptomyces	Streptomyces_canus
Zotu37	0.000476167	0.018855	0.0183136	0.0171108	0.0244905	UP				Streptomycetales	Streptomycetaceae	Streptomyces	Streptomyces_canus
Zotu38	0.00909508	0.00257316	0.00235429	0.00523131	0.00402988					Pseudomonadales	Pseudomonadaceae	Pseudomonas	Pseudomonas_helmanticensis
Zotu4	0.000453008	0.0116721	0.0231945	0.0366545	0.0216175	UP				Rhizobiales	Rhizobiaceae	Neorhizobium	AsCoM_s_449
Zotu411	0.000200644	0.00506097	0.00252565	0.00312497	0.00386219	UP				Streptomycetales	Streptomycetaceae	Streptomyces	Streptomyces_rishiriensis
Zotu415	2.42e-05	0.00548315	0.00410111	0.00501638	0.000366917	UP				Burkholderiales	Burkholderiaceae	Burkholderia	AsCoM_s_171
Zotu42	0.0040709	0.00224842	0.00704978	0.00369484	0.00389096					Burkholderiales	Comamonadaceae	Polaromonas	Polaromonas_jejuensis
Zotu43	0.0015804	0.00483409	0.00414804	0.00803266	0.00753424					Rhizobiales	Rhizobiaceae	Allorhizobium-Neorhizobium-Pararhizobium-Rhizobium	AsCoM_s_170
Zotu431	5.68e-05	0.00291521	0.000449362	0.000784323	0.00207218	UP				Rhizobiales	Devosiaceae	Devosia	AsCoM_s_10254
Zotu456	2.84e-05	0.0017063	0.00116343	0.00537981	0.00326128	UP				Pseudomonadales	Pseudomonadaceae	Pseudomonas	Pseudomonas_helmanticensis
Zotu46	9.74e-05	0.00531856	0.00518907	0.00135987	0.00589516	UP				Burkholderiales	Comamonadaceae	Comamonas	AsCoM_s_1733
Zotu4634	4.79e-05	0.00274271	0.00152499	0.00107037	0.0022578	UP				Burkholderiales	Oxalobacteraceae	Duganella	Zoogloea_ramigera
Zotu47	0.00384432	0.00353901	0.00160314	0.00665441	0.00598743					Pseudomonadales	Pseudomonadaceae	Pseudomonas	Pseudomonas_helmanticensis
Zotu475	0	0.00283912	0.00259645	0.00296749	0.000129863	UP				Burkholderiales	Oxalobacteraceae	Herbaspirillum	AsCoM_s_171
Zotu48	0.000208845	0.00333397	0.00154973	0.00376828	0.0026713	UP				Burkholderiales	Methylophilaceae	MM2	AsCoM_s_1309
Zotu4937	0.00015075	0.0021715	0.00150026	0.00104484	0.00179917	UP				Streptomycetales	Streptomycetaceae	Streptomyces	Streptomyces_rishiriensis
Zotu5	0.000437358	0.00657045	0.0129602	0.019526	0.0100581	UP				Rhizobiales	Rhizobiaceae	Allorhizobium-Neorhizobium-Pararhizobium-Rhizobium	Rhizobium_laguerreae
Zotu502	4.57e-05	0.00258177	0.00121496	4.93e-05	0.000109702	UP				Streptomycetales	Streptomycetaceae	Streptomyces	Streptomyces_albiaxialis
Zotu51	0.000148033	0.014399	0.00790225	0.00662591	0.0075558	UP				Burkholderiales	Oxalobacteraceae	Noviherbaspirillum	AsCoM_s_3149
Zotu514	0.000243128	0.00138005	0.000183502	0.001331	0.00100174					Streptomycetales	Streptomycetaceae	Streptomyces	Streptomyces_canus
Zotu53	0.000650622	0.015457	0.0102602	0.0120555	0.0171424					Streptomycetales	Streptomycetaceae	Streptomyces	Streptomyces_rishiriensis
Zotu549	7.11e-05	0.0025243	0.000703814	0.000779168	0.00130137	UP				Rhizobiales	Devosiaceae	Devosia	AsCoM_s_12932
Zotu558	2.84e-05	0.00189002	0.000110909	0.000112732	6.87e-05					Streptomycetales	Streptomycetaceae	Streptomyces	Streptomyces_canus
Zotu5727	0	0.00164593	0.00183832	0.00119928	0.00237433	UP				Burkholderiales	Comamonadaceae	Rhizobacter	AsCoM_s_1733
Zotu573	0	0.00285213	0.00186259	0.000718965	0.00154683	UP				Burkholderiales	Burkholderiaceae	Burkholderia-Caballeronia-Paraburkholderia	Caballeronia_glathei
Zotu58	0.000141916	0.0296047	0.0173862	0.0194691	0.00147273	UP				Burkholderiales	Burkholderiaceae	AsCoM_g_686	AsCoM_s_2382
Zotu581	0	0.00213718	0.00111825	0.000477614	0.00167544	UP				Burkholderiales	Comamonadaceae	AsCoM_g_195	AsCoM_s_1572
Zotu582	5.3e-05	0.00166197	0.00145503	4.57e-05	0.000129857	UP				Streptomycetales	Streptomycetaceae	Streptomyces	Streptomyces_albiaxialis
Zotu594	0	0.00426507	0.0014801	0.000426523	0.00276281	UP				Burkholderiales	Oxalobacteraceae	Rhizobacter	AsCoM_s_3847
Zotu599	0	0.00160201	0.000679423	0.000201979	0.00113586	UP				Burkholderiales	Oxalobacteraceae	Noviherbaspirillum	AsCoM_s_16296
Zotu6	0.000467857	0.0435356	0.0415432	0.0175824	0.0641673	UP				Burkholderiales	Comamonadaceae	Rhizobacter	AsCoM_s_3847
Zotu6157	0	0.00408266	0.00226092	0.00135702	0.00159799	UP				Burkholderiales	Comamonadaceae	Rhizobacter	AsCoM_s_11883
Zotu65	0	0.0104967	5.91e-05	0.00763598	9.94e-05					Burkholderiales	Burkholderiaceae	AsCoM_g_11883	AsCoM_s_11883
Zotu70	0.00200158	0.00453212	0.00562988	0.00442572	0.00443948					Steroidobacterales	Steroidobacteraceae	Steroidobacter	Steroidobacter_agariperforans
Zotu7515	0.00024189	0.00183212	0.00076482	0.00135068	0.00171744					Streptomycetales	Streptomycetaceae	Streptomyces	Streptomyces_rishiriensis
Zotu7517	0.000281036	0.00191747	0.00138841	0.00102319	0.00124978					Streptomycetales	Streptomycetaceae	Streptomyces	Streptomyces_canus
Zotu7628	0.000932043	0.00303239	0.00101038	0.00066768	0.00100923					Streptomycetales	Streptomycetaceae	Streptomyces	Streptomyces_canus
Zotu764	0.0100258	0.00159841	6.76e-05	0.000142215	0.000380406					Propionibacteriales	Nocardioidaceae	Kribbella	Kribbella_pittospori
Zotu7685	0.00015923	0.00332629	0.00210516	0.00106854	0.00263046	UP				Streptomycetales	Streptomycetaceae	Streptomyces	Streptomyces_rishiriensis
Zotu77	0.000157978	0.00377186	0.00282831	0.00437624	0.00546543	UP				Rhizobiales	Rhizobiaceae	Neorhizobium	AsCoM_s_449
Zotu7877	9.64e-05	0.0024282	0.0016555	0.0021068	0.00259181	UP				Streptomycetales	Streptomycetaceae	Streptomyces	Streptomyces_canus
Zotu8	0.00166883	0.00812437	0.0223139	0.0131927	0.0089835					Burkholderiales	Comamonadaceae	Ramlibacter	Variovorax_ginsengisoli
Zotu818	2.84e-05	0.00131766	0.000964959	0.000441478	0.000764557	UP				Burkholderiales	Burkholderiaceae	Caballeronia	unknown
Zotu8285	0.000115903	0.00446299	0.00352207	0.00380382	0.00473469	UP				Streptomycetales	Streptomycetaceae	Streptomyces	Streptomyces_canus
Zotu83	0.0166247	0.00297335	0.000664332	0.00262845	0.00280772	DOWN				Xanthomonadales	Xanthomonadaceae	Lysobacter	Lysobacter_terricola
Zotu84	0.000279678	0.00993716	0.01388	0.0123417	0.0143033	UP				Sphingomonadales	Sphingomonadaceae	Novosphingobium	AsCoM_s_65
Zotu87	0.000590644	0.00585939	0.00420885	0.00229925	0.00193133					Burkholderiales	Oxalobacteraceae	Massilia	AsCoM_s_2184
Zotu88	0.00236244	0.00362681	0.00453192	0.00422453	0.00396847					Rhizobiales	Devosiaceae	Devosia	Devosia_insulae
Zotu89	4.85e-05	0.00217488	0.00301837	0.00328811	0.00349391	UP				Rhizobiales	Rhizobiaceae	Allorhizobium-Neorhizobium-Pararhizobium-Rhizobium	AsCoM_s_340
Zotu9	0.000126521	0.00363407	0.00467603	0.00870712	0.00524337	UP				Burkholderiales	Comamonadaceae	Variovorax	Variovorax_boronicumulans
Zotu9040	7.46e-05	0.00248032	0.0020518	0.00230261	0.00283489	UP				Rhizobiales	Rhizobiaceae	Allorhizobium-Neorhizobium-Pararhizobium-Rhizobium	Rhizobium_laguerreae
Zotu9295	0	0.00270961	0.000621669	0.000656864	0.000376496	UP				Burkholderiales	Burkholderiaceae	Burkholderia	Burkholderia_ambifaria
Zotu939	0	0.0022688	0.00140444	0.000555702	0.00103272	UP				Burkholderiales	Burkholderiaceae	Caballeronia	unknown
Zotu95	3.45e-05	0.0113545	0.0108197	0.00545096	0.023509	UP				Burkholderiales	Comamonadaceae	Rhizobacter	AsCoM_s_3847
Zotu9597	0.000130268	0.00511151	0.003861	0.0017312	0.00662844	UP				Streptomycetales	Streptomycetaceae	Streptomyces	Streptomyces_canus
Zotu960	8.71e-05	0.00208912	0.000772279	0.00169036	0.00188977	UP				Rhizobiales	Devosiaceae	Devosia	AsCoM_s_12932
Zotu964	0.000349229	0.00210621	0.00108804	0.00102657	0.00196423					Streptomycetales	Streptomycetaceae	Streptomyces	Streptomyces_canus
Zotu9813	0.000344513	0.00130149	0.000560009	0.000147958	4.04e-05					Rhizobiales	Rhizobiaceae	Mesorhizobium	Mesorhizobium_metallidurans
Zotu9996	0.000111339	0.00183031	0.00109739	0.000196722	0.000242738	UP				Rhizobiales	Rhizobiaceae	Mesorhizobium	Mesorhizobium_waitakense

## Sheet: rhizosphere_unfertilized
ASV list	Relative abundance of each ASV in each genotype					Statistical enriched or depleted ASV between genotypes				Taxonomy information of the ASV
ASVid	soil	Gifu	nfre	chit5	nfr5	Gifu_vs_soil	nfre_vs_Gifu	chit5_vs_Gifu	nfr5_vs_Gifu	Order	Family	Genus	Species
Zotu1	0.0460714	0.0628712	0.00681702	0.0114629	0.0012734				DOWN	Rhizobiales	Rhizobiaceae	Mesorhizobium	Mesorhizobium_amorphae
Zotu10	0.00815094	0.00206104	0.0200234	0.0129618	0.0181313				UP	Burkholderiales	Burkholderiaceae	Cupriavidus	Cupriavidus_campinensis
Zotu104	0.000217803	0.00209112	0.00182591	0.00112823	0.00120102	UP				Caulobacterales	Caulobacteraceae	Caulobacter	Caulobacter_henricii
Zotu105	0.000273515	0.00321274	0.00255085	0.00657582	0.00519819	UP				Burkholderiales	Comamonadaceae	Ideonella	AsCoM_s_381
Zotu11	0.00163973	0.0114276	0.0129256	0.0308172	0.0388167	UP				Burkholderiales	Comamonadaceae	Rhizobacter	AsCoM_s_332
Zotu11009	0.000145412	0.00106557	0.000158747	0.000190442	2.29697e-05	UP			DOWN	Rhizobiales	Rhizobiaceae	Mesorhizobium	Mesorhizobium_waitakense
Zotu111	0.000153585	0.00333019	0.00146317	0.00513729	0.00507844	UP				Burkholderiales	Comamonadaceae	AsCoM_g_195	AsCoM_s_557
Zotu1121	0	0.0023774	0.00108991	0.00177731	0.00193168	UP				Burkholderiales	Comamonadaceae	Rhizobacter	AsCoM_s_332
Zotu114	0.000168402	0.00220321	0.0016967	0.000635309	0.000271271	UP		DOWN	DOWN	Rhizobiales	Hyphomicrobiaceae	Hyphomicrobium	AsCoM_s_1007
Zotu1169	0.000117313	0.00175354	0.000725629	0.00142788	0.00152795	UP				Burkholderiales	Comamonadaceae	AsCoM_g_195	AsCoM_s_557
Zotu1182	5.3845e-05	0.00137801	0.000149861	0.000171192	1.87152e-05	UP		DOWN	DOWN	Rhizobiales	Rhizobiaceae	Mesorhizobium	Mesorhizobium_waitakense
Zotu12	0.00758291	0.0111001	0.00936496	0.0119648	0.0138101					Burkholderiales	Comamonadaceae	Rhizobacter	Rhizobacter_fulvus
Zotu122	0.000443027	0.00324827	0.0083063	0.00190853	0.00121338	UP				Burkholderiales	Burkholderiaceae	Burkholderia-Caballeronia-Paraburkholderia	Paraburkholderia_terricola
Zotu124	0.000525476	0.00435934	0.000450578	0.00052247	4.40325e-05	UP	DOWN	DOWN	DOWN	Burkholderiales	Oxalobacteraceae	Duganella	AsCoM_s_1239
Zotu1290	9.06999e-05	0.00217338	0.000924212	0.00163109	0.000998248	UP				Burkholderiales	Comamonadaceae	AsCoM_g_195	AsCoM_s_557
Zotu1314	7.67231e-05	0.00138144	0.000443762	0.000392867	7.79577e-05	UP			DOWN	Rhizobiales	Rhizobiaceae	Neorhizobium	AsCoM_s_449
Zotu135	0.00176295	0.00345606	0.00586057	0.00322928	0.00149618					Burkholderiales	Oxalobacteraceae	Herbaspirillum	AsCoM_s_171
Zotu137	0.00014712	0.00133503	0.00100653	0.00347585	0.00346665	UP				Burkholderiales	Comamonadaceae	Rhizobacter	AsCoM_s_2636
Zotu1390	0.00017342	0.0030546	0.000218045	0.000276352	0.000367603	UP	DOWN	DOWN	DOWN	Burkholderiales	Oxalobacteraceae	Herbaspirillum	AsCoM_s_171
Zotu1391	0	0.00253206	0.000863142	0.00189761	0.00145895	UP				Burkholderiales	Comamonadaceae	AsCoM_g_195	AsCoM_s_557
Zotu14	0.000817806	0.00606317	0.00796768	0.00508505	0.00629897	UP				Caulobacterales	Caulobacteraceae	Caulobacter	Caulobacter_henricii
Zotu144	0.000451489	0.00697573	0.00213561	0.00204663	0.00161193	UP		DOWN		Burkholderiales	Oxalobacteraceae	Aquaspirillum_arcticum_group	AsCoM_s_9740
Zotu159	0.000319482	0.00328622	0.0030877	0.00537392	0.00544924	UP				Burkholderiales	Comamonadaceae	Ideonella	AsCoM_s_381
Zotu16	6.99317e-05	0.00333692	0.0104782	0.0111138	0.0155355	UP				Sphingomonadales	Sphingomonadaceae	Novosphingobium	AsCoM_s_65
Zotu161	8.27462e-05	0.00341301	0.000429787	8.18794e-05	1.342e-05	UP		DOWN	DOWN	Burkholderiales	Oxalobacteraceae	Duganella	AsCoM_s_1239
Zotu168	0.00140491	0.00420787	0.00509411	0.00136081	0.000426541	UP		DOWN	DOWN	Burkholderiales	Burkholderiaceae	Burkholderia-Caballeronia-Paraburkholderia	Paraburkholderia_terricola
Zotu169	8.59854e-05	0.00991706	8.28233e-05	8.89743e-05	7.81206e-05	UP	DOWN	DOWN	DOWN	Burkholderiales	Comamonadaceae	Ideonella	AsCoM_s_381
Zotu179	0.00061061	0.00412036	0.00259584	0.00236101	0.00266118	UP				Burkholderiales	Comamonadaceae	Ramlibacter	Paraburkholderia_terricola
Zotu1824	8.04943e-05	0.00186046	0.000208107	9.52541e-05	5.01487e-05	UP		DOWN	DOWN	Rhizobiales	Xanthobacteraceae	AsCoM_g_71	AsCoM_s_2716
Zotu187	2.21646e-05	0.0069867	0.00311902	0.000408778	4.68212e-05	UP		DOWN	DOWN	Burkholderiales	Oxalobacteraceae	Massilia	Paraburkholderia_terricola
Zotu1890	1.65194e-05	0.00206902	0.00158964	0.00113054	0.000663728	UP				Burkholderiales	Comamonadaceae	AsCoM_g_195	AsCoM_s_557
Zotu191	0.0031438	0.00396264	0.00577324	0.00583919	0.00689764					Burkholderiales	Comamonadaceae	Ramlibacter	AsCoM_s_280
Zotu1944	8.70705e-05	0.00279046	0.00134855	0.00175772	0.00249774	UP				Burkholderiales	Oxalobacteraceae	Rhizobacter	AsCoM_s_332
Zotu2	0.00117865	0.0722451	0.0974619	0.0348825	0.0201442	UP			DOWN	Burkholderiales	Burkholderiaceae	Burkholderia-Caballeronia-Paraburkholderia	Paraburkholderia_terricola
Zotu20	0.000596256	0.0352888	0.0169594	0.00183921	0.000128413	UP		DOWN	DOWN	Burkholderiales	Oxalobacteraceae	Duganella	Duganella_sp.
Zotu2009	2.7463e-05	0.00129846	0.000503147	0.00130406	0.000274641	UP			DOWN	Burkholderiales	Comamonadaceae	Ideonella	AsCoM_s_381
Zotu2045	0.000153705	0.00447761	0.00101992	0.00203217	0.00213329	UP	DOWN			Burkholderiales	Oxalobacteraceae	AsCoM_g_195	AsCoM_s_557
Zotu207	8.08143e-05	0.0078568	9.45665e-05	0.000417199	0.000310141	UP	DOWN	DOWN	DOWN	Burkholderiales	Comamonadaceae	AsCoM_g_195	AsCoM_s_12832
Zotu2088	0.000162756	0.00169296	0.000236966	0.000552364	0.000139619	UP			DOWN	Rhizobiales	Rhizobiaceae	Mesorhizobium	Bradyrhizobium_erythrophlei
Zotu21	0.00211338	0.035736	0.00552911	0.0154435	0.00927266	UP				Burkholderiales	Comamonadaceae	AsCoM_g_195	AsCoM_s_557
Zotu210	0.000104831	0.00195275	0.00201413	0.00185442	0.0012202	UP				Caulobacterales	Caulobacteraceae	Caulobacter	Caulobacter_henricii
Zotu232	0.000218988	0.0031387	0.000762879	0.00266993	0.00188206	UP				Burkholderiales	Comamonadaceae	AsCoM_g_195	AsCoM_s_557
Zotu233	0.000281905	0.00243014	0.00127061	0.00202997	0.00375983	UP				Burkholderiales	Oxalobacteraceae	Aquaspirillum_arcticum_group	AsCoM_s_9740
Zotu2343	2.21646e-05	0.00199612	0.0018986	0.000746546	0.000317047	UP			DOWN	Burkholderiales	Burkholderiaceae	Burkholderia-Caballeronia-Paraburkholderia	Paraburkholderia_terricola
Zotu235	0.000136161	0.00399275	0.000157523	0.000520247	0.000251184	UP	DOWN	DOWN	DOWN	Burkholderiales	Comamonadaceae	AsCoM_g_195	AsCoM_s_2336
Zotu2497	8.39346e-05	0.00124454	0.000704741	0.000509372	0.000152268	UP			DOWN	Caulobacterales	Caulobacteraceae	Phenylobacterium	AsCoM_s_784
Zotu260	6.9146e-05	0.00173587	0.00146241	0.00421353	0.000172562	UP			DOWN	Burkholderiales	Burkholderiaceae	Burkholderia-Caballeronia-Paraburkholderia	Paraburkholderia_terricola
Zotu266	8.19689e-05	0.00258873	0.00340783	0.000126564	1.88077e-05	UP		DOWN	DOWN	Rhizobiales	Xanthobacteraceae	Starkeya	Starkeya_koreensis
Zotu27	0.000276836	0.0291053	0.0242978	0.0045359	0.00363592	UP		DOWN	DOWN	Burkholderiales	Burkholderiaceae	Burkholderia-Caballeronia-Paraburkholderia	Paraburkholderia_terricola
Zotu274	0	0.00249601	0.000821059	0.00155864	0.00167698	UP				Burkholderiales	Burkholderiaceae	Burkholderia-Caballeronia-Paraburkholderia	Paraburkholderia_terricola
Zotu277	0.0127221	0.00306212	0.00138582	0.000420934	0.00042024			DOWN	DOWN	Burkholderiales	Oxalobacteraceae	Duganella	Pseudoduganella_danionis
Zotu28	0.0121067	0.0035344	0.00428526	0.00589096	0.00745964					Rhizobiales	Xanthobacteraceae	Bradyrhizobium	Bradyrhizobium_erythrophlei
Zotu3	0.00388834	0.0313022	0.0192272	0.0630287	0.0397056	UP				Burkholderiales	Comamonadaceae	Ideonella	AsCoM_s_381
Zotu309	9.15018e-05	0.00621225	0.00249568	0.0002074	2.30927e-05	UP		DOWN	DOWN	Burkholderiales	Oxalobacteraceae	Duganella	Duganella_sp.
Zotu315	2.34907e-05	0.00254736	0.00263806	0.0011674	0.00126493	UP				Burkholderiales	Burkholderiaceae	Burkholderia-Caballeronia-Paraburkholderia	Paraburkholderia_terricola
Zotu3170	0.000173553	0.00701527	0.00229999	0.00142009	8.81078e-05	UP			DOWN	Rhizobiales	Rhizobiaceae	Mesorhizobium	Mesorhizobium_metallidurans
Zotu331	0.000107072	0.00365227	0.000881825	0.00130583	0.000145212	UP			DOWN	Rhizobiales	Rhizobiaceae	Mesorhizobium	Mesorhizobium_waitakense
Zotu3328	0.00114444	0.0020436	0.000146397	0.000358484	4.24799e-05		DOWN	DOWN	DOWN	Rhizobiales	Rhizobiaceae	Mesorhizobium	Mesorhizobium_amorphae
Zotu3335	4.56553e-05	0.00281214	0.0116337	0.00177949	0.000899381	UP			DOWN	Burkholderiales	Burkholderiaceae	Burkholderia-Caballeronia-Paraburkholderia	Paraburkholderia_terricola
Zotu3402	0.00017972	0.00189403	0.000555876	0.000757939	0.00123728	UP				Burkholderiales	Oxalobacteraceae	Herbaspirillum	AsCoM_s_171
Zotu3469	8.39176e-05	0.00763268	0.00678568	0.00291012	0.00274846	UP			DOWN	Burkholderiales	Burkholderiaceae	Burkholderia-Caballeronia-Paraburkholderia	Paraburkholderia_terricola
Zotu35	0.00907092	0.00377686	0.00571851	0.00785146	0.00703656					Burkholderiales	Comamonadaceae	Ramlibacter	AsCoM_s_280
Zotu36	0.000582823	0.0275541	0.00706319	0.00151909	0.000170185	UP		DOWN	DOWN	Burkholderiales	Oxalobacteraceae	Massilia	AsCoM_s_310
Zotu363	0.000356838	0.00428274	0.000772625	0.00111893	0.000207428	UP			DOWN	Rhizobiales	Rhizobiaceae	Mesorhizobium	Bradyrhizobium_lablabi
Zotu38	0.00236194	0.00351511	0.00462963	0.00178767	0.00445828					Pseudomonadales	Pseudomonadaceae	Pseudomonas	Pseudomonas_helmanticensis
Zotu396	2.34907e-05	0.00123295	0.000694389	0.0025462	4.13954e-05	UP			DOWN	Burkholderiales	Burkholderiaceae	Burkholderia-Caballeronia-Paraburkholderia	Paraburkholderia_terricola
Zotu4	0.000815188	0.00500165	0.00895876	0.00574856	0.0065283	UP				Rhizobiales	Rhizobiaceae	Neorhizobium	AsCoM_s_449
Zotu41	0.0908351	0.0108083	0.00519838	0.00302535	0.00213295				DOWN	Burkholderiales	Oxalobacteraceae	Pseudoduganella	Pseudoduganella_violaceinigra
Zotu4221	2.34907e-05	0.0016999	0.00122577	0.000496789	0.000374682	UP			DOWN	Burkholderiales	Burkholderiaceae	Burkholderia-Caballeronia-Paraburkholderia	Paraburkholderia_terricola
Zotu426	2.26966e-05	0.00433075	0.00120226	0.000209275	5.2983e-05	UP		DOWN	DOWN	Burkholderiales	Oxalobacteraceae	Massilia	AsCoM_s_310
Zotu434	0.00252214	0.0021187	0.00146587	0.000893465	0.000308538				DOWN	Burkholderiales	Oxalobacteraceae	Duganella	AsCoM_s_372
Zotu45	0.00177299	0.00890742	0.00474181	0.00420298	0.00419896	UP				Burkholderiales	Comamonadaceae	Piscinibacter	Piscinibacter_aquaticus
Zotu4506	5.17109e-06	0.00104526	0.000420781	0.000285063	2.49058e-05	UP			DOWN	Caulobacterales	Caulobacteraceae	Caulobacter	Caulobacter_henricii
Zotu455	0.000500707	0.00227129	0.00159485	0.00039844	0.000254666	UP		DOWN	DOWN	Burkholderiales	Burkholderiaceae	Burkholderia-Caballeronia-Paraburkholderia	Paraburkholderia_terricola
Zotu46	0.000157173	0.0057562	0.00485627	0.0179774	0.0179589	UP				Burkholderiales	Comamonadaceae	Comamonas	AsCoM_s_1733
Zotu466	0.000532997	0.00376322	0.0012272	0.000147283	7.81659e-05	UP		DOWN	DOWN	Burkholderiales	Oxalobacteraceae	Massilia	AsCoM_s_372
Zotu4810	5.00246e-05	0.0011976	0.000193391	0.000568715	0.000264498	UP				Burkholderiales	Comamonadaceae	Ideonella	AsCoM_s_381
Zotu487	0.000119492	0.00172273	0.00182553	0.00114969	0.000216915	UP			DOWN	Burkholderiales	Oxalobacteraceae	Massilia	Paraburkholderia_terricola
Zotu5	0.00123739	0.00764304	0.0122414	0.00905244	0.00630801	UP				Rhizobiales	Rhizobiaceae	Allorhizobium-Neorhizobium-Pararhizobium-Rhizobium	Rhizobium_laguerreae
Zotu5062	0.000490666	0.00349451	0.000798192	0.00128297	0.000683179	UP	DOWN	DOWN	DOWN	Burkholderiales	Comamonadaceae	Ideonella	AsCoM_s_2590
Zotu52	0.00133256	0.00451292	0.00621587	0.00449807	0.00422918	UP				Caulobacterales	Caulobacteraceae	Phenylobacterium	AsCoM_s_784
Zotu5668	2.10219e-05	0.00309822	0.000547462	0.000356214	0.000128422	UP	DOWN	DOWN	DOWN	Burkholderiales	Comamonadaceae	Ramlibacter	AsCoM_s_1159
Zotu5715	0.000179628	0.0039354	0.000530334	0.000137471	2.1284e-06	UP		DOWN	DOWN	Burkholderiales	Oxalobacteraceae	Massilia	AsCoM_s_372
Zotu5782	1.13483e-05	0.00129853	0.000889047	0.0012111	0.000465181	UP				Burkholderiales	Comamonadaceae	Variovorax	Variovorax_boronicumulans
Zotu6	0.00031824	0.00575475	0.00753487	0.0416454	0.0682321	UP			UP	Burkholderiales	Comamonadaceae	Rhizobacter	AsCoM_s_3847
Zotu60	0.0204719	0.00545429	0.00863377	0.0109657	0.0015584				DOWN	Burkholderiales	Oxalobacteraceae	Massilia	AsCoM_s_372
Zotu604	0.000197383	0.00317566	0.00331266	0.00222242	0.00115614	UP			DOWN	Burkholderiales	Burkholderiaceae	Burkholderia-Caballeronia-Paraburkholderia	Paraburkholderia_terricola
Zotu609	1.82299e-05	0.0014166	0.000426452	0.00018025	2.68693e-05	UP		DOWN	DOWN	Rhizobiales	Rhizobiaceae	Mesorhizobium	Mesorhizobium_plurifarium
Zotu611	0.000165883	0.00233837	0.0012221	0.00101245	0.000180645	UP			DOWN	Rhizobiales	Rhizobiaceae	Mesorhizobium	Mesorhizobium_metallidurans
Zotu622	0.000186291	0.0053649	0.00204031	0.00398406	0.00358826	UP				Burkholderiales	Burkholderiaceae	Burkholderia-Caballeronia-Paraburkholderia	Paraburkholderia_terricola
Zotu6256	8.26085e-05	0.00166499	0.00348379	0.00126343	0.000872616	UP				Rhizobiales	Rhizobiaceae	Neorhizobium	AsCoM_s_449
Zotu6278	7.17922e-05	0.000810198	0.000271641	0.000463706	7.54518e-05	UP			DOWN	Sphingomonadales	Sphingomonadaceae	Altererythrobacter	AsCoM_s_11020
Zotu6286	0.000961834	0.00277376	0.0017358	0.00106221	0.00187592	UP				Burkholderiales	Oxalobacteraceae	Massilia	Variovorax_boronicumulans
Zotu63	0.000110736	0.00381587	0.00185738	0.00301067	0.00165675	UP				Rhizobiales	Rhizobiaceae	Allorhizobium-Neorhizobium-Pararhizobium-Rhizobium	AsCoM_s_1861
Zotu64	0.00101901	0.00304135	0.00453	0.00602485	0.00557322	UP				Burkholderiales	Comamonadaceae	Rhizobacter	Rhizobacter_fulvus
Zotu6413	0.000373406	0.00282937	0.00159273	0.00205122	0.00109731	UP				Burkholderiales	Oxalobacteraceae	Duganella	AsCoM_s_171
Zotu66	6.64938e-05	0.00339222	0.00576021	0.0025177	0.00115585	UP				Rhizobiales	Rhizobiaceae	Allorhizobium-Neorhizobium-Pararhizobium-Rhizobium	Rhizobium_jaguaris
Zotu69	0.000132432	0.00548702	0.00357899	0.00601688	0.0097774	UP				Burkholderiales	Burkholderiaceae	Burkholderia-Caballeronia-Paraburkholderia	Paraburkholderia_terricola
Zotu700	0	0.00275844	0.000472174	0.000361728	7.60613e-06	UP		DOWN	DOWN	Rhizobiales	Rhizobiaceae	Mesorhizobium	Rhizobium_laguerreae
Zotu704	4.53991e-05	0.00333559	0.00295619	0.00220318	0.00172383	UP				Burkholderiales	Comamonadaceae	Rhizobacter	Rhizobacter_fulvus
Zotu743	7.93754e-05	0.00137366	0.000772673	0.000664974	0.000771396	UP				Burkholderiales	Oxalobacteraceae	Aquaspirillum_arcticum_group	AsCoM_s_9740
Zotu8	0.0022464	0.00555317	0.00648943	0.00660615	0.0109291	UP				Burkholderiales	Comamonadaceae	Ramlibacter	Variovorax_ginsengisoli
Zotu80	0.000149848	0.00444824	0.0111226	0.00431413	0.00401127	UP				Burkholderiales	Burkholderiaceae	Burkholderia-Caballeronia-Paraburkholderia	Paraburkholderia_terricola
Zotu839	0.000184888	0.00439908	0.00352004	0.00829313	0.00400402	UP				Burkholderiales	Comamonadaceae	Ideonella	AsCoM_s_381
Zotu8793	0.00084959	0.00172017	0.00170305	0.00217145	0.00214586					Caulobacterales	Caulobacteraceae	Phenylobacterium	AsCoM_s_4339
Zotu9	0.0030286	0.0145704	0.0169605	0.0081911	0.00623649	UP				Burkholderiales	Comamonadaceae	Variovorax	Variovorax_boronicumulans
Zotu920	4.56553e-05	0.00165483	0.00066776	3.41483e-05	2.51935e-06	UP		DOWN	DOWN	Burkholderiales	Burkholderiaceae	Burkholderia-Caballeronia-Paraburkholderia	Paraburkholderia_terricola
Zotu9310	2.21646e-05	0.00204814	0.000561897	0.000629059	1.86567e-05	UP			DOWN	Rhizobiales	Rhizobiaceae	Allorhizobium-Neorhizobium-Pararhizobium-Rhizobium	AsCoM_s_2348
Zotu9338	0.000128933	0.00168693	0.000807332	8.31561e-05	5.46007e-05	UP		DOWN	DOWN	Burkholderiales	Comamonadaceae	Ramlibacter	AsCoM_s_1159
Zotu950	2.34907e-05	0.00701706	0.00259218	0.000869252	5.14332e-05	UP		DOWN	DOWN	Burkholderiales	Burkholderiaceae	Burkholderia-Caballeronia-Paraburkholderia	Paraburkholderia_terricola
Zotu984	0	0.00170647	0.000391124	1.00897e-05	0	UP		DOWN	DOWN	Rhizobiales	Rhizobiaceae	Mesorhizobium	AsCoM_s_1288
Zotu99	8.99117e-05	0.0120991	0.00778789	0.000392101	3.37708e-05	UP		DOWN	DOWN	Burkholderiales	Oxalobacteraceae	Duganella	Paraburkholderia_terricola

## Sheet: rhizosphere_10mMKNO3
ASV list	Relative abundance of each ASV in each genotype					Statistical enriched or depleted ASV between genotypes				Taxonomy information of the ASV
ASVid	soil	Gifu	nfre	chit5	nfr5	Gifu_vs_soil	nfre_vs_Gifu	chit5_vs_Gifu	nfr5_vs_Gifu	Order	Family	Genus	Species
Zotu10276	0.000949876	0.000903289	0.00113792	0.000889486	0.00169655	UP				Pseudomonadales	Pseudomonadaceae	Pseudomonas	Pseudomonas_helmanticensis
Zotu103	0.000903286	0.00248948	0.00140877	0.000693439	0.00212195	UP				Burkholderiales	Comamonadaceae	Rhizobacter	AsCoM_s_3847
Zotu11	0.0045079	0.015013	0.0054208	0.00763339	0.00938638					Burkholderiales	Comamonadaceae	Rhizobacter	AsCoM_s_332
Zotu11025	0.000574419	0.000420019	0.000679024	0.000203302	0.000630996	UP				Burkholderiales	Methylophilaceae	AsCoM_g_16	AsCoM_s_16
Zotu1103	0.000964081	0.00175092	0.00152684	0.000760257	0.00167553	UP				Sphingomonadales	Sphingomonadaceae	Novosphingobium	AsCoM_s_65
Zotu116	0.00172727	0.00245546	0.00244383	0.00141818	0.00257378					Rhizobiales	Devosiaceae	Devosia	AsCoM_s_4443
Zotu1223	0.000468867	0.000401141	0.000723001	0.00032355	0.000469386	UP				Streptomycetales	Streptomycetaceae	Streptomyces	Streptomyces_canus
Zotu125	0.00216716	0.00151201	0.00158949	0.00163698	0.00320042	UP				Pseudomonadales	Pseudomonadaceae	Pseudomonas	Pseudomonas_helmanticensis
Zotu1321	0.000726186	0.000643091	0.001078	0.000419302	0.000896577	UP				Sphingomonadales	Sphingomonadaceae	Novosphingobium	AsCoM_s_65
Zotu1329	0.00063044	0.00115438	0.000840629	0.000845584	0.00107497	UP				Rhizobiales	Rhizobiaceae	Neorhizobium	AsCoM_s_449
Zotu139	0.0182657	0.000573944	0.000419396	0.0129701	0.000469086	DOWN				Micrococcales	Micrococcaceae	Arthrobacter	Arthrobacter_globiformis
Zotu143	0.00651532	0.00166335	0.000934216	0.00450994	0.00156757	DOWN				Sphingomonadales	Sphingomonadaceae	Sphingomonas	AsCoM_s_723
Zotu145	0.000881712	0.0049463	0.000721078	0.000457552	0.00503832	UP				Micrococcales	Micrococcaceae	Kocuria	Rothia_koreensis
Zotu16	0.00693349	0.0105431	0.00942076	0.00502289	0.00971088	UP				Sphingomonadales	Sphingomonadaceae	Novosphingobium	AsCoM_s_65
Zotu167	0.00126124	0.00143869	0.00183053	0.000923483	0.00158821	UP				Rhizobiales	Devosiaceae	Devosia	AsCoM_s_12932
Zotu18	0.00755262	0.00687425	0.0137156	0.00685179	0.00721448					Streptomycetales	Streptomycetaceae	Streptomyces	Streptomyces_canus
Zotu195	0.00113352	0.000928786	0.00111242	0.000785537	0.00118134	UP				Burkholderiales	Oxalobacteraceae	Massilia	AsCoM_s_657
Zotu215	0.00164034	0.000638364	0.00231213	0.00050389	0.00112205	UP				Burkholderiales	Oxalobacteraceae	Noviherbaspirillum	AsCoM_s_2848
Zotu22	0.00316472	0.0066798	0.00350748	0.00712291	0.00413901	UP				Rhizobiales	Rhizobiaceae	Allorhizobium-Neorhizobium-Pararhizobium-Rhizobium	AsCoM_s_340
Zotu2224	0.0012748	0.00106012	0.00156832	0.00120042	0.00106226					Streptomycetales	Streptomycetaceae	Streptomyces	Streptomyces_canus
Zotu226	0.00238667	0.00126806	0.0013646	0.00186987	0.00144474					Caulobacterales	Caulobacteraceae	Phenylobacterium	AsCoM_s_2825
Zotu231	0.00101555	0.00109369	0.00134997	0.000738831	0.00139607	UP				Rhizobiales	Devosiaceae	Devosia	AsCoM_s_13376
Zotu2356	0.00111459	0.00248801	0.00165151	0.000835265	0.00191209	UP				Sphingomonadales	Sphingomonadaceae	Novosphingobium	AsCoM_s_65
Zotu240	0.00121333	0.000970184	0.000636333	0.000912804	0.000849993	UP				Burkholderiales	Oxalobacteraceae	Duganella	Zoogloea_ramigera
Zotu28	0.0078527	0.00697618	0.00597969	0.008532	0.00482007					Rhizobiales	Xanthobacteraceae	Bradyrhizobium	Bradyrhizobium_erythrophlei
Zotu2901	0.000433175	0.00029283	0.000388952	0.00031671	0.000617949	UP				Pseudomonadales	Pseudomonadaceae	Pseudomonas	Pseudomonas_helmanticensis
Zotu2939	0.00157211	0.00149655	0.00213873	0.000747191	0.0021257	UP				Sphingomonadales	Sphingomonadaceae	Novosphingobium	AsCoM_s_65
Zotu3	0.01152	0.0228906	0.0112126	0.0245402	0.0129603	UP				Burkholderiales	Comamonadaceae	Ideonella	AsCoM_s_381
Zotu30	0.00494412	0.00470999	0.00769392	0.00483526	0.00348942					Streptomycetales	Streptomycetaceae	Streptomyces	Streptomyces_rishiriensis
Zotu318	0.001892	4.42883e-05	0.000878203	1.74705e-05	0.000311782	UP				Burkholderiales	Oxalobacteraceae	Noviherbaspirillum	AsCoM_s_3149
Zotu332	0.000784679	0.000641852	0.000553455	0.000554745	0.00134901	UP				Pseudomonadales	Pseudomonadaceae	Pseudomonas	Pseudomonas_frederiksbergensis
Zotu35	0.00409739	0.00559356	0.00323134	0.00517717	0.0037809					Burkholderiales	Comamonadaceae	Ramlibacter	AsCoM_s_280
Zotu3620	0.00108198	0.00159471	0.00143369	0.000876996	0.00142852	UP				Sphingomonadales	Sphingomonadaceae	Novosphingobium	AsCoM_s_65
Zotu3626	0.0013712	0.00208628	0.00158725	0.00136276	0.00152383	UP				Rhizobiales	Rhizobiaceae	Allorhizobium-Neorhizobium-Pararhizobium-Rhizobium	Rhizobium_acidisoli
Zotu368	0.00171682	0.000670165	0.000299195	0.00104662	0.000544339	UP	DOWN			Enterobacterales	Yersiniaceae	Serratia	Serratia_rubidaea
Zotu373	0.000415666	0.00192272	0.000255241	0.000229663	0.00202805	UP				Micrococcales	Brevibacteriaceae	Brevibacterium	Brevibacterium_oceani
Zotu38	0.0046944	0.00378527	0.0037848	0.00443936	0.00461358					Pseudomonadales	Pseudomonadaceae	Pseudomonas	Pseudomonas_helmanticensis
Zotu39	0.00482415	0.00394859	0.0042652	0.00443589	0.00164363	UP				Rhizobiales	Rhizobiaceae	Allorhizobium-Neorhizobium-Pararhizobium-Rhizobium	Rhizobium_favelukesii
Zotu3949	0.000896561	0.000618871	0.000905443	0.000476496	0.000832638	UP				Burkholderiales	Methylophilaceae	AsCoM_g_16	AsCoM_s_16
Zotu398	0.000475382	0.00150445	0.000275017	0.00027361	0.00172308	UP				Micrococcales	Brevibacteriaceae	Brevibacterium	Brevibacterium_oceani
Zotu4	0.0154044	0.0157718	0.0178799	0.0173038	0.00972241	UP				Rhizobiales	Rhizobiaceae	Neorhizobium	AsCoM_s_449
Zotu41	0.0240556	0.00158263	0.00132137	0.00303984	0.00139954	UP				Burkholderiales	Oxalobacteraceae	Pseudoduganella	Pseudoduganella_violaceinigra
Zotu42	0.00358235	0.00426582	0.00379295	0.00435699	0.00412236					Burkholderiales	Comamonadaceae	Polaromonas	Polaromonas_jejuensis
Zotu43	0.00311498	0.00568378	0.00398031	0.00538154	0.00493481	UP				Rhizobiales	Rhizobiaceae	Allorhizobium-Neorhizobium-Pararhizobium-Rhizobium	AsCoM_s_170
Zotu431	0.000687073	0.000707399	0.000780536	0.000418297	0.000724755	UP				Rhizobiales	Devosiaceae	Devosia	AsCoM_s_10254
Zotu46	0.00191247	0.00728541	0.0028926	0.00383675	0.00466122	UP				Burkholderiales	Comamonadaceae	Comamonas	AsCoM_s_1733
Zotu47	0.00386042	0.00431452	0.00326725	0.00360573	0.00563979	UP				Pseudomonadales	Pseudomonadaceae	Pseudomonas	Pseudomonas_helmanticensis
Zotu477	0.000687538	0.000493859	0.000656619	0.000310697	0.000646131	UP				Burkholderiales	Methylophilaceae	MM2	AsCoM_s_1309
Zotu48	0.00585433	0.00359144	0.00453498	0.00293885	0.00444439	UP				Burkholderiales	Methylophilaceae	MM2	AsCoM_s_1309
Zotu5	0.0159111	0.0134633	0.0184643	0.0178473	0.00784179	UP				Rhizobiales	Rhizobiaceae	Allorhizobium-Neorhizobium-Pararhizobium-Rhizobium	Rhizobium_laguerreae
Zotu51	0.00415538	0.00381827	0.00678423	0.0023411	0.00588797	UP				Burkholderiales	Oxalobacteraceae	Noviherbaspirillum	AsCoM_s_3149
Zotu549	0.000531824	0.00100954	0.000805796	0.00032355	0.000722895	UP				Rhizobiales	Devosiaceae	Devosia	AsCoM_s_12932
Zotu55	0.00695602	0.00472942	0.00296312	0.00623184	0.00405606					Dongiales	Dongiaceae	Dongia	AsCoM_s_428
Zotu5660	0.000610294	0.000647549	0.000708606	0.000399752	0.000848046	UP				Burkholderiales	Methylophilaceae	AsCoM_g_16	AsCoM_s_1590
Zotu594	0.00121123	0.00216492	0.00151701	0.000875821	0.00152097	UP				Burkholderiales	Oxalobacteraceae	Rhizobacter	AsCoM_s_3847
Zotu5950	0.00171424	0.00166245	0.00180701	0.00172349	0.00274343	UP				Pseudomonadales	Pseudomonadaceae	Pseudomonas	Pseudomonas_helmanticensis
Zotu6	0.0101532	0.0289653	0.0149276	0.0190238	0.0190754	UP				Burkholderiales	Comamonadaceae	Rhizobacter	AsCoM_s_3847
Zotu62	0.00260631	0.00341477	0.0039777	0.00186078	0.00394642	UP				Burkholderiales	Methylophilaceae	MM2	AsCoM_s_1309
Zotu6256	0.00170634	0.00154617	0.00182685	0.00127171	0.00146534	UP				Rhizobiales	Rhizobiaceae	Neorhizobium	AsCoM_s_449
Zotu641	0.00107757	0.000256356	0.000111746	0.000839659	0.000153137	UP				Xanthomonadales	Xanthomonadaceae	Stenotrophomonas	Stenotrophomonas_rhizophila
Zotu70	0.00235228	0.00294625	0.00257511	0.00268656	0.00182953					Steroidobacterales	Steroidobacteraceae	Steroidobacter	Steroidobacter_agariperforans
Zotu7526	0.00040384	0.000160956	0.000387232	0.000211923	0.000514455	UP				Burkholderiales	Methylophilaceae	AsCoM_g_16	AsCoM_s_1166
Zotu7628	0.000893706	0.000321993	0.000843343	0.000333799	0.000484356					Streptomycetales	Streptomycetaceae	Streptomyces	Streptomyces_canus
Zotu77	0.00146975	0.00238875	0.00242299	0.0018064	0.00164347	UP				Rhizobiales	Rhizobiaceae	Neorhizobium	AsCoM_s_449
Zotu7877	0.000696125	0.000667049	0.000961906	0.000721252	0.000580757	UP				Streptomycetales	Streptomycetaceae	Streptomyces	Streptomyces_canus
Zotu8	0.00688789	0.0112736	0.00750996	0.0109588	0.00773719					Burkholderiales	Comamonadaceae	Ramlibacter	Variovorax_ginsengisoli
Zotu8285	0.000740736	0.000964726	0.00132531	0.00101043	0.000842177	UP				Streptomycetales	Streptomycetaceae	Streptomyces	Streptomyces_canus
Zotu83	0.00557748	0.00222196	0.00276452	0.00443932	0.00350412					Xanthomonadales	Xanthomonadaceae	Lysobacter	Lysobacter_terricola
Zotu8628	0.00139251	0.000914817	0.00144371	0.000936768	0.00226757	UP				Pseudomonadales	Pseudomonadaceae	Pseudomonas	Pseudomonas_helmanticensis
Zotu87	0.00185925	0.00184455	0.0022637	0.00153504	0.00170812	UP				Burkholderiales	Oxalobacteraceae	Massilia	AsCoM_s_2184
Zotu88	0.00164899	0.00225791	0.00211851	0.00182129	0.0025482					Rhizobiales	Devosiaceae	Devosia	Devosia_insulae
Zotu9	0.00926614	0.00806335	0.00750767	0.00852069	0.00772337	UP				Burkholderiales	Comamonadaceae	Variovorax	Variovorax_boronicumulans
Zotu9035	0.000625745	0.000748205	0.000319057	0.000326345	0.00224967					Pseudomonadales	Pseudomonadaceae	Pseudomonas	Pseudomonas_frederiksbergensis
