# Supplementary material for: Nitrogen and Nod factor signaling determine Lotus japonicus root exudate composition and bacterial assembly
Source: Nat Commun. 2024 Apr 23;15:3436. doi: 10.1038/s41467-024-47752-0 (PMC11039659; doi:10.1038/s41467-024-47752-0)
Supplement: Supplementary file 6 — Supplementary Data 3 [file 41467_2024_47752_MOESM6_ESM.xlsx]

## Sheet: overview
Supplementary Table 3 Differentially abundant ASVs in different genotypes, compartments when grown in unfertilized versus 10 mM KNO3-supplied soil conditions. This table contains detailed information complementary to Supplementary Figures 6-9. The statistically significant differential abundant ASVs (|logFC| > 1.5) in each genotype (Gifu, nfre, chit5, and nfr5) and compartment (rhizosphere and ro…

## Sheet: soil
ASV list	Comparison of RA between unfertilized and fertilized condition		Taxonomy information of ASV
ASVid	logFC	P_val_adjusted	Genus	Family	Order
Zotu480	3.57301	0.00098842	Actinocorallia	Thermomonosporaceae	Streptosporangiales
Zotu265	-8.15621	2.08626e-10	Flavobacterium	Flavobacteriaceae	Flavobacteriales
Zotu495	-5.79522	2.43011e-05	Asteroleplasma	Anaeroplasmataceae	Acholeplasmatales
Zotu222	-7.14167	3.62827e-10	AsCoM_g_7374	AsCoM_f_8169	Ca_Kaiserbacteria
Zotu463	-7.00913	2.77333e-06	Asticcacaulis	Caulobacteraceae	Caulobacterales
Zotu153	-6.92512	1.41065e-05	Caulobacter	Caulobacteraceae	Caulobacterales
Zotu371	-4.48606	0.0166156	AsCoM_g_8799	Holosporaceae	Holosporales
Zotu620	-3.90068	0.00104337	Devosia	Devosiaceae	Rhizobiales
Zotu1	-2.88427	0.000333651	Mesorhizobium	Rhizobiaceae	Rhizobiales
Zotu3328	-5.04256	0.00187282	Mesorhizobium	Rhizobiaceae	Rhizobiales
Zotu180	-5.92677	4.01871e-06	Sphingomonas	Sphingomonadaceae	Sphingomonadales
Zotu592	-4.28579	0.0284547	Sphingopyxis	Sphingomonadaceae	Sphingomonadales
Zotu555	-5.40063	0.00648813	Achromobacter	Alcaligenaceae	Burkholderiales
Zotu168	-6.63113	1.42781e-05	Burkholderia-Caballeronia-Paraburkholderia	Burkholderiaceae	Burkholderiales
Zotu2	-4.7405	0.0107696	Burkholderia-Caballeronia-Paraburkholderia	Burkholderiaceae	Burkholderiales
Zotu21	-7.29104	8.27218e-07	AsCoM_g_195	Comamonadaceae	Burkholderiales
Zotu402	-4.12907	0.0498602	Comamonas	Comamonadaceae	Burkholderiales
Zotu626	-3.99777	0.0143699	Ideonella	Comamonadaceae	Burkholderiales
Zotu1115	-5.57626	0.00369141	Pelomonas	Comamonadaceae	Burkholderiales
Zotu133	-9.4045	6.2274e-16	Pelomonas	Comamonadaceae	Burkholderiales
Zotu9251	-6.27499	0.000332611	Pelomonas	Comamonadaceae	Burkholderiales
Zotu4147	-3.49493	0.0076417	Ramlibacter	Comamonadaceae	Burkholderiales
Zotu776	-2.64647	0.0061719	Ramlibacter	Comamonadaceae	Burkholderiales
Zotu9	-4.63969	2.43011e-05	Variovorax	Comamonadaceae	Burkholderiales
Zotu124	-5.09551	0.0166156	Duganella	Oxalobacteraceae	Burkholderiales
Zotu240	-6.05127	1.76876e-06	Duganella	Oxalobacteraceae	Burkholderiales
Zotu434	-6.05529	1.76876e-06	Duganella	Oxalobacteraceae	Burkholderiales
Zotu6101	-6.05861	0.000619493	Herbaspirillum	Oxalobacteraceae	Burkholderiales
Zotu689	-3.76034	0.00572371	Herbaspirillum	Oxalobacteraceae	Burkholderiales
Zotu390	-7.4407	6.45933e-08	Massilia	Oxalobacteraceae	Burkholderiales
Zotu441	-3.38742	0.0128897	Massilia	Oxalobacteraceae	Burkholderiales
Zotu466	-5.11948	0.0141257	Massilia	Oxalobacteraceae	Burkholderiales
Zotu60	-7.69545	1.2928e-21	Massilia	Oxalobacteraceae	Burkholderiales
Zotu617	-5.33076	1.96083e-05	Massilia	Oxalobacteraceae	Burkholderiales
Zotu758	-7.43644	2.11934e-12	Massilia	Oxalobacteraceae	Burkholderiales
Zotu9679	-4.27062	0.0299873	Massilia	Oxalobacteraceae	Burkholderiales
Zotu2922	-5.92151	0.00104337	Pseudoduganella	Oxalobacteraceae	Burkholderiales
Zotu41	-12.9942	1.52766e-32	Pseudoduganella	Oxalobacteraceae	Burkholderiales
Zotu9035	5.14217	4.54584e-05	Pseudomonas	Pseudomonadaceae	Pseudomonadales
Zotu468	5.9871	6.38966e-05	Steroidobacter	Steroidobacteraceae	Steroidobacterales
Zotu482	3.92294	0.011321	Steroidobacter	Steroidobacteraceae	Steroidobacterales
Zotu623	-4.89817	0.036495	Stenotrophomonas	Xanthomonadaceae	Xanthomonadales
Zotu641	-8.29142	2.07616e-11	Stenotrophomonas	Xanthomonadaceae	Xanthomonadales

## Sheet: Gifu_rhizosphere
ASV list	Comparison of RA between unfertilized and fertilized condition		Taxonomy information of ASV
ASVid	logFC	P_val_adjusted	Genus	Family	Order
Zotu562	-7.37865	8.3947e-06	Terriglobus	Acidobacteriaceae	Acidobacteriales
Zotu178	2.61617	0.00850701	AsCoM_g_7562	AsCoM_f_931	AsCoM_o_570
Zotu523	-3.32681	0.0163887	Mycobacterium	Mycobacteriaceae	Corynebacteriales
Zotu373	7.17514	1.98683e-07	Brevibacterium	Brevibacteriaceae	Micrococcales
Zotu398	6.05188	1.53649e-06	Brevibacterium	Brevibacteriaceae	Micrococcales
Zotu496	6.02205	1.11536e-06	Brevibacterium	Brevibacteriaceae	Micrococcales
Zotu728	6.90149	7.32001e-06	Brevibacterium	Brevibacteriaceae	Micrococcales
Zotu139	2.79606	0.00306326	Arthrobacter	Micrococcaceae	Micrococcales
Zotu624	2.58498	0.00911471	Arthrobacter	Micrococcaceae	Micrococcales
Zotu637	2.80621	0.0114699	Arthrobacter	Micrococcaceae	Micrococcales
Zotu145	3.14677	0.00134048	Kocuria	Micrococcaceae	Micrococcales
Zotu3430	4.69455	0.000537269	Kocuria	Micrococcaceae	Micrococcales
Zotu614	4.6136	0.000162267	Promicromonospora	Promicromonosporaceae	Micrococcales
Zotu578	2.48152	0.0210026	Kribbella	Nocardioidaceae	Propionibacteriales
Zotu764	2.65338	0.0159295	Kribbella	Nocardioidaceae	Propionibacteriales
Zotu683	4.64477	1.95423e-05	Pseudonocardia	Pseudonocardiaceae	Pseudonocardiales
Zotu10364	5.00604	3.70546e-05	Streptomyces	Streptomycetaceae	Streptomycetales
Zotu1209	5.05766	8.3947e-06	Streptomyces	Streptomycetaceae	Streptomycetales
Zotu1223	8.23012	5.57966e-08	Streptomyces	Streptomycetaceae	Streptomycetales
Zotu131	3.67213	0.0475889	Streptomyces	Streptomycetaceae	Streptomycetales
Zotu1505	6.64864	1.38051e-07	Streptomyces	Streptomycetaceae	Streptomycetales
Zotu1530	2.95468	0.0246161	Streptomyces	Streptomycetaceae	Streptomycetales
Zotu18	5.50965	1.00634e-07	Streptomyces	Streptomycetaceae	Streptomycetales
Zotu2224	3.45482	0.000928886	Streptomyces	Streptomycetaceae	Streptomycetales
Zotu248	2.47455	0.00780445	Streptomyces	Streptomycetaceae	Streptomycetales
Zotu264	4.76165	0.000398334	Streptomyces	Streptomycetaceae	Streptomycetales
Zotu292	5.98185	3.49241e-07	Streptomyces	Streptomycetaceae	Streptomycetales
Zotu30	5.08041	4.86019e-06	Streptomyces	Streptomycetaceae	Streptomycetales
Zotu310	7.64445	6.91976e-08	Streptomyces	Streptomycetaceae	Streptomycetales
Zotu359	2.96552	0.00423306	Streptomyces	Streptomycetaceae	Streptomycetales
Zotu3608	6.67238	3.04928e-07	Streptomyces	Streptomycetaceae	Streptomycetales
Zotu3624	3.50627	0.000429625	Streptomyces	Streptomycetaceae	Streptomycetales
Zotu37	4.37884	0.000797665	Streptomyces	Streptomycetaceae	Streptomycetales
Zotu4006	4.04837	2.02757e-05	Streptomyces	Streptomycetaceae	Streptomycetales
Zotu4937	3.10596	0.0114219	Streptomyces	Streptomycetaceae	Streptomycetales
Zotu502	7.63606	3.00475e-08	Streptomyces	Streptomycetaceae	Streptomycetales
Zotu514	6.45491	0.000204427	Streptomyces	Streptomycetaceae	Streptomycetales
Zotu53	4.50879	0.0017616	Streptomyces	Streptomycetaceae	Streptomycetales
Zotu558	5.84469	0.00367482	Streptomyces	Streptomycetaceae	Streptomycetales
Zotu582	8.59399	5.80463e-07	Streptomyces	Streptomycetaceae	Streptomycetales
Zotu5862	2.60286	0.0416994	Streptomyces	Streptomycetaceae	Streptomycetales
Zotu640	6.60744	5.79468e-06	Streptomyces	Streptomycetaceae	Streptomycetales
Zotu6894	5.36411	9.75903e-07	Streptomyces	Streptomycetaceae	Streptomycetales
Zotu7515	6.47054	8.41901e-08	Streptomyces	Streptomycetaceae	Streptomycetales
Zotu7517	6.57891	2.75394e-06	Streptomyces	Streptomycetaceae	Streptomycetales
Zotu7628	5.14074	2.1031e-07	Streptomyces	Streptomycetaceae	Streptomycetales
Zotu7685	6.79224	1.78929e-07	Streptomyces	Streptomycetaceae	Streptomycetales
Zotu7857	6.41283	7.16982e-08	Streptomyces	Streptomycetaceae	Streptomycetales
Zotu7877	6.78064	7.16982e-08	Streptomyces	Streptomycetaceae	Streptomycetales
Zotu8285	4.82815	5.32879e-06	Streptomyces	Streptomycetaceae	Streptomycetales
Zotu9597	5.39168	1.66999e-06	Streptomyces	Streptomycetaceae	Streptomycetales
Zotu964	6.69835	0.000248957	Streptomyces	Streptomycetaceae	Streptomycetales
Zotu9815	6.44967	0.000487083	Streptomyces	Streptomycetaceae	Streptomycetales
Zotu1433	3.60774	0.00217724	Actinocorallia	Thermomonosporaceae	Streptosporangiales
Zotu279	5.00314	5.43057e-06	Actinocorallia	Thermomonosporaceae	Streptosporangiales
Zotu480	3.19612	0.00781135	Actinocorallia	Thermomonosporaceae	Streptosporangiales
Zotu503	-4.09846	0.00035763	AsCoM_g_1258	Chitinophagaceae	Chitinophagales
Zotu192	7.59485	1.48313e-07	AsCoM_g_7605	Flavobacteriaceae	Flavobacteriales
Zotu481	6.05788	2.51611e-05	AsCoM_g_7605	Flavobacteriaceae	Flavobacteriales
Zotu243	-4.9018	0.0082707	Chryseobacterium	Weeksellaceae	Flavobacteriales
Zotu283	2.29501	0.0237429	AsCoM_g_1615	Sphingobacteriaceae	Sphingobacteriales
Zotu459	-7.18399	0.00266693	Bdellovibrio	Bdellovibrionaceae	Bdellovibrionales
Zotu242	-2.74257	0.0358121	AsCoM_g_10005	Roseiflexaceae	Chloroflexales
Zotu8270	3.60349	0.0010461	AsCoM_g_10005	Roseiflexaceae	Chloroflexales
Zotu495	2.2573	0.0157457	Asteroleplasma	Anaeroplasmataceae	Acholeplasmatales
Zotu577	3.84932	0.00026858	Staphylococcus	Staphylococcaceae	Staphylococcales
Zotu606	4.64735	0.000220591	Staphylococcus	Staphylococcaceae	Staphylococcales
Zotu10774	-7.64834	8.32842e-05	Azospirillum	Azospirillaceae	Azospirillales
Zotu11052	-6.6478	9.78231e-05	Azospirillum	Azospirillaceae	Azospirillales
Zotu1254	-5.49157	0.00209915	Azospirillum	Azospirillaceae	Azospirillales
Zotu1352	-7.30817	0.000192221	Azospirillum	Azospirillaceae	Azospirillales
Zotu190	-9.12163	4.35155e-07	Azospirillum	Azospirillaceae	Azospirillales
Zotu208	-4.74802	0.000743629	Azospirillum	Azospirillaceae	Azospirillales
Zotu344	-7.43211	8.10865e-05	Azospirillum	Azospirillaceae	Azospirillales
Zotu437	-7.53951	2.66843e-05	Azospirillum	Azospirillaceae	Azospirillales
Zotu453	-7.4365	4.45553e-05	Azospirillum	Azospirillaceae	Azospirillales
Zotu500	-3.16092	0.0114219	Azospirillum	Azospirillaceae	Azospirillales
Zotu8824	-5.73834	2.42157e-05	Azospirillum	Azospirillaceae	Azospirillales
Zotu174	4.5837	1.8262e-07	Brevundimonas	Caulobacteraceae	Caulobacterales
Zotu357	9.19524	9.20479e-07	Brevundimonas	Caulobacteraceae	Caulobacterales
Zotu400	2.60738	0.0135124	Brevundimonas	Caulobacteraceae	Caulobacterales
Zotu7213	3.42861	0.00309964	Brevundimonas	Caulobacteraceae	Caulobacterales
Zotu104	-3.08958	0.00902283	Caulobacter	Caulobacteraceae	Caulobacterales
Zotu1180	-5.61456	0.0030363	Caulobacter	Caulobacteraceae	Caulobacterales
Zotu153	-4.32407	0.000198029	Caulobacter	Caulobacteraceae	Caulobacterales
Zotu210	-2.04057	0.0119908	Caulobacter	Caulobacteraceae	Caulobacterales
Zotu375	-2.6149	0.0380374	Caulobacter	Caulobacteraceae	Caulobacterales
Zotu44	-5.19126	0.0186189	Caulobacter	Caulobacteraceae	Caulobacterales
Zotu4506	-6.35909	0.000472069	Caulobacter	Caulobacteraceae	Caulobacterales
Zotu831	-2.31603	0.0336491	Caulobacter	Caulobacteraceae	Caulobacterales
Zotu869	-4.17056	0.0174327	Caulobacter	Caulobacteraceae	Caulobacterales
Zotu226	4.40157	2.77612e-05	Phenylobacterium	Caulobacteraceae	Caulobacterales
Zotu2497	-5.0037	0.000786265	Phenylobacterium	Caulobacteraceae	Caulobacterales
Zotu250	2.10224	0.0439603	Phenylobacterium	Caulobacteraceae	Caulobacterales
Zotu270	-3.35972	0.0473626	Phenylobacterium	Caulobacteraceae	Caulobacterales
Zotu388	-4.11682	0.000144597	Phenylobacterium	Caulobacteraceae	Caulobacterales
Zotu430	-2.07946	0.0219041	Phenylobacterium	Caulobacteraceae	Caulobacterales
Zotu519	-2.29679	0.00806472	Phenylobacterium	Caulobacteraceae	Caulobacterales
Zotu52	-2.91085	0.0101095	Phenylobacterium	Caulobacteraceae	Caulobacterales
Zotu530	-2.15688	0.0197835	Phenylobacterium	Caulobacteraceae	Caulobacterales
Zotu272	3.45025	2.66562e-05	Dongia	Dongiaceae	Dongiales
Zotu7060	2.18968	0.0404439	Dongia	Dongiaceae	Dongiales
Zotu313	2.3013	0.0490338	Reyranella	Reyranellaceae	Reyranellales
Zotu586	2.36781	0.0251555	AsCoM_g_50	AsCoM_f_2	Rhizobiales
Zotu567	3.21602	0.0258755	Microvirga	Beijerinckiaceae	Rhizobiales
Zotu101	1.92476	0.0443049	Devosia	Devosiaceae	Rhizobiales
Zotu116	4.99832	1.00634e-07	Devosia	Devosiaceae	Rhizobiales
Zotu167	7.29966	1.66388e-07	Devosia	Devosiaceae	Rhizobiales
Zotu231	8.01177	7.16982e-08	Devosia	Devosiaceae	Rhizobiales
Zotu383	3.78544	1.02563e-05	Devosia	Devosiaceae	Rhizobiales
Zotu431	10.0158	1.86425e-07	Devosia	Devosiaceae	Rhizobiales
Zotu484	4.0995	0.000435407	Devosia	Devosiaceae	Rhizobiales
Zotu509	3.15033	0.000205231	Devosia	Devosiaceae	Rhizobiales
Zotu5313	2.66689	0.023645	Devosia	Devosiaceae	Rhizobiales
Zotu549	9.52865	5.60076e-07	Devosia	Devosiaceae	Rhizobiales
Zotu579	3.22358	0.00929822	Devosia	Devosiaceae	Rhizobiales
Zotu686	4.42589	2.48559e-06	Devosia	Devosiaceae	Rhizobiales
Zotu755	2.83634	0.0149891	Devosia	Devosiaceae	Rhizobiales
Zotu8015	3.95198	0.000354781	Devosia	Devosiaceae	Rhizobiales
Zotu867	2.83844	0.042595	Devosia	Devosiaceae	Rhizobiales
Zotu878	6.68598	3.45176e-07	Devosia	Devosiaceae	Rhizobiales
Zotu88	3.87494	3.25159e-07	Devosia	Devosiaceae	Rhizobiales
Zotu900	3.91768	3.20168e-05	Devosia	Devosiaceae	Rhizobiales
Zotu9639	3.26811	0.000318512	Devosia	Devosiaceae	Rhizobiales
Zotu1037	-5.73499	0.00189752	Hyphomicrobium	Hyphomicrobiaceae	Rhizobiales
Zotu114	-3.96019	0.000111071	Hyphomicrobium	Hyphomicrobiaceae	Rhizobiales
Zotu302	2.78218	0.00104401	Hyphomicrobium	Hyphomicrobiaceae	Rhizobiales
Zotu600	-6.4253	0.0120921	Hyphomicrobium	Hyphomicrobiaceae	Rhizobiales
Zotu740	-4.4024	0.00404258	Hyphomicrobium	Hyphomicrobiaceae	Rhizobiales
Zotu304	-3.79246	0.00109413	Labrys	Labraceae	Rhizobiales
Zotu1055	4.79349	0.000249539	Allorhizobium-Neorhizobium-Pararhizobium-Rhizobium	Rhizobiaceae	Rhizobiales
Zotu10767	5.26127	3.32221e-07	Allorhizobium-Neorhizobium-Pararhizobium-Rhizobium	Rhizobiaceae	Rhizobiales
Zotu136	-2.90604	0.00357187	Allorhizobium-Neorhizobium-Pararhizobium-Rhizobium	Rhizobiaceae	Rhizobiales
Zotu1451	-6.93779	0.000412737	Allorhizobium-Neorhizobium-Pararhizobium-Rhizobium	Rhizobiaceae	Rhizobiales
Zotu155	4.48223	0.010505	Allorhizobium-Neorhizobium-Pararhizobium-Rhizobium	Rhizobiaceae	Rhizobiales
Zotu162	3.16881	0.00220709	Allorhizobium-Neorhizobium-Pararhizobium-Rhizobium	Rhizobiaceae	Rhizobiales
Zotu1736	-5.57496	0.00112663	Allorhizobium-Neorhizobium-Pararhizobium-Rhizobium	Rhizobiaceae	Rhizobiales
Zotu19	-4.23803	0.0257084	Allorhizobium-Neorhizobium-Pararhizobium-Rhizobium	Rhizobiaceae	Rhizobiales
Zotu22	2.21071	0.0206116	Allorhizobium-Neorhizobium-Pararhizobium-Rhizobium	Rhizobiaceae	Rhizobiales
Zotu262	3.92175	5.65633e-06	Allorhizobium-Neorhizobium-Pararhizobium-Rhizobium	Rhizobiaceae	Rhizobiales
Zotu280	3.48107	0.000261064	Allorhizobium-Neorhizobium-Pararhizobium-Rhizobium	Rhizobiaceae	Rhizobiales
Zotu2849	-4.05997	0.000354781	Allorhizobium-Neorhizobium-Pararhizobium-Rhizobium	Rhizobiaceae	Rhizobiales
Zotu340	2.93852	2.65578e-05	Allorhizobium-Neorhizobium-Pararhizobium-Rhizobium	Rhizobiaceae	Rhizobiales
Zotu362	2.94301	0.00303259	Allorhizobium-Neorhizobium-Pararhizobium-Rhizobium	Rhizobiaceae	Rhizobiales
Zotu3649	4.57509	1.70786e-05	Allorhizobium-Neorhizobium-Pararhizobium-Rhizobium	Rhizobiaceae	Rhizobiales
Zotu367	-4.19226	0.00171592	Allorhizobium-Neorhizobium-Pararhizobium-Rhizobium	Rhizobiaceae	Rhizobiales
Zotu370	-5.90502	6.16208e-06	Allorhizobium-Neorhizobium-Pararhizobium-Rhizobium	Rhizobiaceae	Rhizobiales
Zotu374	4.04127	0.0150833	Allorhizobium-Neorhizobium-Pararhizobium-Rhizobium	Rhizobiaceae	Rhizobiales
Zotu377	4.16065	1.10016e-05	Allorhizobium-Neorhizobium-Pararhizobium-Rhizobium	Rhizobiaceae	Rhizobiales
Zotu3790	2.90195	0.000253346	Allorhizobium-Neorhizobium-Pararhizobium-Rhizobium	Rhizobiaceae	Rhizobiales
Zotu410	-5.10378	0.00190289	Allorhizobium-Neorhizobium-Pararhizobium-Rhizobium	Rhizobiaceae	Rhizobiales
Zotu43	4.54293	4.98776e-07	Allorhizobium-Neorhizobium-Pararhizobium-Rhizobium	Rhizobiaceae	Rhizobiales
Zotu460	-3.99912	0.0036292	Allorhizobium-Neorhizobium-Pararhizobium-Rhizobium	Rhizobiaceae	Rhizobiales
Zotu489	-3.38255	0.0493221	Allorhizobium-Neorhizobium-Pararhizobium-Rhizobium	Rhizobiaceae	Rhizobiales
Zotu497	-4.71337	7.89453e-05	Allorhizobium-Neorhizobium-Pararhizobium-Rhizobium	Rhizobiaceae	Rhizobiales
Zotu564	-4.76513	0.000659934	Allorhizobium-Neorhizobium-Pararhizobium-Rhizobium	Rhizobiaceae	Rhizobiales
Zotu580	-3.41539	0.00145053	Allorhizobium-Neorhizobium-Pararhizobium-Rhizobium	Rhizobiaceae	Rhizobiales
Zotu63	-4.89164	1.92823e-05	Allorhizobium-Neorhizobium-Pararhizobium-Rhizobium	Rhizobiaceae	Rhizobiales
Zotu632	-6.71487	0.000242658	Allorhizobium-Neorhizobium-Pararhizobium-Rhizobium	Rhizobiaceae	Rhizobiales
Zotu66	-5.08368	7.68192e-06	Allorhizobium-Neorhizobium-Pararhizobium-Rhizobium	Rhizobiaceae	Rhizobiales
Zotu664	-5.16076	0.00157002	Allorhizobium-Neorhizobium-Pararhizobium-Rhizobium	Rhizobiaceae	Rhizobiales
Zotu782	-4.64487	0.000135661	Allorhizobium-Neorhizobium-Pararhizobium-Rhizobium	Rhizobiaceae	Rhizobiales
Zotu8045	2.18776	0.0131897	Allorhizobium-Neorhizobium-Pararhizobium-Rhizobium	Rhizobiaceae	Rhizobiales
Zotu8582	6.13535	1.06778e-06	Allorhizobium-Neorhizobium-Pararhizobium-Rhizobium	Rhizobiaceae	Rhizobiales
Zotu9040	4.71422	4.20184e-06	Allorhizobium-Neorhizobium-Pararhizobium-Rhizobium	Rhizobiaceae	Rhizobiales
Zotu9158	2.98586	0.000226057	Allorhizobium-Neorhizobium-Pararhizobium-Rhizobium	Rhizobiaceae	Rhizobiales
Zotu9310	-5.12525	0.00201787	Allorhizobium-Neorhizobium-Pararhizobium-Rhizobium	Rhizobiaceae	Rhizobiales
Zotu9940	2.84019	0.00541406	Allorhizobium-Neorhizobium-Pararhizobium-Rhizobium	Rhizobiaceae	Rhizobiales
Zotu9979	-5.56145	4.40202e-05	Allorhizobium-Neorhizobium-Pararhizobium-Rhizobium	Rhizobiaceae	Rhizobiales
Zotu1	-5.65389	0.00183588	Mesorhizobium	Rhizobiaceae	Rhizobiales
Zotu10565	-8.70286	0.000885708	Mesorhizobium	Rhizobiaceae	Rhizobiales
Zotu1182	-6.72167	0.00229175	Mesorhizobium	Rhizobiaceae	Rhizobiales
Zotu15	-3.88397	0.0198542	Mesorhizobium	Rhizobiaceae	Rhizobiales
Zotu2088	-5.42051	0.00561228	Mesorhizobium	Rhizobiaceae	Rhizobiales
Zotu2301	-5.22403	0.0107898	Mesorhizobium	Rhizobiaceae	Rhizobiales
Zotu2511	-5.69297	0.00512403	Mesorhizobium	Rhizobiaceae	Rhizobiales
Zotu295	-4.89913	0.0184763	Mesorhizobium	Rhizobiaceae	Rhizobiales
Zotu3170	-5.3414	0.000234445	Mesorhizobium	Rhizobiaceae	Rhizobiales
Zotu331	-4.93752	0.000712666	Mesorhizobium	Rhizobiaceae	Rhizobiales
Zotu3328	-5.94569	0.00185809	Mesorhizobium	Rhizobiaceae	Rhizobiales
Zotu363	-4.98116	0.00216219	Mesorhizobium	Rhizobiaceae	Rhizobiales
Zotu4268	-5.0171	0.0193644	Mesorhizobium	Rhizobiaceae	Rhizobiales
Zotu609	-7.50737	0.000444097	Mesorhizobium	Rhizobiaceae	Rhizobiales
Zotu611	-4.30196	0.000804539	Mesorhizobium	Rhizobiaceae	Rhizobiales
Zotu700	-4.71818	0.0163887	Mesorhizobium	Rhizobiaceae	Rhizobiales
Zotu705	-6.88384	0.000202087	Mesorhizobium	Rhizobiaceae	Rhizobiales
Zotu711	-2.63738	0.0363374	Mesorhizobium	Rhizobiaceae	Rhizobiales
Zotu7256	-6.47032	0.0443686	Mesorhizobium	Rhizobiaceae	Rhizobiales
Zotu9813	-5.20892	0.00477435	Mesorhizobium	Rhizobiaceae	Rhizobiales
Zotu984	-9.34389	0.00197005	Mesorhizobium	Rhizobiaceae	Rhizobiales
Zotu1079	3.82219	0.00190289	Neorhizobium	Rhizobiaceae	Rhizobiales
Zotu1314	-4.42833	0.0136399	Neorhizobium	Rhizobiaceae	Rhizobiales
Zotu1329	4.67595	8.33389e-05	Neorhizobium	Rhizobiaceae	Rhizobiales
Zotu1934	2.24832	0.0494907	Neorhizobium	Rhizobiaceae	Rhizobiales
Zotu77	2.70848	0.0105847	Neorhizobium	Rhizobiaceae	Rhizobiales
Zotu399	2.44263	0.010505	AsCoM_g_112	Xanthobacteraceae	Rhizobiales
Zotu1824	-5.59162	0.00576791	AsCoM_g_71	Xanthobacteraceae	Rhizobiales
Zotu287	-2.27928	0.0238691	Bradyrhizobium	Xanthobacteraceae	Rhizobiales
Zotu675	-3.11641	0.0194511	Bradyrhizobium	Xanthobacteraceae	Rhizobiales
Zotu708	-7.31556	0.000657348	Bradyrhizobium	Xanthobacteraceae	Rhizobiales
Zotu75	-4.54606	3.49241e-07	Bradyrhizobium	Xanthobacteraceae	Rhizobiales
Zotu8538	-2.61397	0.0128402	Bradyrhizobium	Xanthobacteraceae	Rhizobiales
Zotu9127	-3.05602	0.0034458	Bradyrhizobium	Xanthobacteraceae	Rhizobiales
Zotu9723	-2.92329	0.00290656	Bradyrhizobium	Xanthobacteraceae	Rhizobiales
Zotu193	3.15067	0.000648086	Pseudolabrys	Xanthobacteraceae	Rhizobiales
Zotu491	3.00113	0.0186189	Pseudolabrys	Xanthobacteraceae	Rhizobiales
Zotu726	6.97603	6.93791e-08	Pseudolabrys	Xanthobacteraceae	Rhizobiales
Zotu663	6.44773	5.73128e-08	Rhodopseudomonas	Xanthobacteraceae	Rhizobiales
Zotu1847	-8.44006	3.23361e-06	Starkeya	Xanthobacteraceae	Rhizobiales
Zotu266	-8.46132	7.09246e-08	Starkeya	Xanthobacteraceae	Rhizobiales
Zotu1087	-3.43968	0.0264599	Tardiphaga	Xanthobacteraceae	Rhizobiales
Zotu206	-3.90634	0.0011559	Tardiphaga	Xanthobacteraceae	Rhizobiales
Zotu6278	-4.21684	0.0171559	Altererythrobacter	Sphingomonadaceae	Sphingomonadales
Zotu10348	3.11443	0.00262719	Novosphingobium	Sphingomonadaceae	Sphingomonadales
Zotu10769	2.04985	0.0402924	Novosphingobium	Sphingomonadaceae	Sphingomonadales
Zotu1103	2.14106	0.0204775	Novosphingobium	Sphingomonadaceae	Sphingomonadales
Zotu1321	5.53658	1.38705e-07	Novosphingobium	Sphingomonadaceae	Sphingomonadales
Zotu1356	2.76373	0.000200306	Novosphingobium	Sphingomonadaceae	Sphingomonadales
Zotu16	2.29862	0.0427056	Novosphingobium	Sphingomonadaceae	Sphingomonadales
Zotu1936	2.82026	0.000794534	Novosphingobium	Sphingomonadaceae	Sphingomonadales
Zotu2349	4.24882	6.26637e-06	Novosphingobium	Sphingomonadaceae	Sphingomonadales
Zotu2939	1.8601	0.0374278	Novosphingobium	Sphingomonadaceae	Sphingomonadales
Zotu306	3.00823	0.00218396	Novosphingobium	Sphingomonadaceae	Sphingomonadales
Zotu3149	3.91958	4.39532e-06	Novosphingobium	Sphingomonadaceae	Sphingomonadales
Zotu447	4.68773	3.3563e-05	Novosphingobium	Sphingomonadaceae	Sphingomonadales
Zotu4739	-4.98049	0.0138463	Novosphingobium	Sphingomonadaceae	Sphingomonadales
Zotu4820	-2.9953	0.00270471	Novosphingobium	Sphingomonadaceae	Sphingomonadales
Zotu7529	3.19828	0.000199487	Novosphingobium	Sphingomonadaceae	Sphingomonadales
Zotu9611	6.87981	5.06608e-08	Novosphingobium	Sphingomonadaceae	Sphingomonadales
Zotu9980	3.59739	0.000233211	Novosphingobium	Sphingomonadaceae	Sphingomonadales
Zotu9986	-5.70993	6.3693e-06	Novosphingobium	Sphingomonadaceae	Sphingomonadales
Zotu143	1.91614	0.0256166	Sphingomonas	Sphingomonadaceae	Sphingomonadales
Zotu2486	2.34039	0.0086252	Sphingomonas	Sphingomonadaceae	Sphingomonadales
Zotu382	-5.16297	1.70758e-05	Sphingomonas	Sphingomonadaceae	Sphingomonadales
Zotu707	-2.52582	0.0190806	Sphingomonas	Sphingomonadaceae	Sphingomonadales
Zotu592	2.52545	0.0464779	Sphingopyxis	Sphingomonadaceae	Sphingomonadales
Zotu440	-6.402	0.000285969	Ca_Ovatusbacter	AsCoM_f_4827	AsCoM_o_1267
Zotu650	4.5326	0.000737562	Achromobacter	Alcaligenaceae	Burkholderiales
Zotu319	5.21869	0.000543606	AsCoM_g_11883	Burkholderiaceae	Burkholderiales
Zotu65	4.36156	0.0168981	AsCoM_g_11883	Burkholderiaceae	Burkholderiales
Zotu58	3.53713	0.0121009	AsCoM_g_686	Burkholderiaceae	Burkholderiales
Zotu9295	3.86337	0.00507822	Burkholderia	Burkholderiaceae	Burkholderiales
Zotu1001	-4.29304	0.000412737	Burkholderia-Caballeronia-Paraburkholderia	Burkholderiaceae	Burkholderiales
Zotu1021	-6.11104	5.6998e-06	Burkholderia-Caballeronia-Paraburkholderia	Burkholderiaceae	Burkholderiales
Zotu106	-3.30957	0.0155771	Burkholderia-Caballeronia-Paraburkholderia	Burkholderiaceae	Burkholderiales
Zotu115	-3.8656	0.000106473	Burkholderia-Caballeronia-Paraburkholderia	Burkholderiaceae	Burkholderiales
Zotu1201	-6.04792	4.35155e-07	Burkholderia-Caballeronia-Paraburkholderia	Burkholderiaceae	Burkholderiales
Zotu122	-6.11899	2.31221e-06	Burkholderia-Caballeronia-Paraburkholderia	Burkholderiaceae	Burkholderiales
Zotu126	-6.68338	2.91749e-06	Burkholderia-Caballeronia-Paraburkholderia	Burkholderiaceae	Burkholderiales
Zotu1448	-7.02674	0.000242944	Burkholderia-Caballeronia-Paraburkholderia	Burkholderiaceae	Burkholderiales
Zotu1635	-3.91168	0.00253312	Burkholderia-Caballeronia-Paraburkholderia	Burkholderiaceae	Burkholderiales
Zotu168	-10.5648	7.13685e-08	Burkholderia-Caballeronia-Paraburkholderia	Burkholderiaceae	Burkholderiales
Zotu1859	-8.7917	3.32221e-07	Burkholderia-Caballeronia-Paraburkholderia	Burkholderiaceae	Burkholderiales
Zotu189	-6.21566	0.00715933	Burkholderia-Caballeronia-Paraburkholderia	Burkholderiaceae	Burkholderiales
Zotu2	-6.43711	2.57148e-05	Burkholderia-Caballeronia-Paraburkholderia	Burkholderiaceae	Burkholderiales
Zotu2016	-5.13994	9.63469e-05	Burkholderia-Caballeronia-Paraburkholderia	Burkholderiaceae	Burkholderiales
Zotu2343	-6.68107	3.75242e-07	Burkholderia-Caballeronia-Paraburkholderia	Burkholderiaceae	Burkholderiales
Zotu241	-9.20124	8.43121e-08	Burkholderia-Caballeronia-Paraburkholderia	Burkholderiaceae	Burkholderiales
Zotu247	-4.272	2.14843e-05	Burkholderia-Caballeronia-Paraburkholderia	Burkholderiaceae	Burkholderiales
Zotu254	-6.58439	0.000270673	Burkholderia-Caballeronia-Paraburkholderia	Burkholderiaceae	Burkholderiales
Zotu260	-6.89253	3.281e-05	Burkholderia-Caballeronia-Paraburkholderia	Burkholderiaceae	Burkholderiales
Zotu27	-8.86784	1.66388e-07	Burkholderia-Caballeronia-Paraburkholderia	Burkholderiaceae	Burkholderiales
Zotu274	-9.92675	7.16982e-08	Burkholderia-Caballeronia-Paraburkholderia	Burkholderiaceae	Burkholderiales
Zotu286	-4.80387	0.00183837	Burkholderia-Caballeronia-Paraburkholderia	Burkholderiaceae	Burkholderiales
Zotu298	-6.81035	3.84386e-07	Burkholderia-Caballeronia-Paraburkholderia	Burkholderiaceae	Burkholderiales
Zotu3116	-6.67477	0.00181086	Burkholderia-Caballeronia-Paraburkholderia	Burkholderiaceae	Burkholderiales
Zotu315	-10.0655	1.96783e-06	Burkholderia-Caballeronia-Paraburkholderia	Burkholderiaceae	Burkholderiales
Zotu329	-3.91527	0.00190289	Burkholderia-Caballeronia-Paraburkholderia	Burkholderiaceae	Burkholderiales
Zotu3335	-4.47903	0.000220591	Burkholderia-Caballeronia-Paraburkholderia	Burkholderiaceae	Burkholderiales
Zotu3338	-5.3324	8.88517e-05	Burkholderia-Caballeronia-Paraburkholderia	Burkholderiaceae	Burkholderiales
Zotu3469	-6.71609	5.73128e-08	Burkholderia-Caballeronia-Paraburkholderia	Burkholderiaceae	Burkholderiales
Zotu3554	-4.91365	0.000241705	Burkholderia-Caballeronia-Paraburkholderia	Burkholderiaceae	Burkholderiales
Zotu380	-6.99298	2.08879e-05	Burkholderia-Caballeronia-Paraburkholderia	Burkholderiaceae	Burkholderiales
Zotu396	-8.70603	7.77095e-05	Burkholderia-Caballeronia-Paraburkholderia	Burkholderiaceae	Burkholderiales
Zotu4221	-5.87025	2.18521e-05	Burkholderia-Caballeronia-Paraburkholderia	Burkholderiaceae	Burkholderiales
Zotu425	-7.2495	1.34599e-06	Burkholderia-Caballeronia-Paraburkholderia	Burkholderiaceae	Burkholderiales
Zotu4281	-5.1279	1.4294e-05	Burkholderia-Caballeronia-Paraburkholderia	Burkholderiaceae	Burkholderiales
Zotu438	-7.08739	3.45176e-07	Burkholderia-Caballeronia-Paraburkholderia	Burkholderiaceae	Burkholderiales
Zotu455	-5.61129	1.05966e-06	Burkholderia-Caballeronia-Paraburkholderia	Burkholderiaceae	Burkholderiales
Zotu543	-7.89777	5.06608e-08	Burkholderia-Caballeronia-Paraburkholderia	Burkholderiaceae	Burkholderiales
Zotu557	-7.66331	0.00144678	Burkholderia-Caballeronia-Paraburkholderia	Burkholderiaceae	Burkholderiales
Zotu597	-7.04974	3.35705e-05	Burkholderia-Caballeronia-Paraburkholderia	Burkholderiaceae	Burkholderiales
Zotu604	-7.10857	1.60153e-07	Burkholderia-Caballeronia-Paraburkholderia	Burkholderiaceae	Burkholderiales
Zotu61	-6.81216	2.51611e-05	Burkholderia-Caballeronia-Paraburkholderia	Burkholderiaceae	Burkholderiales
Zotu622	-8.62175	7.14799e-08	Burkholderia-Caballeronia-Paraburkholderia	Burkholderiaceae	Burkholderiales
Zotu6224	-4.93302	0.000468708	Burkholderia-Caballeronia-Paraburkholderia	Burkholderiaceae	Burkholderiales
Zotu6271	-4.63184	0.00067372	Burkholderia-Caballeronia-Paraburkholderia	Burkholderiaceae	Burkholderiales
Zotu643	-7.42372	1.17892e-05	Burkholderia-Caballeronia-Paraburkholderia	Burkholderiaceae	Burkholderiales
Zotu671	-5.26471	0.000439699	Burkholderia-Caballeronia-Paraburkholderia	Burkholderiaceae	Burkholderiales
Zotu6844	-5.44075	2.12302e-06	Burkholderia-Caballeronia-Paraburkholderia	Burkholderiaceae	Burkholderiales
Zotu6875	-8.65254	2.66745e-07	Burkholderia-Caballeronia-Paraburkholderia	Burkholderiaceae	Burkholderiales
Zotu69	-9.39825	3.53263e-08	Burkholderia-Caballeronia-Paraburkholderia	Burkholderiaceae	Burkholderiales
Zotu714	-5.34958	0.0120442	Burkholderia-Caballeronia-Paraburkholderia	Burkholderiaceae	Burkholderiales
Zotu72	-5.91755	0.00183837	Burkholderia-Caballeronia-Paraburkholderia	Burkholderiaceae	Burkholderiales
Zotu7584	-8.2862	3.92182e-07	Burkholderia-Caballeronia-Paraburkholderia	Burkholderiaceae	Burkholderiales
Zotu76	-7.32329	0.000656965	Burkholderia-Caballeronia-Paraburkholderia	Burkholderiaceae	Burkholderiales
Zotu760	-5.46112	0.0390028	Burkholderia-Caballeronia-Paraburkholderia	Burkholderiaceae	Burkholderiales
Zotu767	-8.17973	7.77095e-05	Burkholderia-Caballeronia-Paraburkholderia	Burkholderiaceae	Burkholderiales
Zotu80	-7.59388	5.37166e-08	Burkholderia-Caballeronia-Paraburkholderia	Burkholderiaceae	Burkholderiales
Zotu840	-7.47183	7.52029e-06	Burkholderia-Caballeronia-Paraburkholderia	Burkholderiaceae	Burkholderiales
Zotu914	-6.34487	2.18475e-06	Burkholderia-Caballeronia-Paraburkholderia	Burkholderiaceae	Burkholderiales
Zotu920	-9.14294	1.18773e-05	Burkholderia-Caballeronia-Paraburkholderia	Burkholderiaceae	Burkholderiales
Zotu944	-5.2243	5.2075e-05	Burkholderia-Caballeronia-Paraburkholderia	Burkholderiaceae	Burkholderiales
Zotu950	-9.09919	5.71129e-05	Burkholderia-Caballeronia-Paraburkholderia	Burkholderiaceae	Burkholderiales
Zotu10	-2.07885	0.0405338	Cupriavidus	Burkholderiaceae	Burkholderiales
Zotu185	-2.93922	0.0094555	Cupriavidus	Burkholderiaceae	Burkholderiales
Zotu9247	-8.8394	2.74958e-06	Burkholderia-Caballeronia-Paraburkholderia	Burkholderiaceae	Burkholderiales
Zotu1830	-6.04629	1.11536e-06	Acidovorax	Comamonadaceae	Burkholderiales
Zotu397	3.60988	0.0204775	AsCoM_g_1801	Comamonadaceae	Burkholderiales
Zotu111	-4.54898	0.00020014	AsCoM_g_195	Comamonadaceae	Burkholderiales
Zotu1169	-4.2437	0.00048924	AsCoM_g_195	Comamonadaceae	Burkholderiales
Zotu1173	-4.59921	2.65578e-05	AsCoM_g_195	Comamonadaceae	Burkholderiales
Zotu1290	-5.18167	0.000557816	AsCoM_g_195	Comamonadaceae	Burkholderiales
Zotu1391	-8.33177	3.53263e-08	AsCoM_g_195	Comamonadaceae	Burkholderiales
Zotu1679	-8.99062	7.52029e-06	AsCoM_g_195	Comamonadaceae	Burkholderiales
Zotu1683	-6.62	0.000169491	AsCoM_g_195	Comamonadaceae	Burkholderiales
Zotu171	-3.64927	0.000233211	AsCoM_g_195	Comamonadaceae	Burkholderiales
Zotu1890	-8.21011	3.51088e-07	AsCoM_g_195	Comamonadaceae	Burkholderiales
Zotu1901	-5.16265	0.00715933	AsCoM_g_195	Comamonadaceae	Burkholderiales
Zotu207	-6.7801	3.26834e-06	AsCoM_g_195	Comamonadaceae	Burkholderiales
Zotu21	-6.33384	0.000624988	AsCoM_g_195	Comamonadaceae	Burkholderiales
Zotu2117	-8.3914	4.89987e-07	AsCoM_g_195	Comamonadaceae	Burkholderiales
Zotu2118	-5.02424	5.37242e-06	AsCoM_g_195	Comamonadaceae	Burkholderiales
Zotu2288	-7.59293	0.00253227	AsCoM_g_195	Comamonadaceae	Burkholderiales
Zotu232	-5.44143	0.000169491	AsCoM_g_195	Comamonadaceae	Burkholderiales
Zotu235	-8.38198	7.16982e-08	AsCoM_g_195	Comamonadaceae	Burkholderiales
Zotu2579	-8.38582	0.000114112	AsCoM_g_195	Comamonadaceae	Burkholderiales
Zotu3729	-2.08292	0.0268073	AsCoM_g_195	Comamonadaceae	Burkholderiales
Zotu3768	-3.15913	0.0157145	AsCoM_g_195	Comamonadaceae	Burkholderiales
Zotu4108	-8.09062	1.87611e-06	AsCoM_g_195	Comamonadaceae	Burkholderiales
Zotu4659	-5.26584	1.10774e-05	AsCoM_g_195	Comamonadaceae	Burkholderiales
Zotu581	5.40579	3.89041e-06	AsCoM_g_195	Comamonadaceae	Burkholderiales
Zotu8627	-8.97023	4.14013e-06	AsCoM_g_195	Comamonadaceae	Burkholderiales
Zotu872	-8.43976	0.000191566	AsCoM_g_195	Comamonadaceae	Burkholderiales
Zotu9122	-6.4994	2.91749e-06	AsCoM_g_195	Comamonadaceae	Burkholderiales
Zotu11067	-3.58021	0.00848967	Comamonas	Comamonadaceae	Burkholderiales
Zotu3243	-7.62361	0.00213482	Comamonas	Comamonadaceae	Burkholderiales
Zotu402	-3.53015	0.0082707	Comamonas	Comamonadaceae	Burkholderiales
Zotu517	-4.961	2.51611e-05	Comamonas	Comamonadaceae	Burkholderiales
Zotu836	-6.19375	0.000308108	Comamonas	Comamonadaceae	Burkholderiales
Zotu169	-12.0225	1.38705e-07	Ideonella	Comamonadaceae	Burkholderiales
Zotu4810	-4.49809	0.00666373	Ideonella	Comamonadaceae	Burkholderiales
Zotu5062	-5.15848	3.57635e-05	Ideonella	Comamonadaceae	Burkholderiales
Zotu7815	-2.73807	0.00806472	Ideonella	Comamonadaceae	Burkholderiales
Zotu839	-2.66758	0.00118794	Ideonella	Comamonadaceae	Burkholderiales
Zotu712	-2.78927	0.0149717	Methylibium	Comamonadaceae	Burkholderiales
Zotu8735	-6.18344	1.66996e-06	Methylibium	Comamonadaceae	Burkholderiales
Zotu1113	-3.47521	0.000505636	Paucibacter	Comamonadaceae	Burkholderiales
Zotu133	-8.10923	3.25155e-05	Pelomonas	Comamonadaceae	Burkholderiales
Zotu9251	-6.72297	3.32221e-07	Pelomonas	Comamonadaceae	Burkholderiales
Zotu45	-5.02535	0.000554115	Piscinibacter	Comamonadaceae	Burkholderiales
Zotu507	-4.36917	7.75745e-05	Piscinibacter	Comamonadaceae	Burkholderiales
Zotu412	4.67052	1.19837e-05	Polaromonas	Comamonadaceae	Burkholderiales
Zotu6403	-8.60284	3.21746e-05	Polaromonas	Comamonadaceae	Burkholderiales
Zotu1345	-2.24916	0.0235312	Ramlibacter	Comamonadaceae	Burkholderiales
Zotu1511	-6.01475	8.00141e-06	Ramlibacter	Comamonadaceae	Burkholderiales
Zotu179	-8.91457	7.16982e-08	Ramlibacter	Comamonadaceae	Burkholderiales
Zotu378	-5.49333	2.37068e-06	Ramlibacter	Comamonadaceae	Burkholderiales
Zotu541	-3.74011	0.00878213	Ramlibacter	Comamonadaceae	Burkholderiales
Zotu5668	-5.97744	1.66388e-07	Ramlibacter	Comamonadaceae	Burkholderiales
Zotu6099	-2.14866	0.0171114	Ramlibacter	Comamonadaceae	Burkholderiales
Zotu6779	-6.34505	1.66996e-06	Ramlibacter	Comamonadaceae	Burkholderiales
Zotu7598	2.16498	0.00665666	Ramlibacter	Comamonadaceae	Burkholderiales
Zotu9338	-4.86259	1.70786e-05	Ramlibacter	Comamonadaceae	Burkholderiales
Zotu103	3.12318	0.000596952	Rhizobacter	Comamonadaceae	Burkholderiales
Zotu10482	-4.02358	0.00010055	Rhizobacter	Comamonadaceae	Burkholderiales
Zotu1078	-7.88857	1.72913e-05	Rhizobacter	Comamonadaceae	Burkholderiales
Zotu11	-2.42047	0.0175003	Rhizobacter	Comamonadaceae	Burkholderiales
Zotu1121	-8.1354	4.117e-06	Rhizobacter	Comamonadaceae	Burkholderiales
Zotu12	-2.29692	0.0278247	Rhizobacter	Comamonadaceae	Burkholderiales
Zotu137	-3.2936	0.00510507	Rhizobacter	Comamonadaceae	Burkholderiales
Zotu1544	-6.13404	7.75745e-05	Rhizobacter	Comamonadaceae	Burkholderiales
Zotu1572	-6.68701	0.000113597	Rhizobacter	Comamonadaceae	Burkholderiales
Zotu1656	-8.61362	1.16477e-06	Rhizobacter	Comamonadaceae	Burkholderiales
Zotu176	-2.33776	0.00213482	Rhizobacter	Comamonadaceae	Burkholderiales
Zotu209	-2.47318	0.000773108	Rhizobacter	Comamonadaceae	Burkholderiales
Zotu2179	-6.44875	8.56973e-07	Rhizobacter	Comamonadaceae	Burkholderiales
Zotu2186	3.09935	0.00109635	Rhizobacter	Comamonadaceae	Burkholderiales
Zotu227	-2.96355	5.3702e-05	Rhizobacter	Comamonadaceae	Burkholderiales
Zotu2819	5.42101	3.07722e-06	Rhizobacter	Comamonadaceae	Burkholderiales
Zotu2825	-8.30241	7.77095e-05	Rhizobacter	Comamonadaceae	Burkholderiales
Zotu3437	-2.43455	0.0493889	Rhizobacter	Comamonadaceae	Burkholderiales
Zotu345	-3.16693	0.00764325	Rhizobacter	Comamonadaceae	Burkholderiales
Zotu3689	-4.94721	7.77095e-05	Rhizobacter	Comamonadaceae	Burkholderiales
Zotu3847	-4.38913	0.00344849	Rhizobacter	Comamonadaceae	Burkholderiales
Zotu3877	3.45132	0.000196643	Rhizobacter	Comamonadaceae	Burkholderiales
Zotu4015	-7.89806	1.49965e-06	Rhizobacter	Comamonadaceae	Burkholderiales
Zotu4298	-4.06302	0.00227377	Rhizobacter	Comamonadaceae	Burkholderiales
Zotu522	-2.19656	0.025295	Rhizobacter	Comamonadaceae	Burkholderiales
Zotu533	-3.68944	0.00193866	Rhizobacter	Comamonadaceae	Burkholderiales
Zotu5330	-4.23849	0.000577195	Rhizobacter	Comamonadaceae	Burkholderiales
Zotu540	-5.79204	8.4825e-05	Rhizobacter	Comamonadaceae	Burkholderiales
Zotu5458	-2.00192	0.0474264	Rhizobacter	Comamonadaceae	Burkholderiales
Zotu5682	-2.45791	0.0114376	Rhizobacter	Comamonadaceae	Burkholderiales
Zotu5853	-8.45746	4.65573e-07	Rhizobacter	Comamonadaceae	Burkholderiales
Zotu598	-4.58499	0.000143645	Rhizobacter	Comamonadaceae	Burkholderiales
Zotu6154	-2.45579	0.0128537	Rhizobacter	Comamonadaceae	Burkholderiales
Zotu6282	-4.34243	0.00245986	Rhizobacter	Comamonadaceae	Burkholderiales
Zotu64	-3.21807	0.00102316	Rhizobacter	Comamonadaceae	Burkholderiales
Zotu6872	-3.33512	0.000467465	Rhizobacter	Comamonadaceae	Burkholderiales
Zotu704	-7.42745	5.80463e-07	Rhizobacter	Comamonadaceae	Burkholderiales
Zotu719	-3.73501	0.00196506	Rhizobacter	Comamonadaceae	Burkholderiales
Zotu727	-3.19997	0.00451889	Rhizobacter	Comamonadaceae	Burkholderiales
Zotu7835	4.20589	1.39295e-05	Rhizobacter	Comamonadaceae	Burkholderiales
Zotu8752	-5.28258	8.54835e-06	Rhizobacter	Comamonadaceae	Burkholderiales
Zotu9142	-2.75248	0.0063862	Rhizobacter	Comamonadaceae	Burkholderiales
Zotu925	-3.31331	0.00584222	Rhizobacter	Comamonadaceae	Burkholderiales
Zotu95	3.60322	0.00183837	Rhizobacter	Comamonadaceae	Burkholderiales
Zotu9799	-4.09514	0.00111911	Rhizobacter	Comamonadaceae	Burkholderiales
Zotu9933	3.16889	0.00266693	Rhizobacter	Comamonadaceae	Burkholderiales
Zotu8046	-4.80468	0.000203091	Rhodoferax	Comamonadaceae	Burkholderiales
Zotu10553	-3.98989	0.000106894	Variovorax	Comamonadaceae	Burkholderiales
Zotu2942	-2.19924	0.0299825	Variovorax	Comamonadaceae	Burkholderiales
Zotu4551	-3.65034	0.000163204	Variovorax	Comamonadaceae	Burkholderiales
Zotu5782	-6.49215	3.47696e-05	Variovorax	Comamonadaceae	Burkholderiales
Zotu8369	2.95966	0.000121029	Variovorax	Comamonadaceae	Burkholderiales
Zotu9114	2.5436	0.00149132	Variovorax	Comamonadaceae	Burkholderiales
Zotu10311	4.7715	2.32715e-07	AsCoM_g_16	Methylophilaceae	Burkholderiales
Zotu11025	4.36685	4.76123e-07	AsCoM_g_16	Methylophilaceae	Burkholderiales
Zotu317	-2.52116	0.00268964	AsCoM_g_16	Methylophilaceae	Burkholderiales
Zotu5880	3.29629	0.0463285	AsCoM_g_16	Methylophilaceae	Burkholderiales
Zotu7526	5.88168	1.64208e-07	AsCoM_g_16	Methylophilaceae	Burkholderiales
Zotu8173	6.79994	6.91976e-08	Methylobacillus	Methylophilaceae	Burkholderiales
Zotu8788	5.25972	3.09527e-06	Methylobacillus	Methylophilaceae	Burkholderiales
Zotu477	6.04697	3.84386e-07	MM2	Methylophilaceae	Burkholderiales
Zotu48	5.19762	3.25159e-07	MM2	Methylophilaceae	Burkholderiales
Zotu483	6.2464	5.06608e-08	MM2	Methylophilaceae	Burkholderiales
Zotu62	3.5525	7.75745e-05	MM2	Methylophilaceae	Burkholderiales
Zotu9941	5.95243	1.03615e-07	MM2	Methylophilaceae	Burkholderiales
Zotu144	-4.52454	0.00378038	Aquaspirillum_arcticum_group	Oxalobacteraceae	Burkholderiales
Zotu233	-3.88676	0.000354781	Aquaspirillum_arcticum_group	Oxalobacteraceae	Burkholderiales
Zotu743	-6.59064	2.24268e-05	Aquaspirillum_arcticum_group	Oxalobacteraceae	Burkholderiales
Zotu916	-6.93232	2.37764e-07	Aquaspirillum_arcticum_group	Oxalobacteraceae	Burkholderiales
Zotu4995	4.6422	2.52039e-06	AsCoM_g_171	Oxalobacteraceae	Burkholderiales
Zotu894	-6.75817	3.41245e-07	AsCoM_g_171	Oxalobacteraceae	Burkholderiales
Zotu2045	-5.2988	5.6239e-06	AsCoM_g_195	Oxalobacteraceae	Burkholderiales
Zotu124	-8.53177	7.16982e-08	Duganella	Oxalobacteraceae	Burkholderiales
Zotu161	-8.22349	3.45176e-07	Duganella	Oxalobacteraceae	Burkholderiales
Zotu20	-6.01754	0.000146603	Duganella	Oxalobacteraceae	Burkholderiales
Zotu204	-3.83793	0.00975017	Duganella	Oxalobacteraceae	Burkholderiales
Zotu240	2.5689	0.00621745	Duganella	Oxalobacteraceae	Burkholderiales
Zotu277	-2.52267	0.00101801	Duganella	Oxalobacteraceae	Burkholderiales
Zotu291	-5.46405	0.000323529	Duganella	Oxalobacteraceae	Burkholderiales
Zotu294	-5.12471	0.0332572	Duganella	Oxalobacteraceae	Burkholderiales
Zotu309	-11.0805	1.66388e-07	Duganella	Oxalobacteraceae	Burkholderiales
Zotu327	-4.47959	0.020589	Duganella	Oxalobacteraceae	Burkholderiales
Zotu434	-7.29256	5.73128e-08	Duganella	Oxalobacteraceae	Burkholderiales
Zotu4634	6.52512	7.87976e-07	Duganella	Oxalobacteraceae	Burkholderiales
Zotu6413	-3.7105	0.000676263	Duganella	Oxalobacteraceae	Burkholderiales
Zotu7349	-2.15414	0.0236507	Duganella	Oxalobacteraceae	Burkholderiales
Zotu7984	-5.85067	1.14198e-06	Duganella	Oxalobacteraceae	Burkholderiales
Zotu9204	-4.99889	8.54501e-05	Duganella	Oxalobacteraceae	Burkholderiales
Zotu957	-8.69416	1.66388e-07	Duganella	Oxalobacteraceae	Burkholderiales
Zotu9811	-6.55541	1.11267e-06	Duganella	Oxalobacteraceae	Burkholderiales
Zotu99	-9.24812	1.01835e-07	Duganella	Oxalobacteraceae	Burkholderiales
Zotu135	-6.74939	1.36579e-07	Herbaspirillum	Oxalobacteraceae	Burkholderiales
Zotu1390	-5.76784	1.58904e-07	Herbaspirillum	Oxalobacteraceae	Burkholderiales
Zotu203	-5.32193	5.32879e-06	Herbaspirillum	Oxalobacteraceae	Burkholderiales
Zotu3402	-3.72021	0.000226277	Herbaspirillum	Oxalobacteraceae	Burkholderiales
Zotu7765	2.37523	0.0358121	Herbaspirillum	Oxalobacteraceae	Burkholderiales
Zotu7974	-2.9794	6.04968e-05	Herbaspirillum	Oxalobacteraceae	Burkholderiales
Zotu8973	-2.88418	0.000181319	Herbaspirillum	Oxalobacteraceae	Burkholderiales
Zotu10460	-5.34737	3.70546e-05	Massilia	Oxalobacteraceae	Burkholderiales
Zotu182	2.84998	0.000297464	Massilia	Oxalobacteraceae	Burkholderiales
Zotu187	-11.3046	5.06608e-08	Massilia	Oxalobacteraceae	Burkholderiales
Zotu36	-6.72832	7.77095e-05	Massilia	Oxalobacteraceae	Burkholderiales
Zotu3619	-6.77968	3.25155e-05	Massilia	Oxalobacteraceae	Burkholderiales
Zotu390	-5.5983	4.20029e-05	Massilia	Oxalobacteraceae	Burkholderiales
Zotu426	-10.5986	7.16982e-08	Massilia	Oxalobacteraceae	Burkholderiales
Zotu435	4.86149	2.11726e-06	Massilia	Oxalobacteraceae	Burkholderiales
Zotu441	-6.41141	0.00145007	Massilia	Oxalobacteraceae	Burkholderiales
Zotu466	-5.91201	1.03657e-05	Massilia	Oxalobacteraceae	Burkholderiales
Zotu469	-3.41403	0.0112332	Massilia	Oxalobacteraceae	Burkholderiales
Zotu4728	-4.64393	3.25155e-05	Massilia	Oxalobacteraceae	Burkholderiales
Zotu487	-7.71879	8.73697e-08	Massilia	Oxalobacteraceae	Burkholderiales
Zotu504	4.09286	8.10865e-05	Massilia	Oxalobacteraceae	Burkholderiales
Zotu527	5.40106	6.51163e-06	Massilia	Oxalobacteraceae	Burkholderiales
Zotu5715	-7.35353	0.000148225	Massilia	Oxalobacteraceae	Burkholderiales
Zotu60	-6.22833	1.67159e-06	Massilia	Oxalobacteraceae	Burkholderiales
Zotu613	2.67077	0.0288507	Massilia	Oxalobacteraceae	Burkholderiales
Zotu617	-4.34316	3.53995e-05	Massilia	Oxalobacteraceae	Burkholderiales
Zotu6286	-2.11212	0.0121455	Massilia	Oxalobacteraceae	Burkholderiales
Zotu729	-8.19556	5.59118e-05	Massilia	Oxalobacteraceae	Burkholderiales
Zotu87	2.54203	0.00689294	Massilia	Oxalobacteraceae	Burkholderiales
Zotu8998	-5.17431	2.08879e-05	Massilia	Oxalobacteraceae	Burkholderiales
Zotu9071	-2.81678	0.00735487	Massilia	Oxalobacteraceae	Burkholderiales
Zotu9679	-5.73983	2.61262e-05	Massilia	Oxalobacteraceae	Burkholderiales
Zotu1005	2.67131	0.00588029	Noviherbaspirillum	Oxalobacteraceae	Burkholderiales
Zotu1871	4.18842	0.00129663	Noviherbaspirillum	Oxalobacteraceae	Burkholderiales
Zotu215	10.8044	5.06608e-08	Noviherbaspirillum	Oxalobacteraceae	Burkholderiales
Zotu318	9.39195	0.000171836	Noviherbaspirillum	Oxalobacteraceae	Burkholderiales
Zotu436	3.06198	0.000110423	Noviherbaspirillum	Oxalobacteraceae	Burkholderiales
Zotu51	5.67758	2.11246e-05	Noviherbaspirillum	Oxalobacteraceae	Burkholderiales
Zotu796	-3.49842	0.0290533	Noviherbaspirillum	Oxalobacteraceae	Burkholderiales
Zotu834	-5.11909	0.0349536	Noviherbaspirillum	Oxalobacteraceae	Burkholderiales
Zotu9031	3.85666	3.02406e-06	Noviherbaspirillum	Oxalobacteraceae	Burkholderiales
Zotu2922	-7.30282	1.66388e-07	Pseudoduganella	Oxalobacteraceae	Burkholderiales
Zotu1944	-3.75946	7.21533e-05	Rhizobacter	Oxalobacteraceae	Burkholderiales
Zotu8338	-2.2021	0.0090497	Undibacterium	Oxalobacteraceae	Burkholderiales
Zotu6973	1.90935	0.0183205	Variovorax	Oxalobacteraceae	Burkholderiales
Zotu546	-3.7151	0.00239263	AsCoM_g_1847	Rhodocyclaceae	Burkholderiales
Zotu368	10.699	3.00475e-08	Serratia	Yersiniaceae	Enterobacterales
Zotu559	3.61335	0.000135661	AsCoM_g_4509	Moraxellaceae	Pseudomonadales
Zotu10276	2.6033	0.0190383	Pseudomonas	Pseudomonadaceae	Pseudomonadales
Zotu125	8.37898	5.37166e-08	Pseudomonas	Pseudomonadaceae	Pseudomonadales
Zotu2901	4.16181	0.00021177	Pseudomonas	Pseudomonadaceae	Pseudomonadales
Zotu332	10.0688	3.53263e-08	Pseudomonas	Pseudomonadaceae	Pseudomonadales
Zotu47	4.05632	2.83222e-06	Pseudomonas	Pseudomonadaceae	Pseudomonadales
Zotu512	3.38434	0.0358121	Pseudomonas	Pseudomonadaceae	Pseudomonadales
Zotu5950	3.05821	0.00032851	Pseudomonas	Pseudomonadaceae	Pseudomonadales
Zotu8628	4.85563	2.15501e-07	Pseudomonas	Pseudomonadaceae	Pseudomonadales
Zotu9035	6.83293	2.66745e-07	Pseudomonas	Pseudomonadaceae	Pseudomonadales
Zotu482	3.33228	0.000189793	Steroidobacter	Steroidobacteraceae	Steroidobacterales
Zotu566	5.33975	0.00386727	Chujaibacter	Rhodanobacteraceae	Xanthomonadales
Zotu684	6.65061	0.000181874	Luteibacter	Rhodanobacteraceae	Xanthomonadales
Zotu561	4.09041	1.73799e-05	Lysobacter	Xanthomonadaceae	Xanthomonadales
Zotu569	3.89371	2.32913e-06	Lysobacter	Xanthomonadaceae	Xanthomonadales
Zotu703	3.68871	0.000146541	Lysobacter	Xanthomonadaceae	Xanthomonadales
Zotu83	4.61112	7.13685e-08	Lysobacter	Xanthomonadaceae	Xanthomonadales
Zotu9043	3.7103	0.00054913	Lysobacter	Xanthomonadaceae	Xanthomonadales
Zotu255	3.03473	0.000773108	Pseudoxanthomonas	Xanthomonadaceae	Xanthomonadales
Zotu641	7.30248	1.6447e-05	Stenotrophomonas	Xanthomonadaceae	Xanthomonadales

## Sheet: nfre_rhizosphere
ASV list	Comparison of RA between unfertilized and fertilized condition		Taxonomy information of ASV
ASVid	logFC	P_val_adjusted	Genus	Family	Order
Zotu562	-6.59929	0.00035818	Terriglobus	Acidobacteriaceae	Acidobacteriales
Zotu178	2.43466	0.00420135	AsCoM_g_7562	AsCoM_f_931	AsCoM_o_570
Zotu523	-4.27246	0.00128157	Mycobacterium	Mycobacteriaceae	Corynebacteriales
Zotu373	3.78152	0.00116763	Brevibacterium	Brevibacteriaceae	Micrococcales
Zotu496	4.92885	0.000298209	Brevibacterium	Brevibacteriaceae	Micrococcales
Zotu728	3.52818	0.0166653	Brevibacterium	Brevibacteriaceae	Micrococcales
Zotu145	3.16934	0.000553309	Kocuria	Micrococcaceae	Micrococcales
Zotu3430	6.87328	0.00367887	Kocuria	Micrococcaceae	Micrococcales
Zotu614	3.83392	0.0110866	Promicromonospora	Promicromonosporaceae	Micrococcales
Zotu578	2.22779	0.0268262	Kribbella	Nocardioidaceae	Propionibacteriales
Zotu764	2.55397	0.0340922	Kribbella	Nocardioidaceae	Propionibacteriales
Zotu683	4.25676	1.35988e-05	Pseudonocardia	Pseudonocardiaceae	Pseudonocardiales
Zotu10364	2.9031	0.0275839	Streptomyces	Streptomycetaceae	Streptomycetales
Zotu1209	3.06629	0.000896751	Streptomyces	Streptomycetaceae	Streptomycetales
Zotu1223	6.34051	4.55539e-06	Streptomyces	Streptomycetaceae	Streptomycetales
Zotu1505	4.79195	0.000142763	Streptomyces	Streptomycetaceae	Streptomycetales
Zotu18	3.47008	2.96191e-05	Streptomyces	Streptomycetaceae	Streptomycetales
Zotu2224	3.19117	5.80071e-05	Streptomyces	Streptomycetaceae	Streptomycetales
Zotu248	2.72095	0.0114932	Streptomyces	Streptomycetaceae	Streptomycetales
Zotu292	5.40234	1.68823e-05	Streptomyces	Streptomycetaceae	Streptomycetales
Zotu30	4.2152	0.000110057	Streptomyces	Streptomycetaceae	Streptomycetales
Zotu310	8.70711	1.68575e-05	Streptomyces	Streptomycetaceae	Streptomycetales
Zotu3608	4.89906	0.000110057	Streptomyces	Streptomycetaceae	Streptomycetales
Zotu3624	2.66558	0.00166413	Streptomyces	Streptomycetaceae	Streptomycetales
Zotu37	3.7259	0.0298623	Streptomyces	Streptomycetaceae	Streptomycetales
Zotu4006	2.68998	0.00202784	Streptomyces	Streptomycetaceae	Streptomycetales
Zotu4937	3.15981	0.00910516	Streptomyces	Streptomycetaceae	Streptomycetales
Zotu502	5.87442	0.00367887	Streptomyces	Streptomycetaceae	Streptomycetales
Zotu514	5.06013	0.000427451	Streptomyces	Streptomycetaceae	Streptomycetales
Zotu582	9.62229	0.0137508	Streptomyces	Streptomycetaceae	Streptomycetales
Zotu5862	2.55078	0.0227806	Streptomyces	Streptomycetaceae	Streptomycetales
Zotu640	4.68906	0.00050004	Streptomyces	Streptomycetaceae	Streptomycetales
Zotu6894	4.98817	4.25669e-06	Streptomyces	Streptomycetaceae	Streptomycetales
Zotu7515	4.82451	0.000410866	Streptomyces	Streptomycetaceae	Streptomycetales
Zotu7517	5.22151	4.92637e-05	Streptomyces	Streptomycetaceae	Streptomycetales
Zotu7628	2.62986	0.00630286	Streptomyces	Streptomycetaceae	Streptomycetales
Zotu7685	5.01086	5.50542e-05	Streptomyces	Streptomycetaceae	Streptomycetales
Zotu7857	4.77585	2.92583e-05	Streptomyces	Streptomycetaceae	Streptomycetales
Zotu7877	2.17007	0.0391255	Streptomyces	Streptomycetaceae	Streptomycetales
Zotu8285	3.11085	0.000653387	Streptomyces	Streptomycetaceae	Streptomycetales
Zotu9597	3.39278	0.000483322	Streptomyces	Streptomycetaceae	Streptomycetales
Zotu964	5.98145	0.00116763	Streptomyces	Streptomycetaceae	Streptomycetales
Zotu1433	3.83059	0.00208607	Actinocorallia	Thermomonosporaceae	Streptosporangiales
Zotu279	4.05839	0.000400183	Actinocorallia	Thermomonosporaceae	Streptosporangiales
Zotu480	4.69289	0.000411546	Actinocorallia	Thermomonosporaceae	Streptosporangiales
Zotu593	-9.48657	0.0479467	AsCoM_g_6973	AsCoM_f_6973	AsCoM_o_6973
Zotu508	-4.87393	0.00432463	Chryseolinea	Microscillaceae	Cytophagales
Zotu283	2.3822	0.0347203	AsCoM_g_1615	Sphingobacteriaceae	Sphingobacteriales
Zotu459	-4.29891	0.0388653	Bdellovibrio	Bdellovibrionaceae	Bdellovibrionales
Zotu495	2.8005	0.00993842	Asteroleplasma	Anaeroplasmataceae	Acholeplasmatales
Zotu606	2.60102	0.0427322	Staphylococcus	Staphylococcaceae	Staphylococcales
Zotu10774	-6.67075	0.000202853	Azospirillum	Azospirillaceae	Azospirillales
Zotu11052	-8.33325	9.04985e-05	Azospirillum	Azospirillaceae	Azospirillales
Zotu1254	-6.79423	0.000576067	Azospirillum	Azospirillaceae	Azospirillales
Zotu1352	-3.88901	0.0280434	Azospirillum	Azospirillaceae	Azospirillales
Zotu208	-5.58155	5.80071e-05	Azospirillum	Azospirillaceae	Azospirillales
Zotu344	-4.08871	0.0278622	Azospirillum	Azospirillaceae	Azospirillales
Zotu416	-11.3247	0.00613687	Azospirillum	Azospirillaceae	Azospirillales
Zotu437	-4.70399	0.00873547	Azospirillum	Azospirillaceae	Azospirillales
Zotu453	-4.01728	0.00707613	Azospirillum	Azospirillaceae	Azospirillales
Zotu500	-10.0594	0.00889859	Azospirillum	Azospirillaceae	Azospirillales
Zotu8824	-5.23362	0.00222138	Azospirillum	Azospirillaceae	Azospirillales
Zotu174	3.64921	5.21988e-05	Brevundimonas	Caulobacteraceae	Caulobacterales
Zotu357	6.10982	2.92583e-05	Brevundimonas	Caulobacteraceae	Caulobacterales
Zotu1180	-3.98116	0.00897658	Caulobacter	Caulobacteraceae	Caulobacterales
Zotu201	-2.08473	0.0457063	Caulobacter	Caulobacteraceae	Caulobacterales
Zotu2768	-2.60018	0.00249427	Caulobacter	Caulobacteraceae	Caulobacterales
Zotu375	-4.0037	0.00206427	Caulobacter	Caulobacteraceae	Caulobacterales
Zotu4506	-3.88241	0.00227914	Caulobacter	Caulobacteraceae	Caulobacterales
Zotu973	-3.89886	0.000983407	Caulobacter	Caulobacteraceae	Caulobacterales
Zotu1475	-3.85382	0.00116653	Phenylobacterium	Caulobacteraceae	Caulobacterales
Zotu226	3.68466	1.68823e-05	Phenylobacterium	Caulobacteraceae	Caulobacterales
Zotu2497	-3.32412	0.000327154	Phenylobacterium	Caulobacteraceae	Caulobacterales
Zotu388	-4.41312	7.39149e-05	Phenylobacterium	Caulobacteraceae	Caulobacterales
Zotu52	-2.38143	0.00428555	Phenylobacterium	Caulobacteraceae	Caulobacterales
Zotu618	2.22008	0.0436394	Phenylobacterium	Caulobacteraceae	Caulobacterales
Zotu272	2.37789	0.0362578	Dongia	Dongiaceae	Dongiales
Zotu343	2.03017	0.032498	Dongia	Dongiaceae	Dongiales
Zotu7060	2.3161	0.0104612	Dongia	Dongiaceae	Dongiales
Zotu181	-2.92324	0.0300492	Bosea	Beijerinckiaceae	Rhizobiales
Zotu567	3.50431	0.00296922	Microvirga	Beijerinckiaceae	Rhizobiales
Zotu116	4.34459	9.25017e-06	Devosia	Devosiaceae	Rhizobiales
Zotu167	5.59712	3.81237e-06	Devosia	Devosiaceae	Rhizobiales
Zotu231	5.75515	6.4552e-06	Devosia	Devosiaceae	Rhizobiales
Zotu383	2.51125	0.00681748	Devosia	Devosiaceae	Rhizobiales
Zotu431	9.09329	9.92549e-05	Devosia	Devosiaceae	Rhizobiales
Zotu484	3.3551	0.00027902	Devosia	Devosiaceae	Rhizobiales
Zotu509	2.31079	0.00873489	Devosia	Devosiaceae	Rhizobiales
Zotu5313	2.68373	0.017561	Devosia	Devosiaceae	Rhizobiales
Zotu549	6.6808	3.81237e-06	Devosia	Devosiaceae	Rhizobiales
Zotu579	2.92363	0.00183723	Devosia	Devosiaceae	Rhizobiales
Zotu686	2.19307	0.0391255	Devosia	Devosiaceae	Rhizobiales
Zotu755	2.05992	0.0482821	Devosia	Devosiaceae	Rhizobiales
Zotu8015	2.51814	0.00825562	Devosia	Devosiaceae	Rhizobiales
Zotu878	4.63791	0.000204072	Devosia	Devosiaceae	Rhizobiales
Zotu88	2.27175	0.00365782	Devosia	Devosiaceae	Rhizobiales
Zotu114	-2.80311	0.0017677	Hyphomicrobium	Hyphomicrobiaceae	Rhizobiales
Zotu302	2.05302	0.0203904	Hyphomicrobium	Hyphomicrobiaceae	Rhizobiales
Zotu136	-2.84308	0.00242573	Allorhizobium-Neorhizobium-Pararhizobium-Rhizobium	Rhizobiaceae	Rhizobiales
Zotu1451	-4.70576	0.0090371	Allorhizobium-Neorhizobium-Pararhizobium-Rhizobium	Rhizobiaceae	Rhizobiales
Zotu2371	-3.12681	0.0147485	Allorhizobium-Neorhizobium-Pararhizobium-Rhizobium	Rhizobiaceae	Rhizobiales
Zotu2849	-3.90052	0.000843391	Allorhizobium-Neorhizobium-Pararhizobium-Rhizobium	Rhizobiaceae	Rhizobiales
Zotu3516	-3.29082	0.0219963	Allorhizobium-Neorhizobium-Pararhizobium-Rhizobium	Rhizobiaceae	Rhizobiales
Zotu410	-6.31064	9.25293e-05	Allorhizobium-Neorhizobium-Pararhizobium-Rhizobium	Rhizobiaceae	Rhizobiales
Zotu418	-2.15753	0.0132919	Allorhizobium-Neorhizobium-Pararhizobium-Rhizobium	Rhizobiaceae	Rhizobiales
Zotu506	-6.50086	0.00242034	Allorhizobium-Neorhizobium-Pararhizobium-Rhizobium	Rhizobiaceae	Rhizobiales
Zotu580	-4.72718	0.000354474	Allorhizobium-Neorhizobium-Pararhizobium-Rhizobium	Rhizobiaceae	Rhizobiales
Zotu632	-7.54501	0.000110057	Allorhizobium-Neorhizobium-Pararhizobium-Rhizobium	Rhizobiaceae	Rhizobiales
Zotu66	-7.44918	5.82257e-06	Allorhizobium-Neorhizobium-Pararhizobium-Rhizobium	Rhizobiaceae	Rhizobiales
Zotu782	-8.7286	6.43471e-05	Allorhizobium-Neorhizobium-Pararhizobium-Rhizobium	Rhizobiaceae	Rhizobiales
Zotu8582	3.08644	0.00273597	Allorhizobium-Neorhizobium-Pararhizobium-Rhizobium	Rhizobiaceae	Rhizobiales
Zotu9040	2.5643	0.00154524	Allorhizobium-Neorhizobium-Pararhizobium-Rhizobium	Rhizobiaceae	Rhizobiales
Zotu9310	-4.34126	0.000286223	Allorhizobium-Neorhizobium-Pararhizobium-Rhizobium	Rhizobiaceae	Rhizobiales
Zotu9979	-8.36622	2.60295e-05	Allorhizobium-Neorhizobium-Pararhizobium-Rhizobium	Rhizobiaceae	Rhizobiales
Zotu1	-3.02893	0.000284173	Mesorhizobium	Rhizobiaceae	Rhizobiales
Zotu10565	-6.79917	0.00296922	Mesorhizobium	Rhizobiaceae	Rhizobiales
Zotu2088	-2.36043	0.0302674	Mesorhizobium	Rhizobiaceae	Rhizobiales
Zotu2301	-3.4942	0.0362184	Mesorhizobium	Rhizobiaceae	Rhizobiales
Zotu295	-4.48509	0.0278622	Mesorhizobium	Rhizobiaceae	Rhizobiales
Zotu3170	-5.11133	6.43471e-05	Mesorhizobium	Rhizobiaceae	Rhizobiales
Zotu331	-2.93099	0.00300083	Mesorhizobium	Rhizobiaceae	Rhizobiales
Zotu363	-2.54498	0.00296922	Mesorhizobium	Rhizobiaceae	Rhizobiales
Zotu609	-5.92451	0.000350415	Mesorhizobium	Rhizobiaceae	Rhizobiales
Zotu611	-4.03145	0.000444693	Mesorhizobium	Rhizobiaceae	Rhizobiales
Zotu700	-3.47119	0.0010312	Mesorhizobium	Rhizobiaceae	Rhizobiales
Zotu705	-6.05775	0.000457754	Mesorhizobium	Rhizobiaceae	Rhizobiales
Zotu984	-7.2777	0.000110057	Mesorhizobium	Rhizobiaceae	Rhizobiales
Zotu1314	-2.90022	0.0276392	Neorhizobium	Rhizobiaceae	Rhizobiales
Zotu1329	2.22969	0.0129828	Neorhizobium	Rhizobiaceae	Rhizobiales
Zotu775	-3.02124	0.00380661	Neorhizobium	Rhizobiaceae	Rhizobiales
Zotu675	-3.08398	0.00543367	Bradyrhizobium	Xanthobacteraceae	Rhizobiales
Zotu708	-2.58103	0.040517	Bradyrhizobium	Xanthobacteraceae	Rhizobiales
Zotu75	-4.67503	6.92182e-06	Bradyrhizobium	Xanthobacteraceae	Rhizobiales
Zotu9127	-2.82993	0.0168419	Bradyrhizobium	Xanthobacteraceae	Rhizobiales
Zotu9723	-2.4729	0.0391255	Bradyrhizobium	Xanthobacteraceae	Rhizobiales
Zotu726	3.51473	0.0237617	Pseudolabrys	Xanthobacteraceae	Rhizobiales
Zotu663	4.68102	0.000158821	Rhodopseudomonas	Xanthobacteraceae	Rhizobiales
Zotu1847	-9.00161	2.47138e-05	Starkeya	Xanthobacteraceae	Rhizobiales
Zotu266	-8.04276	3.01007e-06	Starkeya	Xanthobacteraceae	Rhizobiales
Zotu6278	-3.14284	0.00906838	Altererythrobacter	Sphingomonadaceae	Sphingomonadales
Zotu10348	2.28762	0.0149568	Novosphingobium	Sphingomonadaceae	Sphingomonadales
Zotu1321	3.29026	0.000202853	Novosphingobium	Sphingomonadaceae	Sphingomonadales
Zotu1356	2.01796	0.0352799	Novosphingobium	Sphingomonadaceae	Sphingomonadales
Zotu2349	2.57568	0.00635486	Novosphingobium	Sphingomonadaceae	Sphingomonadales
Zotu306	2.61961	0.00308208	Novosphingobium	Sphingomonadaceae	Sphingomonadales
Zotu3149	2.46321	0.0076997	Novosphingobium	Sphingomonadaceae	Sphingomonadales
Zotu429	-2.30503	0.00635486	Novosphingobium	Sphingomonadaceae	Sphingomonadales
Zotu447	3.29173	0.00473133	Novosphingobium	Sphingomonadaceae	Sphingomonadales
Zotu4820	-2.93212	0.000569572	Novosphingobium	Sphingomonadaceae	Sphingomonadales
Zotu492	-2.63938	0.00481697	Novosphingobium	Sphingomonadaceae	Sphingomonadales
Zotu54	-2.58333	0.00156462	Novosphingobium	Sphingomonadaceae	Sphingomonadales
Zotu7529	2.6035	0.000807218	Novosphingobium	Sphingomonadaceae	Sphingomonadales
Zotu9611	3.92133	0.0001085	Novosphingobium	Sphingomonadaceae	Sphingomonadales
Zotu97	-2.2257	0.0040701	Novosphingobium	Sphingomonadaceae	Sphingomonadales
Zotu9986	-5.77465	2.92583e-05	Novosphingobium	Sphingomonadaceae	Sphingomonadales
Zotu382	-6.72779	0.000317678	Sphingomonas	Sphingomonadaceae	Sphingomonadales
Zotu555	-5.67054	0.000280852	Achromobacter	Alcaligenaceae	Burkholderiales
Zotu395	-9.57954	0.0030917	Azohydromonas	Alcaligenaceae	Burkholderiales
Zotu319	4.51055	0.0250254	AsCoM_g_11883	Burkholderiaceae	Burkholderiales
Zotu58	3.85159	0.025968	AsCoM_g_686	Burkholderiaceae	Burkholderiales
Zotu1001	-6.29362	3.81237e-06	Burkholderia-Caballeronia-Paraburkholderia	Burkholderiaceae	Burkholderiales
Zotu1021	-9.09778	0.000134864	Burkholderia-Caballeronia-Paraburkholderia	Burkholderiaceae	Burkholderiales
Zotu106	-7.22444	0.000980692	Burkholderia-Caballeronia-Paraburkholderia	Burkholderiaceae	Burkholderiales
Zotu1201	-8.82683	4.51423e-06	Burkholderia-Caballeronia-Paraburkholderia	Burkholderiaceae	Burkholderiales
Zotu122	-8.11678	9.30674e-06	Burkholderia-Caballeronia-Paraburkholderia	Burkholderiaceae	Burkholderiales
Zotu126	-7.74724	0.00230815	Burkholderia-Caballeronia-Paraburkholderia	Burkholderiaceae	Burkholderiales
Zotu1448	-9.38677	0.000413473	Burkholderia-Caballeronia-Paraburkholderia	Burkholderiaceae	Burkholderiales
Zotu1635	-4.45796	0.00458534	Burkholderia-Caballeronia-Paraburkholderia	Burkholderiaceae	Burkholderiales
Zotu168	-11.1916	2.27523e-05	Burkholderia-Caballeronia-Paraburkholderia	Burkholderiaceae	Burkholderiales
Zotu1859	-8.50045	9.11436e-05	Burkholderia-Caballeronia-Paraburkholderia	Burkholderiaceae	Burkholderiales
Zotu1951	-5.11215	0.000448081	Burkholderia-Caballeronia-Paraburkholderia	Burkholderiaceae	Burkholderiales
Zotu2	-7.91886	4.25669e-06	Burkholderia-Caballeronia-Paraburkholderia	Burkholderiaceae	Burkholderiales
Zotu2016	-5.39193	0.000115899	Burkholderia-Caballeronia-Paraburkholderia	Burkholderiaceae	Burkholderiales
Zotu2343	-6.02309	0.000304654	Burkholderia-Caballeronia-Paraburkholderia	Burkholderiaceae	Burkholderiales
Zotu241	-9.44047	3.81237e-06	Burkholderia-Caballeronia-Paraburkholderia	Burkholderiaceae	Burkholderiales
Zotu247	-4.97187	0.00560239	Burkholderia-Caballeronia-Paraburkholderia	Burkholderiaceae	Burkholderiales
Zotu254	-5.19465	0.0254725	Burkholderia-Caballeronia-Paraburkholderia	Burkholderiaceae	Burkholderiales
Zotu260	-9.43905	0.00128157	Burkholderia-Caballeronia-Paraburkholderia	Burkholderiaceae	Burkholderiales
Zotu27	-9.57398	4.55539e-06	Burkholderia-Caballeronia-Paraburkholderia	Burkholderiaceae	Burkholderiales
Zotu274	-8.37646	2.27523e-05	Burkholderia-Caballeronia-Paraburkholderia	Burkholderiaceae	Burkholderiales
Zotu286	-7.66625	0.000156103	Burkholderia-Caballeronia-Paraburkholderia	Burkholderiaceae	Burkholderiales
Zotu298	-5.99177	5.58844e-05	Burkholderia-Caballeronia-Paraburkholderia	Burkholderiaceae	Burkholderiales
Zotu3116	-7.59569	0.00371669	Burkholderia-Caballeronia-Paraburkholderia	Burkholderiaceae	Burkholderiales
Zotu315	-7.25525	6.34679e-06	Burkholderia-Caballeronia-Paraburkholderia	Burkholderiaceae	Burkholderiales
Zotu329	-7.4074	0.000110057	Burkholderia-Caballeronia-Paraburkholderia	Burkholderiaceae	Burkholderiales
Zotu3335	-8.15235	7.9871e-06	Burkholderia-Caballeronia-Paraburkholderia	Burkholderiaceae	Burkholderiales
Zotu3338	-6.32458	2.3941e-05	Burkholderia-Caballeronia-Paraburkholderia	Burkholderiaceae	Burkholderiales
Zotu3469	-7.19209	6.34679e-06	Burkholderia-Caballeronia-Paraburkholderia	Burkholderiaceae	Burkholderiales
Zotu3554	-5.48619	0.000288475	Burkholderia-Caballeronia-Paraburkholderia	Burkholderiaceae	Burkholderiales
Zotu396	-5.89247	0.00381524	Burkholderia-Caballeronia-Paraburkholderia	Burkholderiaceae	Burkholderiales
Zotu4221	-5.48941	6.43471e-05	Burkholderia-Caballeronia-Paraburkholderia	Burkholderiaceae	Burkholderiales
Zotu425	-8.48132	0.000202853	Burkholderia-Caballeronia-Paraburkholderia	Burkholderiaceae	Burkholderiales
Zotu4281	-7.67119	3.81237e-06	Burkholderia-Caballeronia-Paraburkholderia	Burkholderiaceae	Burkholderiales
Zotu438	-6.63856	4.92637e-05	Burkholderia-Caballeronia-Paraburkholderia	Burkholderiaceae	Burkholderiales
Zotu444	-3.97621	0.000896751	Burkholderia-Caballeronia-Paraburkholderia	Burkholderiaceae	Burkholderiales
Zotu455	-9.47823	0.00174976	Burkholderia-Caballeronia-Paraburkholderia	Burkholderiaceae	Burkholderiales
Zotu543	-8.5754	0.000110057	Burkholderia-Caballeronia-Paraburkholderia	Burkholderiaceae	Burkholderiales
Zotu557	-6.49278	0.00906838	Burkholderia-Caballeronia-Paraburkholderia	Burkholderiaceae	Burkholderiales
Zotu597	-4.0878	0.0479467	Burkholderia-Caballeronia-Paraburkholderia	Burkholderiaceae	Burkholderiales
Zotu604	-10.4482	7.9871e-06	Burkholderia-Caballeronia-Paraburkholderia	Burkholderiaceae	Burkholderiales
Zotu61	-7.28841	0.00129858	Burkholderia-Caballeronia-Paraburkholderia	Burkholderiaceae	Burkholderiales
Zotu622	-8.14706	4.25669e-06	Burkholderia-Caballeronia-Paraburkholderia	Burkholderiaceae	Burkholderiales
Zotu6224	-5.28293	0.000406261	Burkholderia-Caballeronia-Paraburkholderia	Burkholderiaceae	Burkholderiales
Zotu643	-6.66662	0.000386497	Burkholderia-Caballeronia-Paraburkholderia	Burkholderiaceae	Burkholderiales
Zotu6844	-5.3789	3.12246e-05	Burkholderia-Caballeronia-Paraburkholderia	Burkholderiaceae	Burkholderiales
Zotu6875	-8.32605	0.000213559	Burkholderia-Caballeronia-Paraburkholderia	Burkholderiaceae	Burkholderiales
Zotu69	-6.81936	7.9871e-06	Burkholderia-Caballeronia-Paraburkholderia	Burkholderiaceae	Burkholderiales
Zotu714	-9.10597	0.00126433	Burkholderia-Caballeronia-Paraburkholderia	Burkholderiaceae	Burkholderiales
Zotu7584	-6.73685	1.63208e-05	Burkholderia-Caballeronia-Paraburkholderia	Burkholderiaceae	Burkholderiales
Zotu76	-5.12489	0.0358981	Burkholderia-Caballeronia-Paraburkholderia	Burkholderiaceae	Burkholderiales
Zotu760	-9.22989	0.0168586	Burkholderia-Caballeronia-Paraburkholderia	Burkholderiaceae	Burkholderiales
Zotu767	-8.29594	1.61161e-05	Burkholderia-Caballeronia-Paraburkholderia	Burkholderiaceae	Burkholderiales
Zotu80	-8.18929	4.25669e-06	Burkholderia-Caballeronia-Paraburkholderia	Burkholderiaceae	Burkholderiales
Zotu840	-4.70877	0.00352826	Burkholderia-Caballeronia-Paraburkholderia	Burkholderiaceae	Burkholderiales
Zotu914	-9.04346	1.05333e-05	Burkholderia-Caballeronia-Paraburkholderia	Burkholderiaceae	Burkholderiales
Zotu920	-8.41005	0.00721319	Burkholderia-Caballeronia-Paraburkholderia	Burkholderiaceae	Burkholderiales
Zotu950	-10.169	2.13031e-05	Burkholderia-Caballeronia-Paraburkholderia	Burkholderiaceae	Burkholderiales
Zotu10	-5.12378	0.0105936	Cupriavidus	Burkholderiaceae	Burkholderiales
Zotu10420	-6.97552	0.000142763	Cupriavidus	Burkholderiaceae	Burkholderiales
Zotu10712	-3.87077	0.0326527	Cupriavidus	Burkholderiaceae	Burkholderiales
Zotu185	-6.25036	0.004642	Cupriavidus	Burkholderiaceae	Burkholderiales
Zotu478	-2.86192	0.031647	Cupriavidus	Burkholderiaceae	Burkholderiales
Zotu9247	-5.76507	0.00017941	Burkholderia-Caballeronia-Paraburkholderia	Burkholderiaceae	Burkholderiales
Zotu1830	-6.71947	6.34679e-06	Acidovorax	Comamonadaceae	Burkholderiales
Zotu397	4.64589	0.000132062	AsCoM_g_1801	Comamonadaceae	Burkholderiales
Zotu1169	-4.20478	0.000411546	AsCoM_g_195	Comamonadaceae	Burkholderiales
Zotu1173	-6.01482	0.000406078	AsCoM_g_195	Comamonadaceae	Burkholderiales
Zotu1290	-3.43145	0.00102057	AsCoM_g_195	Comamonadaceae	Burkholderiales
Zotu1391	-6.85642	2.31272e-05	AsCoM_g_195	Comamonadaceae	Burkholderiales
Zotu1679	-6.98568	0.000280852	AsCoM_g_195	Comamonadaceae	Burkholderiales
Zotu171	-2.52472	0.00594422	AsCoM_g_195	Comamonadaceae	Burkholderiales
Zotu1890	-5.54877	7.22714e-05	AsCoM_g_195	Comamonadaceae	Burkholderiales
Zotu21	-2.79297	0.00105364	AsCoM_g_195	Comamonadaceae	Burkholderiales
Zotu2117	-7.84915	0.000130354	AsCoM_g_195	Comamonadaceae	Burkholderiales
Zotu232	-4.62212	0.000610817	AsCoM_g_195	Comamonadaceae	Burkholderiales
Zotu2579	-6.14707	6.43471e-05	AsCoM_g_195	Comamonadaceae	Burkholderiales
Zotu271	-7.43779	0.00805956	AsCoM_g_195	Comamonadaceae	Burkholderiales
Zotu4108	-5.75688	0.000185424	AsCoM_g_195	Comamonadaceae	Burkholderiales
Zotu432	-4.33021	0.0415368	AsCoM_g_195	Comamonadaceae	Burkholderiales
Zotu439	-4.72213	0.000278207	AsCoM_g_195	Comamonadaceae	Burkholderiales
Zotu4659	-4.79294	0.000561524	AsCoM_g_195	Comamonadaceae	Burkholderiales
Zotu581	4.79062	3.81237e-06	AsCoM_g_195	Comamonadaceae	Burkholderiales
Zotu8627	-4.90788	0.000783469	AsCoM_g_195	Comamonadaceae	Burkholderiales
Zotu872	-6.20469	0.00372507	AsCoM_g_195	Comamonadaceae	Burkholderiales
Zotu9122	-5.65903	0.000319668	AsCoM_g_195	Comamonadaceae	Burkholderiales
Zotu11067	-5.94945	4.92637e-05	Comamonas	Comamonadaceae	Burkholderiales
Zotu3243	-4.01747	0.0203612	Comamonas	Comamonadaceae	Burkholderiales
Zotu402	-3.45166	0.00555745	Comamonas	Comamonadaceae	Burkholderiales
Zotu517	-5.86114	3.34043e-05	Comamonas	Comamonadaceae	Burkholderiales
Zotu159	-2.15028	0.0150011	Ideonella	Comamonadaceae	Burkholderiales
Zotu169	-5.13073	0.0401863	Ideonella	Comamonadaceae	Burkholderiales
Zotu391	-2.90491	0.0179929	Ideonella	Comamonadaceae	Burkholderiales
Zotu5062	-4.64254	0.000276948	Ideonella	Comamonadaceae	Burkholderiales
Zotu626	-3.54203	0.025968	Ideonella	Comamonadaceae	Burkholderiales
Zotu7815	-2.95828	0.00828294	Ideonella	Comamonadaceae	Burkholderiales
Zotu839	-3.5913	0.000288475	Ideonella	Comamonadaceae	Burkholderiales
Zotu712	-4.7983	5.50542e-05	Methylibium	Comamonadaceae	Burkholderiales
Zotu8735	-5.38266	0.000561524	Methylibium	Comamonadaceae	Burkholderiales
Zotu1113	-3.92833	0.000983407	Paucibacter	Comamonadaceae	Burkholderiales
Zotu1115	-4.00209	0.00111109	Pelomonas	Comamonadaceae	Burkholderiales
Zotu133	-5.5782	0.000788332	Pelomonas	Comamonadaceae	Burkholderiales
Zotu9251	-7.35206	0.00129221	Pelomonas	Comamonadaceae	Burkholderiales
Zotu45	-4.60362	9.04985e-05	Piscinibacter	Comamonadaceae	Burkholderiales
Zotu507	-3.98896	7.39149e-05	Piscinibacter	Comamonadaceae	Burkholderiales
Zotu412	4.4578	1.37251e-05	Polaromonas	Comamonadaceae	Burkholderiales
Zotu6403	-5.97627	0.000155972	Polaromonas	Comamonadaceae	Burkholderiales
Zotu10543	-3.46109	0.0184906	Ramlibacter	Comamonadaceae	Burkholderiales
Zotu1511	-4.9747	0.000280852	Ramlibacter	Comamonadaceae	Burkholderiales
Zotu179	-7.28156	1.37251e-05	Ramlibacter	Comamonadaceae	Burkholderiales
Zotu378	-2.73102	0.0030917	Ramlibacter	Comamonadaceae	Burkholderiales
Zotu5668	-3.67866	0.0250254	Ramlibacter	Comamonadaceae	Burkholderiales
Zotu6779	-6.6627	0.000202853	Ramlibacter	Comamonadaceae	Burkholderiales
Zotu9338	-4.33929	0.000716902	Ramlibacter	Comamonadaceae	Burkholderiales
Zotu1014	-5.20567	0.000725206	Rhizobacter	Comamonadaceae	Burkholderiales
Zotu10482	-2.65632	0.0147211	Rhizobacter	Comamonadaceae	Burkholderiales
Zotu1121	-8.84024	2.23449e-05	Rhizobacter	Comamonadaceae	Burkholderiales
Zotu1544	-2.93568	0.00565837	Rhizobacter	Comamonadaceae	Burkholderiales
Zotu1656	-7.18797	5.82257e-06	Rhizobacter	Comamonadaceae	Burkholderiales
Zotu209	-2.74728	0.00507382	Rhizobacter	Comamonadaceae	Burkholderiales
Zotu2179	-6.19533	4.66071e-05	Rhizobacter	Comamonadaceae	Burkholderiales
Zotu2819	3.84738	0.000153725	Rhizobacter	Comamonadaceae	Burkholderiales
Zotu2825	-8.78355	1.68823e-05	Rhizobacter	Comamonadaceae	Burkholderiales
Zotu3689	-8.80381	1.50633e-05	Rhizobacter	Comamonadaceae	Burkholderiales
Zotu4015	-6.39732	1.31873e-05	Rhizobacter	Comamonadaceae	Burkholderiales
Zotu533	-4.12742	0.00050004	Rhizobacter	Comamonadaceae	Burkholderiales
Zotu5330	-3.27557	0.000995248	Rhizobacter	Comamonadaceae	Burkholderiales
Zotu540	-4.66823	0.000923019	Rhizobacter	Comamonadaceae	Burkholderiales
Zotu5853	-8.13326	6.28501e-05	Rhizobacter	Comamonadaceae	Burkholderiales
Zotu598	-5.30403	4.82881e-05	Rhizobacter	Comamonadaceae	Burkholderiales
Zotu6282	-3.43589	0.00129221	Rhizobacter	Comamonadaceae	Burkholderiales
Zotu64	-3.33363	0.000411546	Rhizobacter	Comamonadaceae	Burkholderiales
Zotu6872	-2.4119	0.00609317	Rhizobacter	Comamonadaceae	Burkholderiales
Zotu704	-5.90198	0.000183109	Rhizobacter	Comamonadaceae	Burkholderiales
Zotu719	-3.7211	0.003765	Rhizobacter	Comamonadaceae	Burkholderiales
Zotu727	-4.84575	0.000228924	Rhizobacter	Comamonadaceae	Burkholderiales
Zotu744	-4.08521	0.00300248	Rhizobacter	Comamonadaceae	Burkholderiales
Zotu7481	-2.18433	0.0171836	Rhizobacter	Comamonadaceae	Burkholderiales
Zotu8752	-3.74499	0.00544528	Rhizobacter	Comamonadaceae	Burkholderiales
Zotu9142	-3.90401	0.000424186	Rhizobacter	Comamonadaceae	Burkholderiales
Zotu9799	-3.48816	0.000978624	Rhizobacter	Comamonadaceae	Burkholderiales
Zotu8046	-8.51554	2.92583e-05	Rhodoferax	Comamonadaceae	Burkholderiales
Zotu10553	-3.63942	0.00971133	Variovorax	Comamonadaceae	Burkholderiales
Zotu11090	-2.35323	0.044521	Variovorax	Comamonadaceae	Burkholderiales
Zotu5782	-4.23982	0.000743377	Variovorax	Comamonadaceae	Burkholderiales
Zotu10311	3.17124	0.0117145	AsCoM_g_16	Methylophilaceae	Burkholderiales
Zotu11025	2.92478	0.00284185	AsCoM_g_16	Methylophilaceae	Burkholderiales
Zotu3949	2.17127	0.0123734	AsCoM_g_16	Methylophilaceae	Burkholderiales
Zotu5880	4.03871	0.0349798	AsCoM_g_16	Methylophilaceae	Burkholderiales
Zotu7526	3.98379	0.00166784	AsCoM_g_16	Methylophilaceae	Burkholderiales
Zotu8173	4.99745	1.05333e-05	Methylobacillus	Methylophilaceae	Burkholderiales
Zotu8788	3.31881	0.00490061	Methylobacillus	Methylophilaceae	Burkholderiales
Zotu477	3.32176	0.00202571	MM2	Methylophilaceae	Burkholderiales
Zotu48	2.68652	0.0260012	MM2	Methylophilaceae	Burkholderiales
Zotu483	4.451	0.0060582	MM2	Methylophilaceae	Burkholderiales
Zotu62	2.93471	0.0179691	MM2	Methylophilaceae	Burkholderiales
Zotu9941	4.62871	0.0010312	MM2	Methylophilaceae	Burkholderiales
Zotu144	-2.85759	0.0125184	Aquaspirillum_arcticum_group	Oxalobacteraceae	Burkholderiales
Zotu743	-8.35092	0.00113762	Aquaspirillum_arcticum_group	Oxalobacteraceae	Burkholderiales
Zotu916	-7.559	0.000280852	Aquaspirillum_arcticum_group	Oxalobacteraceae	Burkholderiales
Zotu4995	2.86746	0.00665592	AsCoM_g_171	Oxalobacteraceae	Burkholderiales
Zotu894	-5.41613	0.000228676	AsCoM_g_171	Oxalobacteraceae	Burkholderiales
Zotu2045	-2.80654	0.0032371	AsCoM_g_195	Oxalobacteraceae	Burkholderiales
Zotu124	-7.69126	0.00369149	Duganella	Oxalobacteraceae	Burkholderiales
Zotu161	-7.79562	0.0287522	Duganella	Oxalobacteraceae	Burkholderiales
Zotu20	-6.31367	0.00149214	Duganella	Oxalobacteraceae	Burkholderiales
Zotu204	-4.71089	0.0434961	Duganella	Oxalobacteraceae	Burkholderiales
Zotu309	-10.2988	0.000821567	Duganella	Oxalobacteraceae	Burkholderiales
Zotu434	-9.45106	0.000440776	Duganella	Oxalobacteraceae	Burkholderiales
Zotu4634	2.83493	0.00994923	Duganella	Oxalobacteraceae	Burkholderiales
Zotu6119	-2.63923	0.0280635	Duganella	Oxalobacteraceae	Burkholderiales
Zotu6413	-3.48808	0.00156183	Duganella	Oxalobacteraceae	Burkholderiales
Zotu7349	-2.71963	0.010511	Duganella	Oxalobacteraceae	Burkholderiales
Zotu7984	-3.84035	0.00378167	Duganella	Oxalobacteraceae	Burkholderiales
Zotu9204	-4.62359	0.00151105	Duganella	Oxalobacteraceae	Burkholderiales
Zotu957	-6.65626	0.00139389	Duganella	Oxalobacteraceae	Burkholderiales
Zotu9811	-4.4587	0.000691704	Duganella	Oxalobacteraceae	Burkholderiales
Zotu99	-9.18259	0.000552955	Duganella	Oxalobacteraceae	Burkholderiales
Zotu135	-5.9163	0.0001085	Herbaspirillum	Oxalobacteraceae	Burkholderiales
Zotu1390	-2.79469	0.0376882	Herbaspirillum	Oxalobacteraceae	Burkholderiales
Zotu203	-3.4128	0.00195266	Herbaspirillum	Oxalobacteraceae	Burkholderiales
Zotu3402	-3.31123	0.00266141	Herbaspirillum	Oxalobacteraceae	Burkholderiales
Zotu406	-2.96886	0.0141328	Herbaspirillum	Oxalobacteraceae	Burkholderiales
Zotu6101	-4.89577	0.00177809	Herbaspirillum	Oxalobacteraceae	Burkholderiales
Zotu7974	-2.45954	0.0278622	Herbaspirillum	Oxalobacteraceae	Burkholderiales
Zotu8973	-2.22673	0.0299324	Herbaspirillum	Oxalobacteraceae	Burkholderiales
Zotu10460	-2.72905	0.032498	Massilia	Oxalobacteraceae	Burkholderiales
Zotu187	-8.31177	0.000456717	Massilia	Oxalobacteraceae	Burkholderiales
Zotu3619	-7.28277	0.000517507	Massilia	Oxalobacteraceae	Burkholderiales
Zotu390	-9.44659	9.04985e-05	Massilia	Oxalobacteraceae	Burkholderiales
Zotu426	-9.22797	0.00201435	Massilia	Oxalobacteraceae	Burkholderiales
Zotu466	-9.22358	0.00381524	Massilia	Oxalobacteraceae	Burkholderiales
Zotu4728	-2.92223	0.0425609	Massilia	Oxalobacteraceae	Burkholderiales
Zotu487	-9.7148	4.92637e-05	Massilia	Oxalobacteraceae	Burkholderiales
Zotu527	5.32115	0.000765733	Massilia	Oxalobacteraceae	Burkholderiales
Zotu5715	-7.97011	0.00328314	Massilia	Oxalobacteraceae	Burkholderiales
Zotu60	-11.9038	8.3431e-06	Massilia	Oxalobacteraceae	Burkholderiales
Zotu617	-5.98336	2.71017e-05	Massilia	Oxalobacteraceae	Burkholderiales
Zotu729	-6.44403	0.000247131	Massilia	Oxalobacteraceae	Burkholderiales
Zotu843	-5.51127	0.000738854	Massilia	Oxalobacteraceae	Burkholderiales
Zotu8998	-6.6665	0.000483322	Massilia	Oxalobacteraceae	Burkholderiales
Zotu9679	-5.13899	7.00286e-05	Massilia	Oxalobacteraceae	Burkholderiales
Zotu215	10.8066	5.68734e-06	Noviherbaspirillum	Oxalobacteraceae	Burkholderiales
Zotu436	3.03547	0.000203626	Noviherbaspirillum	Oxalobacteraceae	Burkholderiales
Zotu51	4.62401	6.4552e-06	Noviherbaspirillum	Oxalobacteraceae	Burkholderiales
Zotu796	-7.46799	0.000456717	Noviherbaspirillum	Oxalobacteraceae	Burkholderiales
Zotu2922	-7.50559	0.00415196	Pseudoduganella	Oxalobacteraceae	Burkholderiales
Zotu41	-3.09009	0.0454569	Pseudoduganella	Oxalobacteraceae	Burkholderiales
Zotu1944	-2.34109	0.00396903	Rhizobacter	Oxalobacteraceae	Burkholderiales
Zotu6973	2.15303	0.0050565	Variovorax	Oxalobacteraceae	Burkholderiales
Zotu546	-4.05885	0.00230346	AsCoM_g_1847	Rhodocyclaceae	Burkholderiales
Zotu368	6.29641	0.00381524	Serratia	Yersiniaceae	Enterobacterales
Zotu125	4.00116	0.000222779	Pseudomonas	Pseudomonadaceae	Pseudomonadales
Zotu332	6.04606	7.9871e-06	Pseudomonas	Pseudomonadaceae	Pseudomonadales
Zotu196	2.20275	0.0227806	Steroidobacter	Steroidobacteraceae	Steroidobacterales
Zotu482	3.00095	0.0101965	Steroidobacter	Steroidobacteraceae	Steroidobacterales
Zotu566	7.34688	0.000807218	Chujaibacter	Rhodanobacteraceae	Xanthomonadales
Zotu684	6.82682	0.00128157	Luteibacter	Rhodanobacteraceae	Xanthomonadales
Zotu83	2.70453	0.020919	Lysobacter	Xanthomonadaceae	Xanthomonadales
Zotu623	-7.42812	0.0019988	Stenotrophomonas	Xanthomonadaceae	Xanthomonadales

## Sheet: chit5_rhizosphere
ASV list	Comparison of RA between unfertilized and fertilized condition		Taxonomy information of ASV
ASVid	logFC	P_val_adjusted	Genus	Family	Order
Zotu562	-5.80191	0.00454374	Terriglobus	Acidobacteriaceae	Acidobacteriales
Zotu178	2.48929	0.00770472	AsCoM_g_7562	AsCoM_f_931	AsCoM_o_570
Zotu913	5.04429	3.66024e-05	AsCoM_g_7562	AsCoM_f_931	AsCoM_o_570
Zotu373	6.07139	1.11292e-06	Brevibacterium	Brevibacteriaceae	Micrococcales
Zotu398	3.88458	1.14314e-05	Brevibacterium	Brevibacteriaceae	Micrococcales
Zotu496	8.58091	1.46218e-08	Brevibacterium	Brevibacteriaceae	Micrococcales
Zotu728	6.47521	1.11292e-06	Brevibacterium	Brevibacteriaceae	Micrococcales
Zotu145	4.52374	2.84381e-06	Kocuria	Micrococcaceae	Micrococcales
Zotu3430	6.04089	1.45276e-06	Kocuria	Micrococcaceae	Micrococcales
Zotu614	6.12141	2.54393e-06	Promicromonospora	Promicromonosporaceae	Micrococcales
Zotu683	3.79462	2.74036e-06	Pseudonocardia	Pseudonocardiaceae	Pseudonocardiales
Zotu10364	4.79587	5.6676e-06	Streptomyces	Streptomycetaceae	Streptomycetales
Zotu10554	5.22469	8.72489e-05	Streptomyces	Streptomycetaceae	Streptomycetales
Zotu120	2.93835	0.0279797	Streptomyces	Streptomycetaceae	Streptomycetales
Zotu1209	4.08103	5.55211e-07	Streptomyces	Streptomycetaceae	Streptomycetales
Zotu1223	5.98811	4.66706e-08	Streptomyces	Streptomycetaceae	Streptomycetales
Zotu1505	4.24047	2.11618e-05	Streptomyces	Streptomycetaceae	Streptomycetales
Zotu1530	2.66363	0.0401334	Streptomyces	Streptomycetaceae	Streptomycetales
Zotu18	3.94609	6.29293e-10	Streptomyces	Streptomycetaceae	Streptomycetales
Zotu2224	3.43548	4.39076e-05	Streptomyces	Streptomycetaceae	Streptomycetales
Zotu248	3.64466	9.24931e-05	Streptomyces	Streptomycetaceae	Streptomycetales
Zotu264	2.99916	0.0462347	Streptomyces	Streptomycetaceae	Streptomycetales
Zotu292	5.02398	7.50163e-08	Streptomyces	Streptomycetaceae	Streptomycetales
Zotu30	4.49751	5.17092e-09	Streptomyces	Streptomycetaceae	Streptomycetales
Zotu310	5.89387	1.51377e-07	Streptomyces	Streptomycetaceae	Streptomycetales
Zotu324	4.39223	0.0267421	Streptomyces	Streptomycetaceae	Streptomycetales
Zotu359	2.73415	0.00227906	Streptomyces	Streptomycetaceae	Streptomycetales
Zotu3608	4.91993	2.74036e-06	Streptomyces	Streptomycetaceae	Streptomycetales
Zotu3624	1.96551	0.0201582	Streptomyces	Streptomycetaceae	Streptomycetales
Zotu37	4.03619	0.000501193	Streptomyces	Streptomycetaceae	Streptomycetales
Zotu4006	3.23569	2.10403e-05	Streptomyces	Streptomycetaceae	Streptomycetales
Zotu4937	4.34624	0.000664907	Streptomyces	Streptomycetaceae	Streptomycetales
Zotu514	5.79709	2.74036e-06	Streptomyces	Streptomycetaceae	Streptomycetales
Zotu53	4.84362	6.35132e-05	Streptomyces	Streptomycetaceae	Streptomycetales
Zotu5344	2.84123	0.0374835	Streptomyces	Streptomycetaceae	Streptomycetales
Zotu558	5.35933	4.1096e-06	Streptomyces	Streptomycetaceae	Streptomycetales
Zotu582	3.71277	0.0107596	Streptomyces	Streptomycetaceae	Streptomycetales
Zotu5862	2.21429	0.0441532	Streptomyces	Streptomycetaceae	Streptomycetales
Zotu640	7.06139	2.29706e-08	Streptomyces	Streptomycetaceae	Streptomycetales
Zotu6894	5.30523	1.10188e-07	Streptomyces	Streptomycetaceae	Streptomycetales
Zotu7515	7.96997	8.19045e-11	Streptomyces	Streptomycetaceae	Streptomycetales
Zotu7517	4.84932	6.57739e-06	Streptomyces	Streptomycetaceae	Streptomycetales
Zotu7628	4.36665	1.01614e-07	Streptomyces	Streptomycetaceae	Streptomycetales
Zotu7685	5.30917	1.22617e-07	Streptomyces	Streptomycetaceae	Streptomycetales
Zotu7857	5.75214	1.47633e-08	Streptomyces	Streptomycetaceae	Streptomycetales
Zotu7877	4.22617	4.20349e-07	Streptomyces	Streptomycetaceae	Streptomycetales
Zotu8285	4.03986	4.20349e-07	Streptomyces	Streptomycetaceae	Streptomycetales
Zotu9597	2.59931	0.00421911	Streptomyces	Streptomycetaceae	Streptomycetales
Zotu964	5.72418	4.24477e-07	Streptomyces	Streptomycetaceae	Streptomycetales
Zotu1433	3.21619	0.00154413	Actinocorallia	Thermomonosporaceae	Streptosporangiales
Zotu279	4.29622	6.97707e-06	Actinocorallia	Thermomonosporaceae	Streptosporangiales
Zotu480	3.19928	0.000300765	Actinocorallia	Thermomonosporaceae	Streptosporangiales
Zotu780	2.47332	0.0481261	Gaiella	Gaiellaceae	Gaiellales
Zotu457	-3.43457	0.000213752	AsCoM_g_328	Fimbriimonadaceae	Fimbriimonadales
Zotu503	-4.17316	0.0031307	AsCoM_g_1258	Chitinophagaceae	Chitinophagales
Zotu393	-3.67946	0.000208641	AsCoM_g_7380	Microscillaceae	Cytophagales
Zotu508	-3.30524	0.00163776	Chryseolinea	Microscillaceae	Cytophagales
Zotu542	-2.90995	0.00928052	Chryseolinea	Microscillaceae	Cytophagales
Zotu192	7.21988	3.08038e-08	AsCoM_g_7605	Flavobacteriaceae	Flavobacteriales
Zotu481	6.10004	0.000343275	AsCoM_g_7605	Flavobacteriaceae	Flavobacteriales
Zotu459	-5.82765	0.00032296	Bdellovibrio	Bdellovibrionaceae	Bdellovibrionales
Zotu242	-4.5202	0.0025108	AsCoM_g_10005	Roseiflexaceae	Chloroflexales
Zotu336	-2.73549	0.0194109	AsCoM_g_10005	Roseiflexaceae	Chloroflexales
Zotu4185	-2.81719	0.0300534	AsCoM_g_10005	Roseiflexaceae	Chloroflexales
Zotu281	-6.06834	0.0312377	Asteroleplasma	Anaeroplasmataceae	Acholeplasmatales
Zotu577	3.00937	0.00157723	Staphylococcus	Staphylococcaceae	Staphylococcales
Zotu606	4.91609	2.40579e-05	Staphylococcus	Staphylococcaceae	Staphylococcales
Zotu222	-5.51126	0.0072102	AsCoM_g_7374	AsCoM_f_8169	Ca_Kaiserbacteria
Zotu515	2.98486	0.0481261	AsCoM_g_4425	AsCoM_f_378	Azospirillales
Zotu11052	-7.76956	6.58447e-06	Azospirillum	Azospirillaceae	Azospirillales
Zotu1254	-4.76494	0.0029914	Azospirillum	Azospirillaceae	Azospirillales
Zotu208	-5.64367	3.67742e-05	Azospirillum	Azospirillaceae	Azospirillales
Zotu500	-5.11502	0.0458159	Azospirillum	Azospirillaceae	Azospirillales
Zotu8824	-4.90684	0.000111902	Azospirillum	Azospirillaceae	Azospirillales
Zotu174	4.47673	3.18335e-09	Brevundimonas	Caulobacteraceae	Caulobacterales
Zotu357	8.42255	7.73966e-10	Brevundimonas	Caulobacteraceae	Caulobacterales
Zotu400	3.00221	0.00059006	Brevundimonas	Caulobacteraceae	Caulobacterales
Zotu6336	2.14291	0.00893023	Brevundimonas	Caulobacteraceae	Caulobacterales
Zotu7213	4.79222	1.38216e-07	Brevundimonas	Caulobacteraceae	Caulobacterales
Zotu1475	-2.79381	0.0241112	Phenylobacterium	Caulobacteraceae	Caulobacterales
Zotu226	2.31246	0.00110713	Phenylobacterium	Caulobacteraceae	Caulobacterales
Zotu510	-3.1723	0.0169688	Phenylobacterium	Caulobacteraceae	Caulobacterales
Zotu272	2.44302	5.38926e-05	Dongia	Dongiaceae	Dongiales
Zotu855	-5.23103	7.4128e-06	AsCoM_g_50	AsCoM_f_2	Rhizobiales
Zotu607	-2.30749	0.0109961	Nordella	AsCoM_f_2	Rhizobiales
Zotu685	-2.71082	0.00582884	Nordella	AsCoM_f_2	Rhizobiales
Zotu829	-3.54835	3.0187e-05	AsCoM_g_71	Bradyrhizobiaceae	Rhizobiales
Zotu116	2.28329	0.000245662	Devosia	Devosiaceae	Rhizobiales
Zotu167	5.44046	5.84762e-10	Devosia	Devosiaceae	Rhizobiales
Zotu231	4.76083	7.12898e-10	Devosia	Devosiaceae	Rhizobiales
Zotu431	9.97591	7.71221e-08	Devosia	Devosiaceae	Rhizobiales
Zotu549	6.44648	1.5928e-08	Devosia	Devosiaceae	Rhizobiales
Zotu579	3.70497	3.41317e-05	Devosia	Devosiaceae	Rhizobiales
Zotu605	2.88215	0.0339747	Devosia	Devosiaceae	Rhizobiales
Zotu8015	2.86862	1.95175e-05	Devosia	Devosiaceae	Rhizobiales
Zotu878	5.30134	1.38216e-07	Devosia	Devosiaceae	Rhizobiales
Zotu88	1.72116	0.0441349	Devosia	Devosiaceae	Rhizobiales
Zotu960	5.60015	0.00211925	Devosia	Devosiaceae	Rhizobiales
Zotu304	-3.33632	0.000655584	Labrys	Labraceae	Rhizobiales
Zotu10767	2.7295	0.00273849	Allorhizobium-Neorhizobium-Pararhizobium-Rhizobium	Rhizobiaceae	Rhizobiales
Zotu155	4.76757	5.76037e-05	Allorhizobium-Neorhizobium-Pararhizobium-Rhizobium	Rhizobiaceae	Rhizobiales
Zotu262	3.20187	1.03428e-05	Allorhizobium-Neorhizobium-Pararhizobium-Rhizobium	Rhizobiaceae	Rhizobiales
Zotu280	1.8663	0.0474168	Allorhizobium-Neorhizobium-Pararhizobium-Rhizobium	Rhizobiaceae	Rhizobiales
Zotu3649	3.07294	8.01464e-05	Allorhizobium-Neorhizobium-Pararhizobium-Rhizobium	Rhizobiaceae	Rhizobiales
Zotu367	-2.78696	0.011688	Allorhizobium-Neorhizobium-Pararhizobium-Rhizobium	Rhizobiaceae	Rhizobiales
Zotu370	-3.3666	0.00398873	Allorhizobium-Neorhizobium-Pararhizobium-Rhizobium	Rhizobiaceae	Rhizobiales
Zotu374	3.31153	0.0162044	Allorhizobium-Neorhizobium-Pararhizobium-Rhizobium	Rhizobiaceae	Rhizobiales
Zotu377	2.29425	0.00157122	Allorhizobium-Neorhizobium-Pararhizobium-Rhizobium	Rhizobiaceae	Rhizobiales
Zotu3984	-2.46529	0.000677589	Allorhizobium-Neorhizobium-Pararhizobium-Rhizobium	Rhizobiaceae	Rhizobiales
Zotu43	3.03305	2.59702e-05	Allorhizobium-Neorhizobium-Pararhizobium-Rhizobium	Rhizobiaceae	Rhizobiales
Zotu460	-3.66113	0.00397533	Allorhizobium-Neorhizobium-Pararhizobium-Rhizobium	Rhizobiaceae	Rhizobiales
Zotu489	-4.29583	0.0151095	Allorhizobium-Neorhizobium-Pararhizobium-Rhizobium	Rhizobiaceae	Rhizobiales
Zotu497	-3.19669	0.00511431	Allorhizobium-Neorhizobium-Pararhizobium-Rhizobium	Rhizobiaceae	Rhizobiales
Zotu63	-2.82432	0.00231214	Allorhizobium-Neorhizobium-Pararhizobium-Rhizobium	Rhizobiaceae	Rhizobiales
Zotu632	-6.63057	0.0120626	Allorhizobium-Neorhizobium-Pararhizobium-Rhizobium	Rhizobiaceae	Rhizobiales
Zotu66	-3.39044	0.0182771	Allorhizobium-Neorhizobium-Pararhizobium-Rhizobium	Rhizobiaceae	Rhizobiales
Zotu782	-3.38349	0.0494686	Allorhizobium-Neorhizobium-Pararhizobium-Rhizobium	Rhizobiaceae	Rhizobiales
Zotu8045	3.23138	7.58181e-06	Allorhizobium-Neorhizobium-Pararhizobium-Rhizobium	Rhizobiaceae	Rhizobiales
Zotu8582	4.78542	1.38216e-07	Allorhizobium-Neorhizobium-Pararhizobium-Rhizobium	Rhizobiaceae	Rhizobiales
Zotu9040	3.07833	0.00149707	Allorhizobium-Neorhizobium-Pararhizobium-Rhizobium	Rhizobiaceae	Rhizobiales
Zotu9158	3.9712	7.29197e-06	Allorhizobium-Neorhizobium-Pararhizobium-Rhizobium	Rhizobiaceae	Rhizobiales
Zotu17	4.11973	0.0117889	Mesorhizobium	Rhizobiaceae	Rhizobiales
Zotu2088	-4.26872	0.0204576	Mesorhizobium	Rhizobiaceae	Rhizobiales
Zotu295	-4.8998	0.0467221	Mesorhizobium	Rhizobiaceae	Rhizobiales
Zotu50	5.19369	0.000806469	Mesorhizobium	Rhizobiaceae	Rhizobiales
Zotu1329	3.51374	6.1297e-06	Neorhizobium	Rhizobiaceae	Rhizobiales
Zotu1879	1.9935	0.00511431	Neorhizobium	Rhizobiaceae	Rhizobiales
Zotu1934	1.83473	0.0409889	Neorhizobium	Rhizobiaceae	Rhizobiales
Zotu366	3.02256	0.0481261	Neorhizobium	Rhizobiaceae	Rhizobiales
Zotu595	2.14658	0.0388285	Neorhizobium	Rhizobiaceae	Rhizobiales
Zotu77	3.39217	3.68552e-06	Neorhizobium	Rhizobiaceae	Rhizobiales
Zotu746	-4.41596	0.00133798	AsCoM_g_703	Xanthobacteraceae	Rhizobiales
Zotu675	-3.84382	0.0279247	Bradyrhizobium	Xanthobacteraceae	Rhizobiales
Zotu708	-5.38881	0.0349656	Bradyrhizobium	Xanthobacteraceae	Rhizobiales
Zotu75	-2.57856	0.000400778	Bradyrhizobium	Xanthobacteraceae	Rhizobiales
Zotu726	6.58647	1.043e-08	Pseudolabrys	Xanthobacteraceae	Rhizobiales
Zotu663	4.33842	2.59702e-05	Rhodopseudomonas	Xanthobacteraceae	Rhizobiales
Zotu1321	3.07758	0.000474191	Novosphingobium	Sphingomonadaceae	Sphingomonadales
Zotu84	2.79647	0.00212738	Novosphingobium	Sphingomonadaceae	Sphingomonadales
Zotu9611	4.31567	0.00047665	Novosphingobium	Sphingomonadaceae	Sphingomonadales
Zotu9980	2.50387	0.000752724	Novosphingobium	Sphingomonadaceae	Sphingomonadales
Zotu382	-5.15104	9.64924e-05	Sphingomonas	Sphingomonadaceae	Sphingomonadales
Zotu592	4.53501	0.000237255	Sphingopyxis	Sphingomonadaceae	Sphingomonadales
Zotu650	4.33492	8.2886e-05	Achromobacter	Alcaligenaceae	Burkholderiales
Zotu319	2.95826	0.0481261	AsCoM_g_11883	Burkholderiaceae	Burkholderiales
Zotu58	4.60934	0.000403534	AsCoM_g_686	Burkholderiaceae	Burkholderiales
Zotu9295	2.52416	0.0236021	Burkholderia	Burkholderiaceae	Burkholderiales
Zotu1007	4.59099	0.0212305	Burkholderia-Caballeronia-Paraburkholderia	Burkholderiaceae	Burkholderiales
Zotu115	-4.30148	0.0477773	Burkholderia-Caballeronia-Paraburkholderia	Burkholderiaceae	Burkholderiales
Zotu1201	-6.973	1.16018e-05	Burkholderia-Caballeronia-Paraburkholderia	Burkholderiaceae	Burkholderiales
Zotu122	-4.71817	0.000233391	Burkholderia-Caballeronia-Paraburkholderia	Burkholderiaceae	Burkholderiales
Zotu1635	-5.21602	0.0105562	Burkholderia-Caballeronia-Paraburkholderia	Burkholderiaceae	Burkholderiales
Zotu168	-5.15303	0.000111902	Burkholderia-Caballeronia-Paraburkholderia	Burkholderiaceae	Burkholderiales
Zotu1859	-8.36237	0.00247796	Burkholderia-Caballeronia-Paraburkholderia	Burkholderiaceae	Burkholderiales
Zotu2	-4.64607	0.00479076	Burkholderia-Caballeronia-Paraburkholderia	Burkholderiaceae	Burkholderiales
Zotu2016	-3.8252	0.0151095	Burkholderia-Caballeronia-Paraburkholderia	Burkholderiaceae	Burkholderiales
Zotu2343	-4.74413	0.00421911	Burkholderia-Caballeronia-Paraburkholderia	Burkholderiaceae	Burkholderiales
Zotu241	-3.87843	0.00828299	Burkholderia-Caballeronia-Paraburkholderia	Burkholderiaceae	Burkholderiales
Zotu247	-3.0237	0.0172546	Burkholderia-Caballeronia-Paraburkholderia	Burkholderiaceae	Burkholderiales
Zotu260	-8.48135	0.00204296	Burkholderia-Caballeronia-Paraburkholderia	Burkholderiaceae	Burkholderiales
Zotu27	-6.16863	8.00596e-05	Burkholderia-Caballeronia-Paraburkholderia	Burkholderiaceae	Burkholderiales
Zotu274	-9.03672	0.0017198	Burkholderia-Caballeronia-Paraburkholderia	Burkholderiaceae	Burkholderiales
Zotu286	-5.70397	0.0136795	Burkholderia-Caballeronia-Paraburkholderia	Burkholderiaceae	Burkholderiales
Zotu298	-4.24052	0.000866459	Burkholderia-Caballeronia-Paraburkholderia	Burkholderiaceae	Burkholderiales
Zotu315	-6.7242	2.0048e-05	Burkholderia-Caballeronia-Paraburkholderia	Burkholderiaceae	Burkholderiales
Zotu329	-3.82258	0.00954863	Burkholderia-Caballeronia-Paraburkholderia	Burkholderiaceae	Burkholderiales
Zotu3335	-4.28792	0.00163776	Burkholderia-Caballeronia-Paraburkholderia	Burkholderiaceae	Burkholderiales
Zotu3338	-7.05037	0.000364096	Burkholderia-Caballeronia-Paraburkholderia	Burkholderiaceae	Burkholderiales
Zotu3469	-3.88557	0.000364096	Burkholderia-Caballeronia-Paraburkholderia	Burkholderiaceae	Burkholderiales
Zotu349	3.81714	0.0322866	Burkholderia-Caballeronia-Paraburkholderia	Burkholderiaceae	Burkholderiales
Zotu396	-7.74939	0.00551612	Burkholderia-Caballeronia-Paraburkholderia	Burkholderiaceae	Burkholderiales
Zotu420	-7.85126	0.00709814	Burkholderia-Caballeronia-Paraburkholderia	Burkholderiaceae	Burkholderiales
Zotu425	-7.66739	0.00397022	Burkholderia-Caballeronia-Paraburkholderia	Burkholderiaceae	Burkholderiales
Zotu4281	-4.04844	0.000525462	Burkholderia-Caballeronia-Paraburkholderia	Burkholderiaceae	Burkholderiales
Zotu438	-3.40509	0.00448583	Burkholderia-Caballeronia-Paraburkholderia	Burkholderiaceae	Burkholderiales
Zotu444	-3.64044	0.0241112	Burkholderia-Caballeronia-Paraburkholderia	Burkholderiaceae	Burkholderiales
Zotu543	-7.41589	0.00551906	Burkholderia-Caballeronia-Paraburkholderia	Burkholderiaceae	Burkholderiales
Zotu557	-8.08878	0.0225387	Burkholderia-Caballeronia-Paraburkholderia	Burkholderiaceae	Burkholderiales
Zotu597	-4.95511	0.0345501	Burkholderia-Caballeronia-Paraburkholderia	Burkholderiaceae	Burkholderiales
Zotu604	-9.54939	4.1096e-06	Burkholderia-Caballeronia-Paraburkholderia	Burkholderiaceae	Burkholderiales
Zotu622	-7.23011	3.78262e-05	Burkholderia-Caballeronia-Paraburkholderia	Burkholderiaceae	Burkholderiales
Zotu6224	-4.06684	0.0221541	Burkholderia-Caballeronia-Paraburkholderia	Burkholderiaceae	Burkholderiales
Zotu6271	-7.09553	0.00421911	Burkholderia-Caballeronia-Paraburkholderia	Burkholderiaceae	Burkholderiales
Zotu643	-3.59379	0.00491729	Burkholderia-Caballeronia-Paraburkholderia	Burkholderiaceae	Burkholderiales
Zotu671	-6.88257	0.0114165	Burkholderia-Caballeronia-Paraburkholderia	Burkholderiaceae	Burkholderiales
Zotu6875	-7.50048	0.00618854	Burkholderia-Caballeronia-Paraburkholderia	Burkholderiaceae	Burkholderiales
Zotu69	-7.74549	4.42846e-05	Burkholderia-Caballeronia-Paraburkholderia	Burkholderiaceae	Burkholderiales
Zotu714	-8.40298	0.0445844	Burkholderia-Caballeronia-Paraburkholderia	Burkholderiaceae	Burkholderiales
Zotu7584	-6.67857	4.07756e-05	Burkholderia-Caballeronia-Paraburkholderia	Burkholderiaceae	Burkholderiales
Zotu767	-6.67128	0.00305051	Burkholderia-Caballeronia-Paraburkholderia	Burkholderiaceae	Burkholderiales
Zotu80	-6.52697	5.47816e-06	Burkholderia-Caballeronia-Paraburkholderia	Burkholderiaceae	Burkholderiales
Zotu914	-6.75891	0.000162838	Burkholderia-Caballeronia-Paraburkholderia	Burkholderiaceae	Burkholderiales
Zotu944	-7.38047	0.00203551	Burkholderia-Caballeronia-Paraburkholderia	Burkholderiaceae	Burkholderiales
Zotu950	-6.21664	0.0107596	Burkholderia-Caballeronia-Paraburkholderia	Burkholderiaceae	Burkholderiales
Zotu10420	-4.78218	0.003321	Cupriavidus	Burkholderiaceae	Burkholderiales
Zotu417	4.17101	0.00472279	Cupriavidus	Burkholderiaceae	Burkholderiales
Zotu9247	-8.57397	0.00210768	Burkholderia-Caballeronia-Paraburkholderia	Burkholderiaceae	Burkholderiales
Zotu1830	-4.51406	0.00166414	Acidovorax	Comamonadaceae	Burkholderiales
Zotu397	3.55549	2.56653e-05	AsCoM_g_1801	Comamonadaceae	Burkholderiales
Zotu111	-6.04454	2.84381e-06	AsCoM_g_195	Comamonadaceae	Burkholderiales
Zotu1169	-5.00367	5.30595e-06	AsCoM_g_195	Comamonadaceae	Burkholderiales
Zotu1173	-5.41763	0.000201528	AsCoM_g_195	Comamonadaceae	Burkholderiales
Zotu1290	-6.57133	5.98771e-07	AsCoM_g_195	Comamonadaceae	Burkholderiales
Zotu1391	-9.28983	0.00220188	AsCoM_g_195	Comamonadaceae	Burkholderiales
Zotu1679	-6.64031	0.0141004	AsCoM_g_195	Comamonadaceae	Burkholderiales
Zotu1683	-5.07302	0.000140397	AsCoM_g_195	Comamonadaceae	Burkholderiales
Zotu171	-5.88969	1.11292e-06	AsCoM_g_195	Comamonadaceae	Burkholderiales
Zotu1890	-8.58686	4.54305e-06	AsCoM_g_195	Comamonadaceae	Burkholderiales
Zotu21	-5.56138	0.00012696	AsCoM_g_195	Comamonadaceae	Burkholderiales
Zotu2117	-7.33223	0.00320448	AsCoM_g_195	Comamonadaceae	Burkholderiales
Zotu2118	-4.03642	0.00273171	AsCoM_g_195	Comamonadaceae	Burkholderiales
Zotu2288	-7.91472	8.63275e-05	AsCoM_g_195	Comamonadaceae	Burkholderiales
Zotu232	-6.62133	5.17206e-07	AsCoM_g_195	Comamonadaceae	Burkholderiales
Zotu235	-4.80296	7.25809e-05	AsCoM_g_195	Comamonadaceae	Burkholderiales
Zotu2579	-6.82334	0.0018588	AsCoM_g_195	Comamonadaceae	Burkholderiales
Zotu3661	-3.50538	0.00874277	AsCoM_g_195	Comamonadaceae	Burkholderiales
Zotu3729	-3.22684	0.00615513	AsCoM_g_195	Comamonadaceae	Burkholderiales
Zotu3768	-3.97105	0.00106621	AsCoM_g_195	Comamonadaceae	Burkholderiales
Zotu4108	-8.00756	0.00170505	AsCoM_g_195	Comamonadaceae	Burkholderiales
Zotu432	-8.17372	1.03428e-05	AsCoM_g_195	Comamonadaceae	Burkholderiales
Zotu439	-9.19497	8.41314e-08	AsCoM_g_195	Comamonadaceae	Burkholderiales
Zotu4659	-6.16907	4.23953e-06	AsCoM_g_195	Comamonadaceae	Burkholderiales
Zotu8627	-6.60103	0.000240743	AsCoM_g_195	Comamonadaceae	Burkholderiales
Zotu872	-7.62376	5.25937e-05	AsCoM_g_195	Comamonadaceae	Burkholderiales
Zotu9122	-7.94945	0.00025009	AsCoM_g_195	Comamonadaceae	Burkholderiales
Zotu11067	-5.81498	9.27627e-05	Comamonas	Comamonadaceae	Burkholderiales
Zotu1774	-2.87649	0.014424	Comamonas	Comamonadaceae	Burkholderiales
Zotu3243	-7.75239	0.000355929	Comamonas	Comamonadaceae	Burkholderiales
Zotu402	-5.56237	0.000273985	Comamonas	Comamonadaceae	Burkholderiales
Zotu46	-4.13508	2.46678e-07	Comamonas	Comamonadaceae	Burkholderiales
Zotu517	-4.01227	0.00138493	Comamonas	Comamonadaceae	Burkholderiales
Zotu105	-3.81155	1.22617e-07	Ideonella	Comamonadaceae	Burkholderiales
Zotu112	-3.75971	4.1096e-06	Ideonella	Comamonadaceae	Burkholderiales
Zotu159	-2.63417	0.000750682	Ideonella	Comamonadaceae	Burkholderiales
Zotu3	-3.29093	0.00479076	Ideonella	Comamonadaceae	Burkholderiales
Zotu391	-8.74269	1.8849e-05	Ideonella	Comamonadaceae	Burkholderiales
Zotu5062	-2.77555	0.0210168	Ideonella	Comamonadaceae	Burkholderiales
Zotu5557	-3.44631	0.000249666	Ideonella	Comamonadaceae	Burkholderiales
Zotu626	-7.65831	3.63565e-05	Ideonella	Comamonadaceae	Burkholderiales
Zotu839	-4.21017	0.000932408	Ideonella	Comamonadaceae	Burkholderiales
Zotu9751	-4.56239	0.000743725	Ideonella	Comamonadaceae	Burkholderiales
Zotu980	-4.4238	0.000140397	Ideonella	Comamonadaceae	Burkholderiales
Zotu8735	-5.51737	0.000275047	Methylibium	Comamonadaceae	Burkholderiales
Zotu1113	-3.24694	2.82573e-06	Paucibacter	Comamonadaceae	Burkholderiales
Zotu1115	-4.48777	0.000171163	Pelomonas	Comamonadaceae	Burkholderiales
Zotu133	-7.44899	4.41199e-06	Pelomonas	Comamonadaceae	Burkholderiales
Zotu307	-5.18106	0.000540583	Pelomonas	Comamonadaceae	Burkholderiales
Zotu379	-6.53504	0.00220188	Pelomonas	Comamonadaceae	Burkholderiales
Zotu9251	-5.35309	0.000833778	Pelomonas	Comamonadaceae	Burkholderiales
Zotu45	-4.07754	0.000266026	Piscinibacter	Comamonadaceae	Burkholderiales
Zotu507	-3.75194	0.000508985	Piscinibacter	Comamonadaceae	Burkholderiales
Zotu6403	-5.18931	0.0311504	Polaromonas	Comamonadaceae	Burkholderiales
Zotu1028	-2.34705	0.0107596	Ramlibacter	Comamonadaceae	Burkholderiales
Zotu1511	-4.77828	0.0308227	Ramlibacter	Comamonadaceae	Burkholderiales
Zotu179	-5.99533	0.00034339	Ramlibacter	Comamonadaceae	Burkholderiales
Zotu378	-2.71255	0.0114165	Ramlibacter	Comamonadaceae	Burkholderiales
Zotu6779	-5.94615	0.0246537	Ramlibacter	Comamonadaceae	Burkholderiales
Zotu9249	2.36851	0.00309256	Ramlibacter	Comamonadaceae	Burkholderiales
Zotu1014	-6.27774	0.00347101	Rhizobacter	Comamonadaceae	Burkholderiales
Zotu10482	-4.15026	0.0138948	Rhizobacter	Comamonadaceae	Burkholderiales
Zotu1063	-4.19848	0.0209572	Rhizobacter	Comamonadaceae	Burkholderiales
Zotu1078	-4.18747	0.0194449	Rhizobacter	Comamonadaceae	Burkholderiales
Zotu11	-2.97001	0.000383762	Rhizobacter	Comamonadaceae	Burkholderiales
Zotu1121	-9.14527	0.00164899	Rhizobacter	Comamonadaceae	Burkholderiales
Zotu137	-3.50281	0.00344066	Rhizobacter	Comamonadaceae	Burkholderiales
Zotu1544	-4.34954	0.000506184	Rhizobacter	Comamonadaceae	Burkholderiales
Zotu1656	-6.30988	2.76526e-05	Rhizobacter	Comamonadaceae	Burkholderiales
Zotu176	-3.48277	0.000203581	Rhizobacter	Comamonadaceae	Burkholderiales
Zotu209	-2.47551	0.0015853	Rhizobacter	Comamonadaceae	Burkholderiales
Zotu2179	-5.94568	6.03757e-05	Rhizobacter	Comamonadaceae	Burkholderiales
Zotu227	-2.6229	0.0105562	Rhizobacter	Comamonadaceae	Burkholderiales
Zotu2825	-7.61281	0.0154096	Rhizobacter	Comamonadaceae	Burkholderiales
Zotu3689	-4.51551	0.00294053	Rhizobacter	Comamonadaceae	Burkholderiales
Zotu4015	-7.55364	8.2886e-05	Rhizobacter	Comamonadaceae	Burkholderiales
Zotu4144	-2.82198	0.0225387	Rhizobacter	Comamonadaceae	Burkholderiales
Zotu522	-3.00325	0.014424	Rhizobacter	Comamonadaceae	Burkholderiales
Zotu533	-4.4956	1.71447e-05	Rhizobacter	Comamonadaceae	Burkholderiales
Zotu540	-6.19577	6.45352e-05	Rhizobacter	Comamonadaceae	Burkholderiales
Zotu5458	-3.23531	0.00691472	Rhizobacter	Comamonadaceae	Burkholderiales
Zotu554	-4.65469	9.32589e-05	Rhizobacter	Comamonadaceae	Burkholderiales
Zotu5682	-2.30142	0.0474168	Rhizobacter	Comamonadaceae	Burkholderiales
Zotu5853	-6.32245	0.022369	Rhizobacter	Comamonadaceae	Burkholderiales
Zotu598	-5.3644	4.23953e-06	Rhizobacter	Comamonadaceae	Burkholderiales
Zotu6154	-2.38891	0.0339284	Rhizobacter	Comamonadaceae	Burkholderiales
Zotu64	-3.54833	0.000537684	Rhizobacter	Comamonadaceae	Burkholderiales
Zotu6872	-2.43568	0.00597016	Rhizobacter	Comamonadaceae	Burkholderiales
Zotu697	-4.035	0.00421911	Rhizobacter	Comamonadaceae	Burkholderiales
Zotu704	-4.33099	0.00873943	Rhizobacter	Comamonadaceae	Burkholderiales
Zotu727	-5.70805	0.000378002	Rhizobacter	Comamonadaceae	Burkholderiales
Zotu744	-5.44675	3.67742e-05	Rhizobacter	Comamonadaceae	Burkholderiales
Zotu8752	-3.16902	0.0485815	Rhizobacter	Comamonadaceae	Burkholderiales
Zotu925	-5.73203	1.03428e-05	Rhizobacter	Comamonadaceae	Burkholderiales
Zotu9799	-2.7101	0.00731478	Rhizobacter	Comamonadaceae	Burkholderiales
Zotu996	3.9771	0.000718169	Rhizobacter	Comamonadaceae	Burkholderiales
Zotu8046	-4.95001	0.00924886	Rhodoferax	Comamonadaceae	Burkholderiales
Zotu199	2.80447	0.0423634	Variovorax	Comamonadaceae	Burkholderiales
Zotu2942	-2.22109	0.0244136	Variovorax	Comamonadaceae	Burkholderiales
Zotu5782	-5.89756	0.00770472	Variovorax	Comamonadaceae	Burkholderiales
Zotu8369	5.3568	2.83175e-08	Variovorax	Comamonadaceae	Burkholderiales
Zotu10311	2.13894	0.0120652	AsCoM_g_16	Methylophilaceae	Burkholderiales
Zotu11025	2.22605	0.00649126	AsCoM_g_16	Methylophilaceae	Burkholderiales
Zotu5880	2.75671	0.0174564	AsCoM_g_16	Methylophilaceae	Burkholderiales
Zotu7526	5.29433	1.71177e-07	AsCoM_g_16	Methylophilaceae	Burkholderiales
Zotu8173	4.82775	1.10188e-07	Methylobacillus	Methylophilaceae	Burkholderiales
Zotu9941	3.78865	3.27409e-06	MM2	Methylophilaceae	Burkholderiales
Zotu233	-2.40118	0.0159359	Aquaspirillum_arcticum_group	Oxalobacteraceae	Burkholderiales
Zotu743	-5.7969	0.00874277	Aquaspirillum_arcticum_group	Oxalobacteraceae	Burkholderiales
Zotu916	-6.54674	0.0165736	Aquaspirillum_arcticum_group	Oxalobacteraceae	Burkholderiales
Zotu4995	3.28121	0.00111883	AsCoM_g_171	Oxalobacteraceae	Burkholderiales
Zotu894	-4.75783	0.00224995	AsCoM_g_171	Oxalobacteraceae	Burkholderiales
Zotu2045	-4.48553	0.000182051	AsCoM_g_195	Oxalobacteraceae	Burkholderiales
Zotu124	-3.01659	0.0209572	Duganella	Oxalobacteraceae	Burkholderiales
Zotu20	-4.01463	0.0150094	Duganella	Oxalobacteraceae	Burkholderiales
Zotu434	-5.4717	0.000434747	Duganella	Oxalobacteraceae	Burkholderiales
Zotu4634	4.24861	1.31299e-06	Duganella	Oxalobacteraceae	Burkholderiales
Zotu6413	-2.38104	0.0396097	Duganella	Oxalobacteraceae	Burkholderiales
Zotu7984	-5.72206	2.32809e-05	Duganella	Oxalobacteraceae	Burkholderiales
Zotu957	-6.22495	0.00723021	Duganella	Oxalobacteraceae	Burkholderiales
Zotu99	-6.99658	0.0311504	Duganella	Oxalobacteraceae	Burkholderiales
Zotu135	-4.95122	0.000412546	Herbaspirillum	Oxalobacteraceae	Burkholderiales
Zotu203	-4.64146	3.12083e-05	Herbaspirillum	Oxalobacteraceae	Burkholderiales
Zotu6101	-6.12399	4.35807e-06	Herbaspirillum	Oxalobacteraceae	Burkholderiales
Zotu689	-2.9068	0.0201582	Herbaspirillum	Oxalobacteraceae	Burkholderiales
Zotu36	2.9914	0.0476132	Massilia	Oxalobacteraceae	Burkholderiales
Zotu390	-6.56892	0.00032682	Massilia	Oxalobacteraceae	Burkholderiales
Zotu469	3.43145	0.0328738	Massilia	Oxalobacteraceae	Burkholderiales
Zotu487	-8.48166	1.40148e-05	Massilia	Oxalobacteraceae	Burkholderiales
Zotu527	6.41823	2.01232e-08	Massilia	Oxalobacteraceae	Burkholderiales
Zotu60	-5.62519	2.61795e-05	Massilia	Oxalobacteraceae	Burkholderiales
Zotu617	-4.64334	4.0744e-05	Massilia	Oxalobacteraceae	Burkholderiales
Zotu660	3.36022	0.000280247	Massilia	Oxalobacteraceae	Burkholderiales
Zotu729	-7.35903	0.00448583	Massilia	Oxalobacteraceae	Burkholderiales
Zotu9679	-4.323	0.00398873	Massilia	Oxalobacteraceae	Burkholderiales
Zotu1163	-2.49379	0.0409889	Noviherbaspirillum	Oxalobacteraceae	Burkholderiales
Zotu142	-4.00327	0.00030789	Noviherbaspirillum	Oxalobacteraceae	Burkholderiales
Zotu1871	3.02063	0.0116232	Noviherbaspirillum	Oxalobacteraceae	Burkholderiales
Zotu215	10.1057	1.51065e-14	Noviherbaspirillum	Oxalobacteraceae	Burkholderiales
Zotu318	5.83618	3.70772e-05	Noviherbaspirillum	Oxalobacteraceae	Burkholderiales
Zotu436	2.3035	0.000537684	Noviherbaspirillum	Oxalobacteraceae	Burkholderiales
Zotu51	2.92277	2.64762e-06	Noviherbaspirillum	Oxalobacteraceae	Burkholderiales
Zotu796	-5.88289	0.0158936	Noviherbaspirillum	Oxalobacteraceae	Burkholderiales
Zotu834	-9.46571	5.95018e-05	Noviherbaspirillum	Oxalobacteraceae	Burkholderiales
Zotu1944	-2.55829	0.0397456	Rhizobacter	Oxalobacteraceae	Burkholderiales
Zotu8338	3.46968	0.00421911	Undibacterium	Oxalobacteraceae	Burkholderiales
Zotu9833	2.77261	0.0438898	Undibacterium	Oxalobacteraceae	Burkholderiales
Zotu546	-4.35838	0.00078286	AsCoM_g_1847	Rhodocyclaceae	Burkholderiales
Zotu368	7.46435	4.24912e-07	Serratia	Yersiniaceae	Enterobacterales
Zotu10276	4.96483	1.22617e-07	Pseudomonas	Pseudomonadaceae	Pseudomonadales
Zotu125	7.26596	6.29293e-10	Pseudomonas	Pseudomonadaceae	Pseudomonadales
Zotu177	3.34339	0.0148219	Pseudomonas	Pseudomonadaceae	Pseudomonadales
Zotu2901	4.71841	4.29488e-07	Pseudomonas	Pseudomonadaceae	Pseudomonadales
Zotu321	5.91882	4.66706e-08	Pseudomonas	Pseudomonadaceae	Pseudomonadales
Zotu326	4.20071	0.000664907	Pseudomonas	Pseudomonadaceae	Pseudomonadales
Zotu332	8.53588	1.00706e-08	Pseudomonas	Pseudomonadaceae	Pseudomonadales
Zotu38	3.00693	8.00596e-05	Pseudomonas	Pseudomonadaceae	Pseudomonadales
Zotu456	6.28765	3.53102e-07	Pseudomonas	Pseudomonadaceae	Pseudomonadales
Zotu47	4.71426	3.18335e-09	Pseudomonas	Pseudomonadaceae	Pseudomonadales
Zotu512	5.91246	8.41314e-08	Pseudomonas	Pseudomonadaceae	Pseudomonadales
Zotu5950	4.67858	5.00556e-09	Pseudomonas	Pseudomonadaceae	Pseudomonadales
Zotu8628	5.50283	1.20736e-08	Pseudomonas	Pseudomonadaceae	Pseudomonadales
Zotu9035	8.82144	7.12898e-10	Pseudomonas	Pseudomonadaceae	Pseudomonadales
Zotu219	-3.89821	7.38993e-05	AsCoM_g_321	Steroidobacteraceae	Steroidobacterales
Zotu725	-2.53247	0.0355075	Steroidobacter	Steroidobacteraceae	Steroidobacterales
Zotu566	3.33	0.0474168	Chujaibacter	Rhodanobacteraceae	Xanthomonadales
Zotu684	4.03738	0.00966256	Luteibacter	Rhodanobacteraceae	Xanthomonadales
Zotu759	-9.55475	0.00166414	Arenimonas	Xanthomonadaceae	Xanthomonadales
Zotu703	2.05061	0.0118708	Lysobacter	Xanthomonadaceae	Xanthomonadales
Zotu83	3.06197	8.41314e-08	Lysobacter	Xanthomonadaceae	Xanthomonadales
Zotu623	-4.11094	0.027013	Stenotrophomonas	Xanthomonadaceae	Xanthomonadales

## Sheet: nfr5_rhizosphere
ASV list	Comparison of RA between unfertilized and fertilized condition		Taxonomy information of ASV
ASVid	logFC	P_val_adjusted	Genus	Family	Order
Zotu562	-7.06204	0.00671641	Terriglobus	Acidobacteriaceae	Acidobacteriales
Zotu178	4.32042	0.000244814	AsCoM_g_7562	AsCoM_f_931	AsCoM_o_570
Zotu913	7.2689	2.53207e-07	AsCoM_g_7562	AsCoM_f_931	AsCoM_o_570
Zotu373	6.65638	4.55043e-09	Brevibacterium	Brevibacteriaceae	Micrococcales
Zotu398	4.49586	6.28576e-06	Brevibacterium	Brevibacteriaceae	Micrococcales
Zotu496	9.9614	6.67639e-09	Brevibacterium	Brevibacteriaceae	Micrococcales
Zotu728	8.20956	4.88122e-08	Brevibacterium	Brevibacteriaceae	Micrococcales
Zotu139	3.43518	0.000274704	Arthrobacter	Micrococcaceae	Micrococcales
Zotu624	3.03308	0.00680457	Arthrobacter	Micrococcaceae	Micrococcales
Zotu637	3.68225	0.00133258	Arthrobacter	Micrococcaceae	Micrococcales
Zotu145	6.73073	6.87308e-09	Kocuria	Micrococcaceae	Micrococcales
Zotu3430	8.65346	5.88383e-09	Kocuria	Micrococcaceae	Micrococcales
Zotu578	3.98937	0.000246361	Kribbella	Nocardioidaceae	Propionibacteriales
Zotu764	3.43534	0.00173325	Kribbella	Nocardioidaceae	Propionibacteriales
Zotu683	3.36005	0.000390649	Pseudonocardia	Pseudonocardiaceae	Pseudonocardiales
Zotu10364	3.02397	0.0207443	Streptomyces	Streptomycetaceae	Streptomycetales
Zotu1209	5.21895	1.24034e-06	Streptomyces	Streptomycetaceae	Streptomycetales
Zotu1223	6.77756	2.17661e-07	Streptomyces	Streptomycetaceae	Streptomycetales
Zotu1505	5.18974	3.20371e-07	Streptomyces	Streptomycetaceae	Streptomycetales
Zotu1530	3.78189	0.00663714	Streptomyces	Streptomycetaceae	Streptomycetales
Zotu18	4.3498	3.028e-06	Streptomyces	Streptomycetaceae	Streptomycetales
Zotu2224	3.55591	2.85115e-05	Streptomyces	Streptomycetaceae	Streptomycetales
Zotu248	3.06501	0.0142914	Streptomyces	Streptomycetaceae	Streptomycetales
Zotu292	5.3773	1.34191e-06	Streptomyces	Streptomycetaceae	Streptomycetales
Zotu30	2.77686	0.0196219	Streptomyces	Streptomycetaceae	Streptomycetales
Zotu310	6.8392	9.1054e-08	Streptomyces	Streptomycetaceae	Streptomycetales
Zotu359	2.35994	0.0256554	Streptomyces	Streptomycetaceae	Streptomycetales
Zotu3608	3.73624	0.00327134	Streptomyces	Streptomycetaceae	Streptomycetales
Zotu3624	2.89405	0.000134091	Streptomyces	Streptomycetaceae	Streptomycetales
Zotu37	3.86789	0.00557658	Streptomyces	Streptomycetaceae	Streptomycetales
Zotu4006	3.6806	9.35844e-05	Streptomyces	Streptomycetaceae	Streptomycetales
Zotu4937	3.73772	0.00113793	Streptomyces	Streptomycetaceae	Streptomycetales
Zotu502	3.97938	0.0158063	Streptomyces	Streptomycetaceae	Streptomycetales
Zotu53	3.95335	0.0305207	Streptomyces	Streptomycetaceae	Streptomycetales
Zotu582	6.90598	0.000740396	Streptomyces	Streptomycetaceae	Streptomycetales
Zotu640	9.68124	9.13121e-09	Streptomyces	Streptomycetaceae	Streptomycetales
Zotu6894	6.60727	4.60117e-07	Streptomyces	Streptomycetaceae	Streptomycetales
Zotu7515	4.72598	0.000423636	Streptomyces	Streptomycetaceae	Streptomycetales
Zotu7517	5.15305	6.17724e-07	Streptomyces	Streptomycetaceae	Streptomycetales
Zotu7628	4.21775	3.78754e-05	Streptomyces	Streptomycetaceae	Streptomycetales
Zotu7685	4.4039	9.23675e-05	Streptomyces	Streptomycetaceae	Streptomycetales
Zotu7857	8.8427	4.55043e-09	Streptomyces	Streptomycetaceae	Streptomycetales
Zotu7877	4.0912	2.78019e-05	Streptomyces	Streptomycetaceae	Streptomycetales
Zotu8285	4.06383	1.98701e-05	Streptomyces	Streptomycetaceae	Streptomycetales
Zotu9597	3.37997	0.00010566	Streptomyces	Streptomycetaceae	Streptomycetales
Zotu964	6.68775	0.000127316	Streptomyces	Streptomycetaceae	Streptomycetales
Zotu1433	2.60219	0.0443311	Actinocorallia	Thermomonosporaceae	Streptosporangiales
Zotu279	2.93239	0.0051363	Actinocorallia	Thermomonosporaceae	Streptosporangiales
Zotu480	3.76839	0.00124036	Actinocorallia	Thermomonosporaceae	Streptosporangiales
Zotu739	3.78413	0.00243559	Gaiella	Gaiellaceae	Gaiellales
Zotu457	-3.07706	0.0422844	AsCoM_g_328	Fimbriimonadaceae	Fimbriimonadales
Zotu503	-4.63111	0.00093989	AsCoM_g_1258	Chitinophagaceae	Chitinophagales
Zotu553	-2.93788	0.00931203	AsCoM_g_162	Chitinophagaceae	Chitinophagales
Zotu393	-3.95891	0.00107598	AsCoM_g_7380	Microscillaceae	Cytophagales
Zotu508	-4.53398	0.000518447	Chryseolinea	Microscillaceae	Cytophagales
Zotu542	-3.7279	0.00417811	Chryseolinea	Microscillaceae	Cytophagales
Zotu192	12.8718	4.60117e-07	AsCoM_g_7605	Flavobacteriaceae	Flavobacteriales
Zotu481	11.6891	1.20805e-06	AsCoM_g_7605	Flavobacteriaceae	Flavobacteriales
Zotu265	-8.17762	0.0316398	Flavobacterium	Flavobacteriaceae	Flavobacteriales
Zotu243	-10.515	1.41998e-07	Chryseobacterium	Weeksellaceae	Flavobacteriales
Zotu459	-9.01819	1.01103e-05	Bdellovibrio	Bdellovibrionaceae	Bdellovibrionales
Zotu242	-4.57994	0.0272627	AsCoM_g_10005	Roseiflexaceae	Chloroflexales
Zotu282	-3.28906	0.0421818	AsCoM_g_10005	Roseiflexaceae	Chloroflexales
Zotu577	4.76283	1.32487e-05	Staphylococcus	Staphylococcaceae	Staphylococcales
Zotu606	6.80142	5.88383e-09	Staphylococcus	Staphylococcaceae	Staphylococcales
Zotu628	-3.13195	0.0343752	AsCoM_g_4425	AsCoM_f_378	Azospirillales
Zotu11052	-8.43779	0.0217587	Azospirillum	Azospirillaceae	Azospirillales
Zotu208	-9.06879	0.0028094	Azospirillum	Azospirillaceae	Azospirillales
Zotu500	-5.6959	0.00704903	Azospirillum	Azospirillaceae	Azospirillales
Zotu174	2.39504	0.00153776	Brevundimonas	Caulobacteraceae	Caulobacterales
Zotu357	7.97113	1.11204e-06	Brevundimonas	Caulobacteraceae	Caulobacterales
Zotu400	2.22416	0.0454261	Brevundimonas	Caulobacteraceae	Caulobacterales
Zotu7213	3.33634	0.000293763	Brevundimonas	Caulobacteraceae	Caulobacterales
Zotu1180	-5.12602	0.0264428	Caulobacter	Caulobacteraceae	Caulobacterales
Zotu153	-3.426	0.00931203	Caulobacter	Caulobacteraceae	Caulobacterales
Zotu869	-4.63911	0.016788	Caulobacter	Caulobacteraceae	Caulobacterales
Zotu510	-3.92348	0.0162875	Phenylobacterium	Caulobacteraceae	Caulobacterales
Zotu855	-2.79993	0.00514688	AsCoM_g_50	AsCoM_f_2	Rhizobiales
Zotu829	-3.03435	0.00399722	AsCoM_g_71	Bradyrhizobiaceae	Rhizobiales
Zotu167	4.45392	7.87816e-07	Devosia	Devosiaceae	Rhizobiales
Zotu231	4.17601	7.9686e-06	Devosia	Devosiaceae	Rhizobiales
Zotu431	10.0518	1.06746e-07	Devosia	Devosiaceae	Rhizobiales
Zotu549	5.50047	8.43293e-05	Devosia	Devosiaceae	Rhizobiales
Zotu579	3.46987	0.000244814	Devosia	Devosiaceae	Rhizobiales
Zotu878	4.49857	0.000115039	Devosia	Devosiaceae	Rhizobiales
Zotu304	-4.55565	0.000200313	Labrys	Labraceae	Rhizobiales
Zotu367	-3.81825	0.0319824	Allorhizobium-Neorhizobium-Pararhizobium-Rhizobium	Rhizobiaceae	Rhizobiales
Zotu3984	-2.73311	0.0028094	Allorhizobium-Neorhizobium-Pararhizobium-Rhizobium	Rhizobiaceae	Rhizobiales
Zotu410	-5.0795	0.0174784	Allorhizobium-Neorhizobium-Pararhizobium-Rhizobium	Rhizobiaceae	Rhizobiales
Zotu580	-3.32776	0.015597	Allorhizobium-Neorhizobium-Pararhizobium-Rhizobium	Rhizobiaceae	Rhizobiales
Zotu63	-3.34103	0.0443311	Allorhizobium-Neorhizobium-Pararhizobium-Rhizobium	Rhizobiaceae	Rhizobiales
Zotu632	-5.47366	0.0192862	Allorhizobium-Neorhizobium-Pararhizobium-Rhizobium	Rhizobiaceae	Rhizobiales
Zotu66	-6.66889	1.18208e-05	Allorhizobium-Neorhizobium-Pararhizobium-Rhizobium	Rhizobiaceae	Rhizobiales
Zotu8045	2.20389	0.0196219	Allorhizobium-Neorhizobium-Pararhizobium-Rhizobium	Rhizobiaceae	Rhizobiales
Zotu8582	2.56988	0.0227741	Allorhizobium-Neorhizobium-Pararhizobium-Rhizobium	Rhizobiaceae	Rhizobiales
Zotu9040	3.44206	0.000424035	Allorhizobium-Neorhizobium-Pararhizobium-Rhizobium	Rhizobiaceae	Rhizobiales
Zotu9979	-4.49829	0.0454261	Allorhizobium-Neorhizobium-Pararhizobium-Rhizobium	Rhizobiaceae	Rhizobiales
Zotu9996	4.87876	0.00013081	Mesorhizobium	Rhizobiaceae	Rhizobiales
Zotu1329	2.3095	0.0101661	Neorhizobium	Rhizobiaceae	Rhizobiales
Zotu675	-5.41673	0.0158063	Bradyrhizobium	Xanthobacteraceae	Rhizobiales
Zotu75	-2.86921	0.0228287	Bradyrhizobium	Xanthobacteraceae	Rhizobiales
Zotu9723	-3.30987	0.0195607	Bradyrhizobium	Xanthobacteraceae	Rhizobiales
Zotu726	4.87122	2.63727e-05	Pseudolabrys	Xanthobacteraceae	Rhizobiales
Zotu663	4.66837	5.83682e-05	Rhodopseudomonas	Xanthobacteraceae	Rhizobiales
Zotu206	-4.54978	0.0150635	Tardiphaga	Xanthobacteraceae	Rhizobiales
Zotu1321	2.84273	0.000467849	Novosphingobium	Sphingomonadaceae	Sphingomonadales
Zotu9611	5.40471	4.88122e-08	Novosphingobium	Sphingomonadaceae	Sphingomonadales
Zotu382	-6.13522	5.83682e-05	Sphingomonas	Sphingomonadaceae	Sphingomonadales
Zotu488	-3.26679	0.0357995	Sphingomonas	Sphingomonadaceae	Sphingomonadales
Zotu395	-9.13997	4.50659e-05	Azohydromonas	Alcaligenaceae	Burkholderiales
Zotu1201	-4.10537	0.00221666	Burkholderia-Caballeronia-Paraburkholderia	Burkholderiaceae	Burkholderiales
Zotu122	-2.99484	0.0319824	Burkholderia-Caballeronia-Paraburkholderia	Burkholderiaceae	Burkholderiales
Zotu1244	-3.37818	0.0206427	Burkholderia-Caballeronia-Paraburkholderia	Burkholderiaceae	Burkholderiales
Zotu126	-6.28756	0.00215408	Burkholderia-Caballeronia-Paraburkholderia	Burkholderiaceae	Burkholderiales
Zotu129	4.43328	0.0187384	Burkholderia-Caballeronia-Paraburkholderia	Burkholderiaceae	Burkholderiales
Zotu134	3.23729	0.0497249	Burkholderia-Caballeronia-Paraburkholderia	Burkholderiaceae	Burkholderiales
Zotu1448	-6.37996	0.0454261	Burkholderia-Caballeronia-Paraburkholderia	Burkholderiaceae	Burkholderiales
Zotu1635	-5.48378	0.00728482	Burkholderia-Caballeronia-Paraburkholderia	Burkholderiaceae	Burkholderiales
Zotu168	-5.0751	0.0178517	Burkholderia-Caballeronia-Paraburkholderia	Burkholderiaceae	Burkholderiales
Zotu1859	-8.52907	0.00297655	Burkholderia-Caballeronia-Paraburkholderia	Burkholderiaceae	Burkholderiales
Zotu2	-3.44898	0.00124036	Burkholderia-Caballeronia-Paraburkholderia	Burkholderiaceae	Burkholderiales
Zotu2016	-3.31957	0.0129408	Burkholderia-Caballeronia-Paraburkholderia	Burkholderiaceae	Burkholderiales
Zotu2343	-6.45209	0.012581	Burkholderia-Caballeronia-Paraburkholderia	Burkholderiaceae	Burkholderiales
Zotu241	-3.90416	0.0267716	Burkholderia-Caballeronia-Paraburkholderia	Burkholderiaceae	Burkholderiales
Zotu254	-5.03384	0.0455124	Burkholderia-Caballeronia-Paraburkholderia	Burkholderiaceae	Burkholderiales
Zotu2600	4.25872	0.0215277	Burkholderia-Caballeronia-Paraburkholderia	Burkholderiaceae	Burkholderiales
Zotu27	-4.21045	0.00647099	Burkholderia-Caballeronia-Paraburkholderia	Burkholderiaceae	Burkholderiales
Zotu274	-8.83657	0.00125371	Burkholderia-Caballeronia-Paraburkholderia	Burkholderiaceae	Burkholderiales
Zotu286	-6.35871	0.00903411	Burkholderia-Caballeronia-Paraburkholderia	Burkholderiaceae	Burkholderiales
Zotu298	-3.6402	0.0267213	Burkholderia-Caballeronia-Paraburkholderia	Burkholderiaceae	Burkholderiales
Zotu315	-6.60168	0.000424035	Burkholderia-Caballeronia-Paraburkholderia	Burkholderiaceae	Burkholderiales
Zotu322	-5.25076	0.000689037	Burkholderia-Caballeronia-Paraburkholderia	Burkholderiaceae	Burkholderiales
Zotu329	-4.5424	0.007195	Burkholderia-Caballeronia-Paraburkholderia	Burkholderiaceae	Burkholderiales
Zotu3335	-2.88501	0.0238019	Burkholderia-Caballeronia-Paraburkholderia	Burkholderiaceae	Burkholderiales
Zotu3338	-5.37683	0.0373949	Burkholderia-Caballeronia-Paraburkholderia	Burkholderiaceae	Burkholderiales
Zotu3469	-4.69439	0.000398177	Burkholderia-Caballeronia-Paraburkholderia	Burkholderiaceae	Burkholderiales
Zotu4221	-3.64546	0.00754381	Burkholderia-Caballeronia-Paraburkholderia	Burkholderiaceae	Burkholderiales
Zotu425	-5.53363	0.0101204	Burkholderia-Caballeronia-Paraburkholderia	Burkholderiaceae	Burkholderiales
Zotu4281	-3.69001	0.015636	Burkholderia-Caballeronia-Paraburkholderia	Burkholderiaceae	Burkholderiales
Zotu438	-4.58475	0.00155147	Burkholderia-Caballeronia-Paraburkholderia	Burkholderiaceae	Burkholderiales
Zotu543	-6.51291	0.0379204	Burkholderia-Caballeronia-Paraburkholderia	Burkholderiaceae	Burkholderiales
Zotu604	-4.90324	0.000242714	Burkholderia-Caballeronia-Paraburkholderia	Burkholderiaceae	Burkholderiales
Zotu622	-10.0165	0.000140091	Burkholderia-Caballeronia-Paraburkholderia	Burkholderiaceae	Burkholderiales
Zotu69	-6.5794	0.000244814	Burkholderia-Caballeronia-Paraburkholderia	Burkholderiaceae	Burkholderiales
Zotu7584	-5.99981	0.000423636	Burkholderia-Caballeronia-Paraburkholderia	Burkholderiaceae	Burkholderiales
Zotu76	-5.90845	0.0343483	Burkholderia-Caballeronia-Paraburkholderia	Burkholderiaceae	Burkholderiales
Zotu80	-4.54824	0.000569641	Burkholderia-Caballeronia-Paraburkholderia	Burkholderiaceae	Burkholderiales
Zotu840	-4.35842	0.0114221	Burkholderia-Caballeronia-Paraburkholderia	Burkholderiaceae	Burkholderiales
Zotu914	-8.46889	0.00132575	Burkholderia-Caballeronia-Paraburkholderia	Burkholderiaceae	Burkholderiales
Zotu10	-4.55509	9.35844e-05	Cupriavidus	Burkholderiaceae	Burkholderiales
Zotu10420	-6.81309	0.000224962	Cupriavidus	Burkholderiaceae	Burkholderiales
Zotu185	-8.0811	0.00059904	Cupriavidus	Burkholderiaceae	Burkholderiales
Zotu9247	-8.05254	0.0048424	Burkholderia-Caballeronia-Paraburkholderia	Burkholderiaceae	Burkholderiales
Zotu397	4.3218	0.000122661	AsCoM_g_1801	Comamonadaceae	Burkholderiales
Zotu111	-4.61305	0.00092141	AsCoM_g_195	Comamonadaceae	Burkholderiales
Zotu1169	-4.48259	0.00241438	AsCoM_g_195	Comamonadaceae	Burkholderiales
Zotu1173	-3.70977	0.00557658	AsCoM_g_195	Comamonadaceae	Burkholderiales
Zotu1290	-4.57815	0.00254087	AsCoM_g_195	Comamonadaceae	Burkholderiales
Zotu1391	-8.61062	0.0033633	AsCoM_g_195	Comamonadaceae	Burkholderiales
Zotu1679	-4.33384	0.03177	AsCoM_g_195	Comamonadaceae	Burkholderiales
Zotu171	-4.87386	2.63727e-05	AsCoM_g_195	Comamonadaceae	Burkholderiales
Zotu1890	-4.83905	0.0104047	AsCoM_g_195	Comamonadaceae	Burkholderiales
Zotu21	-3.84163	0.000246361	AsCoM_g_195	Comamonadaceae	Burkholderiales
Zotu2117	-6.76491	0.0311751	AsCoM_g_195	Comamonadaceae	Burkholderiales
Zotu2118	-4.53499	0.0129408	AsCoM_g_195	Comamonadaceae	Burkholderiales
Zotu2288	-7.56168	0.00657801	AsCoM_g_195	Comamonadaceae	Burkholderiales
Zotu232	-5.50276	0.000349983	AsCoM_g_195	Comamonadaceae	Burkholderiales
Zotu235	-6.27048	0.000937864	AsCoM_g_195	Comamonadaceae	Burkholderiales
Zotu271	-7.60387	2.63727e-05	AsCoM_g_195	Comamonadaceae	Burkholderiales
Zotu273	-9.61422	5.76413e-06	AsCoM_g_195	Comamonadaceae	Burkholderiales
Zotu4108	-6.32609	0.00133258	AsCoM_g_195	Comamonadaceae	Burkholderiales
Zotu432	-6.01025	0.00663714	AsCoM_g_195	Comamonadaceae	Burkholderiales
Zotu439	-6.8122	6.00996e-05	AsCoM_g_195	Comamonadaceae	Burkholderiales
Zotu4659	-6.38263	0.00102211	AsCoM_g_195	Comamonadaceae	Burkholderiales
Zotu8627	-7.60929	0.0110735	AsCoM_g_195	Comamonadaceae	Burkholderiales
Zotu872	-6.73736	0.007195	AsCoM_g_195	Comamonadaceae	Burkholderiales
Zotu9122	-6.96953	0.00345253	AsCoM_g_195	Comamonadaceae	Burkholderiales
Zotu11067	-4.18288	0.00121501	Comamonas	Comamonadaceae	Burkholderiales
Zotu3243	-7.22199	0.005084	Comamonas	Comamonadaceae	Burkholderiales
Zotu402	-5.08856	0.000353438	Comamonas	Comamonadaceae	Burkholderiales
Zotu46	-3.05493	0.00313013	Comamonas	Comamonadaceae	Burkholderiales
Zotu517	-3.4829	0.000791361	Comamonas	Comamonadaceae	Burkholderiales
Zotu836	-6.17198	2.80276e-05	Comamonas	Comamonadaceae	Burkholderiales
Zotu105	-2.75576	0.00332213	Ideonella	Comamonadaceae	Burkholderiales
Zotu159	-3.14764	0.00125371	Ideonella	Comamonadaceae	Burkholderiales
Zotu3	-2.48234	0.0306579	Ideonella	Comamonadaceae	Burkholderiales
Zotu391	-5.96114	5.25024e-05	Ideonella	Comamonadaceae	Burkholderiales
Zotu626	-8.96665	3.49002e-05	Ideonella	Comamonadaceae	Burkholderiales
Zotu839	-3.84957	0.00177719	Ideonella	Comamonadaceae	Burkholderiales
Zotu9751	-4.52922	0.00151636	Ideonella	Comamonadaceae	Burkholderiales
Zotu980	-4.19619	0.00191353	Ideonella	Comamonadaceae	Burkholderiales
Zotu8735	-3.55794	0.0454261	Methylibium	Comamonadaceae	Burkholderiales
Zotu1113	-3.74097	0.000303072	Paucibacter	Comamonadaceae	Burkholderiales
Zotu1115	-5.06912	0.00297798	Pelomonas	Comamonadaceae	Burkholderiales
Zotu133	-10.3781	9.1054e-08	Pelomonas	Comamonadaceae	Burkholderiales
Zotu307	-7.07831	6.65746e-06	Pelomonas	Comamonadaceae	Burkholderiales
Zotu379	-4.84683	0.000114515	Pelomonas	Comamonadaceae	Burkholderiales
Zotu45	-4.60046	1.18208e-05	Piscinibacter	Comamonadaceae	Burkholderiales
Zotu507	-3.29985	0.00444946	Piscinibacter	Comamonadaceae	Burkholderiales
Zotu6403	-5.06973	0.034128	Polaromonas	Comamonadaceae	Burkholderiales
Zotu7603	-3.74169	0.0226143	Polaromonas	Comamonadaceae	Burkholderiales
Zotu1028	-2.84781	0.00849289	Ramlibacter	Comamonadaceae	Burkholderiales
Zotu179	-4.96366	0.00331206	Ramlibacter	Comamonadaceae	Burkholderiales
Zotu191	-2.05583	0.0195607	Ramlibacter	Comamonadaceae	Burkholderiales
Zotu541	-3.74938	0.0003938	Ramlibacter	Comamonadaceae	Burkholderiales
Zotu1014	-4.16503	0.00737402	Rhizobacter	Comamonadaceae	Burkholderiales
Zotu1078	-6.90741	0.000791361	Rhizobacter	Comamonadaceae	Burkholderiales
Zotu11	-3.72778	5.97925e-05	Rhizobacter	Comamonadaceae	Burkholderiales
Zotu1121	-6.40418	0.00141507	Rhizobacter	Comamonadaceae	Burkholderiales
Zotu12	-3.05839	0.000366937	Rhizobacter	Comamonadaceae	Burkholderiales
Zotu137	-4.71064	2.63727e-05	Rhizobacter	Comamonadaceae	Burkholderiales
Zotu1544	-5.08106	0.0010144	Rhizobacter	Comamonadaceae	Burkholderiales
Zotu1572	-4.36021	0.000423636	Rhizobacter	Comamonadaceae	Burkholderiales
Zotu1656	-5.37703	0.000244814	Rhizobacter	Comamonadaceae	Burkholderiales
Zotu176	-3.0582	0.000689037	Rhizobacter	Comamonadaceae	Burkholderiales
Zotu209	-2.7474	0.0129387	Rhizobacter	Comamonadaceae	Burkholderiales
Zotu2179	-7.98936	0.000181244	Rhizobacter	Comamonadaceae	Burkholderiales
Zotu227	-3.39904	0.0051363	Rhizobacter	Comamonadaceae	Burkholderiales
Zotu236	-2.63908	0.0498316	Rhizobacter	Comamonadaceae	Burkholderiales
Zotu2819	3.77454	0.000689037	Rhizobacter	Comamonadaceae	Burkholderiales
Zotu345	-9.00113	2.87541e-05	Rhizobacter	Comamonadaceae	Burkholderiales
Zotu3689	-5.22857	0.0446487	Rhizobacter	Comamonadaceae	Burkholderiales
Zotu4015	-4.7494	0.00147886	Rhizobacter	Comamonadaceae	Burkholderiales
Zotu4144	-5.8339	0.00147886	Rhizobacter	Comamonadaceae	Burkholderiales
Zotu4298	-4.89461	0.00444946	Rhizobacter	Comamonadaceae	Burkholderiales
Zotu522	-3.02041	0.0319742	Rhizobacter	Comamonadaceae	Burkholderiales
Zotu533	-3.62154	0.00784115	Rhizobacter	Comamonadaceae	Burkholderiales
Zotu540	-4.02592	0.00160747	Rhizobacter	Comamonadaceae	Burkholderiales
Zotu5458	-2.41193	0.0196833	Rhizobacter	Comamonadaceae	Burkholderiales
Zotu554	-2.92767	0.00584656	Rhizobacter	Comamonadaceae	Burkholderiales
Zotu5853	-5.81536	0.0234444	Rhizobacter	Comamonadaceae	Burkholderiales
Zotu598	-5.25709	0.000488994	Rhizobacter	Comamonadaceae	Burkholderiales
Zotu602	-3.78708	0.00754381	Rhizobacter	Comamonadaceae	Burkholderiales
Zotu6154	-2.5684	0.0119949	Rhizobacter	Comamonadaceae	Burkholderiales
Zotu6157	-4.68368	0.00325213	Rhizobacter	Comamonadaceae	Burkholderiales
Zotu64	-4.27951	5.76413e-06	Rhizobacter	Comamonadaceae	Burkholderiales
Zotu697	-8.74717	2.42006e-06	Rhizobacter	Comamonadaceae	Burkholderiales
Zotu704	-6.37204	0.000244814	Rhizobacter	Comamonadaceae	Burkholderiales
Zotu727	-6.28204	8.67622e-05	Rhizobacter	Comamonadaceae	Burkholderiales
Zotu744	-3.76397	0.00175197	Rhizobacter	Comamonadaceae	Burkholderiales
Zotu8550	-3.27286	0.000967557	Rhizobacter	Comamonadaceae	Burkholderiales
Zotu925	-4.69534	0.000129701	Rhizobacter	Comamonadaceae	Burkholderiales
Zotu9799	-3.33263	0.0343752	Rhizobacter	Comamonadaceae	Burkholderiales
Zotu631	-10.3562	9.66368e-06	Rhodoferax	Comamonadaceae	Burkholderiales
Zotu8046	-6.52888	0.000518447	Rhodoferax	Comamonadaceae	Burkholderiales
Zotu140	-2.94819	0.0035175	Variovorax	Comamonadaceae	Burkholderiales
Zotu2001	-2.40376	0.0291042	Variovorax	Comamonadaceae	Burkholderiales
Zotu2942	-3.10272	0.00147886	Variovorax	Comamonadaceae	Burkholderiales
Zotu300	-2.22997	0.0267213	Variovorax	Comamonadaceae	Burkholderiales
Zotu5511	-3.09647	0.00374786	Variovorax	Comamonadaceae	Burkholderiales
Zotu11025	2.10347	0.0109333	AsCoM_g_16	Methylophilaceae	Burkholderiales
Zotu7526	3.19536	0.000408969	AsCoM_g_16	Methylophilaceae	Burkholderiales
Zotu8173	5.44139	2.93176e-06	Methylobacillus	Methylophilaceae	Burkholderiales
Zotu48	2.08651	0.0201823	MM2	Methylophilaceae	Burkholderiales
Zotu9941	3.26009	4.87907e-05	MM2	Methylophilaceae	Burkholderiales
Zotu144	-3.84033	0.00333945	Aquaspirillum_arcticum_group	Oxalobacteraceae	Burkholderiales
Zotu233	-4.15368	0.000289806	Aquaspirillum_arcticum_group	Oxalobacteraceae	Burkholderiales
Zotu702	-4.08852	0.00135343	Aquaspirillum_arcticum_group	Oxalobacteraceae	Burkholderiales
Zotu743	-7.79601	0.00401419	Aquaspirillum_arcticum_group	Oxalobacteraceae	Burkholderiales
Zotu894	-5.32707	0.00129175	AsCoM_g_171	Oxalobacteraceae	Burkholderiales
Zotu2045	-4.75679	0.00359304	AsCoM_g_195	Oxalobacteraceae	Burkholderiales
Zotu4634	4.78392	3.40807e-06	Duganella	Oxalobacteraceae	Burkholderiales
Zotu6413	-2.78929	0.0138751	Duganella	Oxalobacteraceae	Burkholderiales
Zotu7984	-3.55089	0.0305312	Duganella	Oxalobacteraceae	Burkholderiales
Zotu135	-4.70345	0.000991252	Herbaspirillum	Oxalobacteraceae	Burkholderiales
Zotu203	-8.0576	3.00434e-05	Herbaspirillum	Oxalobacteraceae	Burkholderiales
Zotu3402	-5.3679	0.00171957	Herbaspirillum	Oxalobacteraceae	Burkholderiales
Zotu6101	-6.04565	0.00229602	Herbaspirillum	Oxalobacteraceae	Burkholderiales
Zotu172	-3.59268	0.000768406	Massilia	Oxalobacteraceae	Burkholderiales
Zotu195	1.9128	0.0463471	Massilia	Oxalobacteraceae	Burkholderiales
Zotu256	-7.13214	0.000424035	Massilia	Oxalobacteraceae	Burkholderiales
Zotu424	-4.993	0.0269263	Massilia	Oxalobacteraceae	Burkholderiales
Zotu435	3.4348	0.00401419	Massilia	Oxalobacteraceae	Burkholderiales
Zotu441	-4.90921	0.000122661	Massilia	Oxalobacteraceae	Burkholderiales
Zotu504	3.62512	0.0150469	Massilia	Oxalobacteraceae	Burkholderiales
Zotu527	3.85757	0.000145272	Massilia	Oxalobacteraceae	Burkholderiales
Zotu575	-5.19546	2.95526e-05	Massilia	Oxalobacteraceae	Burkholderiales
Zotu617	-4.16816	0.0373949	Massilia	Oxalobacteraceae	Burkholderiales
Zotu1005	-2.70266	0.0256011	Noviherbaspirillum	Oxalobacteraceae	Burkholderiales
Zotu1163	-2.25188	0.0425624	Noviherbaspirillum	Oxalobacteraceae	Burkholderiales
Zotu142	-4.32416	3.40807e-06	Noviherbaspirillum	Oxalobacteraceae	Burkholderiales
Zotu215	7.31769	9.1054e-08	Noviherbaspirillum	Oxalobacteraceae	Burkholderiales
Zotu796	-7.18174	0.00332213	Noviherbaspirillum	Oxalobacteraceae	Burkholderiales
Zotu834	-7.59273	0.00228709	Noviherbaspirillum	Oxalobacteraceae	Burkholderiales
Zotu9950	-3.4361	0.0177229	Noviherbaspirillum	Oxalobacteraceae	Burkholderiales
Zotu1944	-4.49683	0.00253506	Rhizobacter	Oxalobacteraceae	Burkholderiales
Zotu368	8.67459	8.82923e-06	Serratia	Yersiniaceae	Enterobacterales
Zotu125	5.95561	2.17661e-07	Pseudomonas	Pseudomonadaceae	Pseudomonadales
Zotu332	4.97465	0.000745891	Pseudomonas	Pseudomonadaceae	Pseudomonadales
Zotu8628	2.60765	0.00514688	Pseudomonas	Pseudomonadaceae	Pseudomonadales
Zotu9035	7.82912	4.88122e-08	Pseudomonas	Pseudomonadaceae	Pseudomonadales
Zotu1486	-3.76163	0.000109888	AsCoM_g_321	Steroidobacteraceae	Steroidobacterales
Zotu219	-3.58318	0.0129408	AsCoM_g_321	Steroidobacteraceae	Steroidobacterales
Zotu725	-4.59934	0.00498966	Steroidobacter	Steroidobacteraceae	Steroidobacterales
Zotu566	5.56905	0.000424035	Chujaibacter	Rhodanobacteraceae	Xanthomonadales
Zotu684	10.3673	3.09038e-06	Luteibacter	Rhodanobacteraceae	Xanthomonadales
Zotu561	2.6467	0.00332213	Lysobacter	Xanthomonadaceae	Xanthomonadales
Zotu569	2.67919	0.0013258	Lysobacter	Xanthomonadaceae	Xanthomonadales
Zotu83	2.31233	0.00451844	Lysobacter	Xanthomonadaceae	Xanthomonadales
Zotu255	2.84072	0.0188634	Pseudoxanthomonas	Xanthomonadaceae	Xanthomonadales
Zotu623	-4.22933	0.00430933	Stenotrophomonas	Xanthomonadaceae	Xanthomonadales
Zotu641	4.65767	0.00137644	Stenotrophomonas	Xanthomonadaceae	Xanthomonadales

## Sheet: Gifu_root
ASV list	Comparison of RA between unfertilized and fertilized condition		Taxonomy information of ASV
ASVid	logFC	P_val_adjusted	Genus	Family	Order
Zotu562	-4.85073	0.0406111	Terriglobus	Acidobacteriaceae	Acidobacteriales
Zotu353	-3.15528	0.0183505	Mycobacterium	Mycobacteriaceae	Corynebacteriales
Zotu145	3.63091	0.0423437	Kocuria	Micrococcaceae	Micrococcales
Zotu578	3.87598	0.0134894	Kribbella	Nocardioidaceae	Propionibacteriales
Zotu10364	3.32637	0.000621828	Streptomyces	Streptomycetaceae	Streptomycetales
Zotu10554	4.20473	0.000294275	Streptomyces	Streptomycetaceae	Streptomycetales
Zotu107	3.73973	0.000109327	Streptomyces	Streptomycetaceae	Streptomycetales
Zotu120	2.91109	0.00110285	Streptomyces	Streptomycetaceae	Streptomycetales
Zotu1209	3.17483	0.00146129	Streptomyces	Streptomycetaceae	Streptomycetales
Zotu1223	7.64864	1.18008e-06	Streptomyces	Streptomycetaceae	Streptomycetales
Zotu131	4.48834	2.67529e-05	Streptomyces	Streptomycetaceae	Streptomycetales
Zotu1505	3.9057	0.000609144	Streptomyces	Streptomycetaceae	Streptomycetales
Zotu1530	3.33059	0.000315024	Streptomyces	Streptomycetaceae	Streptomycetales
Zotu158	4.11659	6.49678e-05	Streptomyces	Streptomycetaceae	Streptomycetales
Zotu18	2.61979	0.018177	Streptomyces	Streptomycetaceae	Streptomycetales
Zotu264	2.19202	0.0166608	Streptomyces	Streptomycetaceae	Streptomycetales
Zotu292	4.75525	1.16628e-06	Streptomyces	Streptomycetaceae	Streptomycetales
Zotu30	3.42879	0.000209263	Streptomyces	Streptomycetaceae	Streptomycetales
Zotu310	4.58025	3.95203e-06	Streptomyces	Streptomycetaceae	Streptomycetales
Zotu324	3.23712	0.0012204	Streptomyces	Streptomycetaceae	Streptomycetales
Zotu351	3.26676	0.000441396	Streptomyces	Streptomycetaceae	Streptomycetales
Zotu3608	4.73652	3.50312e-05	Streptomyces	Streptomycetaceae	Streptomycetales
Zotu37	3.2903	0.000129958	Streptomyces	Streptomycetaceae	Streptomycetales
Zotu4006	2.21972	0.0262741	Streptomyces	Streptomycetaceae	Streptomycetales
Zotu411	2.98177	0.00206386	Streptomyces	Streptomycetaceae	Streptomycetales
Zotu4937	4.02487	0.000112553	Streptomyces	Streptomycetaceae	Streptomycetales
Zotu502	9.70935	6.44856e-05	Streptomyces	Streptomycetaceae	Streptomycetales
Zotu514	8.83159	0.000261803	Streptomyces	Streptomycetaceae	Streptomycetales
Zotu53	3.97052	0.000110295	Streptomyces	Streptomycetaceae	Streptomycetales
Zotu558	4.97807	0.0164339	Streptomyces	Streptomycetaceae	Streptomycetales
Zotu582	9.08834	4.31497e-05	Streptomyces	Streptomycetaceae	Streptomycetales
Zotu5862	2.06348	0.0287486	Streptomyces	Streptomycetaceae	Streptomycetales
Zotu7515	3.92898	0.00140265	Streptomyces	Streptomycetaceae	Streptomycetales
Zotu7517	5.81674	2.19106e-06	Streptomyces	Streptomycetaceae	Streptomycetales
Zotu7628	3.37959	0.0021269	Streptomyces	Streptomycetaceae	Streptomycetales
Zotu7685	5.16874	4.12279e-06	Streptomyces	Streptomycetaceae	Streptomycetales
Zotu8285	2.75375	0.00341007	Streptomyces	Streptomycetaceae	Streptomycetales
Zotu9597	4.38121	8.60301e-06	Streptomyces	Streptomycetaceae	Streptomycetales
Zotu964	7.4891	4.81101e-07	Streptomyces	Streptomycetaceae	Streptomycetales
Zotu9815	5.28476	3.69788e-06	Streptomyces	Streptomycetaceae	Streptomycetales
Zotu1433	2.06077	0.016828	Actinocorallia	Thermomonosporaceae	Streptosporangiales
Zotu279	2.71552	0.00182753	Actinocorallia	Thermomonosporaceae	Streptosporangiales
Zotu480	3.90619	8.51586e-06	Actinocorallia	Thermomonosporaceae	Streptosporangiales
Zotu610	2.82021	0.0114855	Conexibacter	Solirubrobacteraceae	Solirubrobacterales
Zotu503	-3.24778	0.0164972	AsCoM_g_1258	Chitinophagaceae	Chitinophagales
Zotu283	2.15109	0.0121765	AsCoM_g_1615	Sphingobacteriaceae	Sphingobacteriales
Zotu459	-4.83811	0.0212656	Bdellovibrio	Bdellovibrionaceae	Bdellovibrionales
Zotu242	-3.97937	0.00986767	AsCoM_g_10005	Roseiflexaceae	Chloroflexales
Zotu413	-4.06636	0.0114094	AsCoM_g_4425	AsCoM_f_378	Azospirillales
Zotu515	-2.53094	0.045107	AsCoM_g_4425	AsCoM_f_378	Azospirillales
Zotu1254	-5.37218	0.0119069	Azospirillum	Azospirillaceae	Azospirillales
Zotu1352	-6.67325	0.000621828	Azospirillum	Azospirillaceae	Azospirillales
Zotu190	-9.09641	1.04404e-05	Azospirillum	Azospirillaceae	Azospirillales
Zotu208	-7.13621	0.00367935	Azospirillum	Azospirillaceae	Azospirillales
Zotu344	-7.1952	0.000337757	Azospirillum	Azospirillaceae	Azospirillales
Zotu437	-7.40459	7.97048e-05	Azospirillum	Azospirillaceae	Azospirillales
Zotu453	-7.20451	0.00020105	Azospirillum	Azospirillaceae	Azospirillales
Zotu8824	-5.06863	0.00941471	Azospirillum	Azospirillaceae	Azospirillales
Zotu174	5.21494	8.64477e-06	Brevundimonas	Caulobacteraceae	Caulobacterales
Zotu357	4.60563	0.00312982	Brevundimonas	Caulobacteraceae	Caulobacterales
Zotu7213	3.37806	0.0121765	Brevundimonas	Caulobacteraceae	Caulobacterales
Zotu108	-4.42729	0.000209263	Caulobacter	Caulobacteraceae	Caulobacterales
Zotu1180	-3.96283	0.0451341	Caulobacter	Caulobacteraceae	Caulobacterales
Zotu1210	-2.53729	0.0235416	Caulobacter	Caulobacteraceae	Caulobacterales
Zotu132	-2.91103	0.00127033	Caulobacter	Caulobacteraceae	Caulobacterales
Zotu153	-4.80309	0.00494129	Caulobacter	Caulobacteraceae	Caulobacterales
Zotu218	-4.21844	0.000171007	Caulobacter	Caulobacteraceae	Caulobacterales
Zotu365	-3.08971	0.00330403	Caulobacter	Caulobacteraceae	Caulobacterales
Zotu44	-2.95149	0.00499303	Caulobacter	Caulobacteraceae	Caulobacterales
Zotu445	-6.95753	0.000360922	Caulobacter	Caulobacteraceae	Caulobacterales
Zotu552	-4.56727	0.00710028	Caulobacter	Caulobacteraceae	Caulobacterales
Zotu603	-4.94299	0.000753207	Caulobacter	Caulobacteraceae	Caulobacterales
Zotu869	-4.13714	0.00864986	Caulobacter	Caulobacteraceae	Caulobacterales
Zotu226	3.77646	0.00151912	Phenylobacterium	Caulobacteraceae	Caulobacterales
Zotu250	2.46974	0.0119012	Phenylobacterium	Caulobacteraceae	Caulobacterales
Zotu284	2.79351	0.000337757	Phenylobacterium	Caulobacteraceae	Caulobacterales
Zotu388	-2.47549	0.0119069	Phenylobacterium	Caulobacteraceae	Caulobacterales
Zotu521	-4.61507	7.01536e-05	Phenylobacterium	Caulobacteraceae	Caulobacterales
Zotu618	6.00517	4.40558e-06	Phenylobacterium	Caulobacteraceae	Caulobacterales
Zotu607	-2.57464	0.0456824	Nordella	AsCoM_f_2	Rhizobiales
Zotu1006	-2.95791	0.0201012	Bosea	Beijerinckiaceae	Rhizobiales
Zotu347	-4.18461	0.000957903	Bosea	Beijerinckiaceae	Rhizobiales
Zotu567	2.295	0.0220347	Microvirga	Beijerinckiaceae	Rhizobiales
Zotu116	6.51409	6.51803e-07	Devosia	Devosiaceae	Rhizobiales
Zotu167	7.3669	6.51803e-07	Devosia	Devosiaceae	Rhizobiales
Zotu231	9.12947	6.49542e-08	Devosia	Devosiaceae	Rhizobiales
Zotu288	3.27878	6.49678e-05	Devosia	Devosiaceae	Rhizobiales
Zotu383	4.1061	0.000391605	Devosia	Devosiaceae	Rhizobiales
Zotu431	9.92265	1.59592e-05	Devosia	Devosiaceae	Rhizobiales
Zotu484	4.81364	5.46445e-05	Devosia	Devosiaceae	Rhizobiales
Zotu509	3.85636	8.44877e-05	Devosia	Devosiaceae	Rhizobiales
Zotu511	2.55148	0.0024147	Devosia	Devosiaceae	Rhizobiales
Zotu5313	5.13227	5.46565e-05	Devosia	Devosiaceae	Rhizobiales
Zotu549	8.90874	2.73603e-07	Devosia	Devosiaceae	Rhizobiales
Zotu568	5.15978	1.92636e-05	Devosia	Devosiaceae	Rhizobiales
Zotu579	5.01947	2.02354e-05	Devosia	Devosiaceae	Rhizobiales
Zotu605	7.01215	6.51803e-07	Devosia	Devosiaceae	Rhizobiales
Zotu686	3.60209	8.76629e-05	Devosia	Devosiaceae	Rhizobiales
Zotu755	3.7813	0.000475421	Devosia	Devosiaceae	Rhizobiales
Zotu8015	5.58104	1.92636e-05	Devosia	Devosiaceae	Rhizobiales
Zotu878	8.81051	1.11593e-05	Devosia	Devosiaceae	Rhizobiales
Zotu88	3.33836	8.51586e-06	Devosia	Devosiaceae	Rhizobiales
Zotu900	3.68139	1.66749e-05	Devosia	Devosiaceae	Rhizobiales
Zotu960	8.07767	1.18008e-06	Devosia	Devosiaceae	Rhizobiales
Zotu9639	5.62454	3.47636e-06	Devosia	Devosiaceae	Rhizobiales
Zotu1037	-3.23483	0.00920136	Hyphomicrobium	Hyphomicrobiaceae	Rhizobiales
Zotu114	-2.77308	0.00765599	Hyphomicrobium	Hyphomicrobiaceae	Rhizobiales
Zotu302	4.07759	5.60814e-05	Hyphomicrobium	Hyphomicrobiaceae	Rhizobiales
Zotu381	-4.49185	0.00289744	Hyphomicrobium	Hyphomicrobiaceae	Rhizobiales
Zotu408	2.17134	0.0203801	Hyphomicrobium	Hyphomicrobiaceae	Rhizobiales
Zotu551	3.81454	0.000550181	Hyphomicrobium	Hyphomicrobiaceae	Rhizobiales
Zotu740	-3.28537	0.018177	Hyphomicrobium	Hyphomicrobiaceae	Rhizobiales
Zotu304	-4.15754	0.000890337	Labrys	Labraceae	Rhizobiales
Zotu1085	-4.88157	0.000118594	Allorhizobium-Neorhizobium-Pararhizobium-Rhizobium	Rhizobiaceae	Rhizobiales
Zotu110	-3.69038	0.000100126	Allorhizobium-Neorhizobium-Pararhizobium-Rhizobium	Rhizobiaceae	Rhizobiales
Zotu1245	-3.43991	0.0191516	Allorhizobium-Neorhizobium-Pararhizobium-Rhizobium	Rhizobiaceae	Rhizobiales
Zotu1319	2.87252	0.00293145	Allorhizobium-Neorhizobium-Pararhizobium-Rhizobium	Rhizobiaceae	Rhizobiales
Zotu1324	-2.75189	0.00659826	Allorhizobium-Neorhizobium-Pararhizobium-Rhizobium	Rhizobiaceae	Rhizobiales
Zotu136	-3.08794	0.0149465	Allorhizobium-Neorhizobium-Pararhizobium-Rhizobium	Rhizobiaceae	Rhizobiales
Zotu141	-4.55556	6.2037e-05	Allorhizobium-Neorhizobium-Pararhizobium-Rhizobium	Rhizobiaceae	Rhizobiales
Zotu1451	-6.64307	0.00247975	Allorhizobium-Neorhizobium-Pararhizobium-Rhizobium	Rhizobiaceae	Rhizobiales
Zotu155	2.58437	0.00448809	Allorhizobium-Neorhizobium-Pararhizobium-Rhizobium	Rhizobiaceae	Rhizobiales
Zotu163	-6.34869	0.000890337	Allorhizobium-Neorhizobium-Pararhizobium-Rhizobium	Rhizobiaceae	Rhizobiales
Zotu1736	-3.74461	0.0483799	Allorhizobium-Neorhizobium-Pararhizobium-Rhizobium	Rhizobiaceae	Rhizobiales
Zotu19	-5.46076	8.60301e-06	Allorhizobium-Neorhizobium-Pararhizobium-Rhizobium	Rhizobiaceae	Rhizobiales
Zotu221	-3.07252	0.000890337	Allorhizobium-Neorhizobium-Pararhizobium-Rhizobium	Rhizobiaceae	Rhizobiales
Zotu224	-4.41773	0.003475	Allorhizobium-Neorhizobium-Pararhizobium-Rhizobium	Rhizobiaceae	Rhizobiales
Zotu23	-2.43708	0.00485389	Allorhizobium-Neorhizobium-Pararhizobium-Rhizobium	Rhizobiaceae	Rhizobiales
Zotu239	-3.66594	0.0239096	Allorhizobium-Neorhizobium-Pararhizobium-Rhizobium	Rhizobiaceae	Rhizobiales
Zotu276	-7.23895	8.7078e-05	Allorhizobium-Neorhizobium-Pararhizobium-Rhizobium	Rhizobiaceae	Rhizobiales
Zotu29	-2.00084	0.0156466	Allorhizobium-Neorhizobium-Pararhizobium-Rhizobium	Rhizobiaceae	Rhizobiales
Zotu290	-4.33428	0.00282233	Allorhizobium-Neorhizobium-Pararhizobium-Rhizobium	Rhizobiaceae	Rhizobiales
Zotu293	-4.64167	0.00177641	Allorhizobium-Neorhizobium-Pararhizobium-Rhizobium	Rhizobiaceae	Rhizobiales
Zotu301	-3.41493	0.00899044	Allorhizobium-Neorhizobium-Pararhizobium-Rhizobium	Rhizobiaceae	Rhizobiales
Zotu340	1.97343	0.0217266	Allorhizobium-Neorhizobium-Pararhizobium-Rhizobium	Rhizobiaceae	Rhizobiales
Zotu352	-2.30581	0.00924971	Allorhizobium-Neorhizobium-Pararhizobium-Rhizobium	Rhizobiaceae	Rhizobiales
Zotu367	-3.88365	0.010794	Allorhizobium-Neorhizobium-Pararhizobium-Rhizobium	Rhizobiaceae	Rhizobiales
Zotu370	-4.21613	0.0029381	Allorhizobium-Neorhizobium-Pararhizobium-Rhizobium	Rhizobiaceae	Rhizobiales
Zotu377	2.15939	0.031277	Allorhizobium-Neorhizobium-Pararhizobium-Rhizobium	Rhizobiaceae	Rhizobiales
Zotu3790	2.2102	0.0161671	Allorhizobium-Neorhizobium-Pararhizobium-Rhizobium	Rhizobiaceae	Rhizobiales
Zotu387	-2.64439	0.0467518	Allorhizobium-Neorhizobium-Pararhizobium-Rhizobium	Rhizobiaceae	Rhizobiales
Zotu389	-7.33434	0.00420665	Allorhizobium-Neorhizobium-Pararhizobium-Rhizobium	Rhizobiaceae	Rhizobiales
Zotu39	-2.61622	0.00355255	Allorhizobium-Neorhizobium-Pararhizobium-Rhizobium	Rhizobiaceae	Rhizobiales
Zotu410	-6.39376	0.000641818	Allorhizobium-Neorhizobium-Pararhizobium-Rhizobium	Rhizobiaceae	Rhizobiales
Zotu448	-3.4058	0.00204529	Allorhizobium-Neorhizobium-Pararhizobium-Rhizobium	Rhizobiaceae	Rhizobiales
Zotu460	-3.88506	0.00145877	Allorhizobium-Neorhizobium-Pararhizobium-Rhizobium	Rhizobiaceae	Rhizobiales
Zotu489	-5.36738	0.00667364	Allorhizobium-Neorhizobium-Pararhizobium-Rhizobium	Rhizobiaceae	Rhizobiales
Zotu49	-2.76019	0.00403071	Allorhizobium-Neorhizobium-Pararhizobium-Rhizobium	Rhizobiaceae	Rhizobiales
Zotu497	-3.19396	0.000765836	Allorhizobium-Neorhizobium-Pararhizobium-Rhizobium	Rhizobiaceae	Rhizobiales
Zotu5	-2.34266	0.0146287	Allorhizobium-Neorhizobium-Pararhizobium-Rhizobium	Rhizobiaceae	Rhizobiales
Zotu539	-4.34608	0.00169644	Allorhizobium-Neorhizobium-Pararhizobium-Rhizobium	Rhizobiaceae	Rhizobiales
Zotu564	-4.55195	0.00221095	Allorhizobium-Neorhizobium-Pararhizobium-Rhizobium	Rhizobiaceae	Rhizobiales
Zotu565	-7.91217	0.00191201	Allorhizobium-Neorhizobium-Pararhizobium-Rhizobium	Rhizobiaceae	Rhizobiales
Zotu5783	2.54039	0.0161671	Allorhizobium-Neorhizobium-Pararhizobium-Rhizobium	Rhizobiaceae	Rhizobiales
Zotu580	-5.04216	0.00107966	Allorhizobium-Neorhizobium-Pararhizobium-Rhizobium	Rhizobiaceae	Rhizobiales
Zotu584	-4.31705	0.000604234	Allorhizobium-Neorhizobium-Pararhizobium-Rhizobium	Rhizobiaceae	Rhizobiales
Zotu59	-3.24376	5.46445e-05	Allorhizobium-Neorhizobium-Pararhizobium-Rhizobium	Rhizobiaceae	Rhizobiales
Zotu591	-3.33831	0.0161671	Allorhizobium-Neorhizobium-Pararhizobium-Rhizobium	Rhizobiaceae	Rhizobiales
Zotu63	-4.23129	0.00010282	Allorhizobium-Neorhizobium-Pararhizobium-Rhizobium	Rhizobiaceae	Rhizobiales
Zotu66	-3.58801	0.000794198	Allorhizobium-Neorhizobium-Pararhizobium-Rhizobium	Rhizobiaceae	Rhizobiales
Zotu664	-5.45444	0.00410989	Allorhizobium-Neorhizobium-Pararhizobium-Rhizobium	Rhizobiaceae	Rhizobiales
Zotu67	-4.4399	1.66749e-05	Allorhizobium-Neorhizobium-Pararhizobium-Rhizobium	Rhizobiaceae	Rhizobiales
Zotu782	-5.38842	0.00652891	Allorhizobium-Neorhizobium-Pararhizobium-Rhizobium	Rhizobiaceae	Rhizobiales
Zotu785	-2.58874	0.0161671	Allorhizobium-Neorhizobium-Pararhizobium-Rhizobium	Rhizobiaceae	Rhizobiales
Zotu813	-3.31094	0.000723026	Allorhizobium-Neorhizobium-Pararhizobium-Rhizobium	Rhizobiaceae	Rhizobiales
Zotu8163	2.27419	0.0224798	Allorhizobium-Neorhizobium-Pararhizobium-Rhizobium	Rhizobiaceae	Rhizobiales
Zotu8582	5.23772	8.60301e-06	Allorhizobium-Neorhizobium-Pararhizobium-Rhizobium	Rhizobiaceae	Rhizobiales
Zotu89	2.01069	0.0468715	Allorhizobium-Neorhizobium-Pararhizobium-Rhizobium	Rhizobiaceae	Rhizobiales
Zotu9040	2.46705	0.0154852	Allorhizobium-Neorhizobium-Pararhizobium-Rhizobium	Rhizobiaceae	Rhizobiales
Zotu9979	-5.49477	0.00898424	Allorhizobium-Neorhizobium-Pararhizobium-Rhizobium	Rhizobiaceae	Rhizobiales
Zotu33	-4.38167	0.0336973	Mesorhizobium	Rhizobiaceae	Rhizobiales
Zotu376	-2.80595	0.00863975	Mesorhizobium	Rhizobiaceae	Rhizobiales
Zotu705	-5.78023	0.000927242	Mesorhizobium	Rhizobiaceae	Rhizobiales
Zotu9996	2.7063	0.0228521	Mesorhizobium	Rhizobiaceae	Rhizobiales
Zotu1079	3.60601	0.000253696	Neorhizobium	Rhizobiaceae	Rhizobiales
Zotu128	-2.27484	0.0024147	Neorhizobium	Rhizobiaceae	Rhizobiales
Zotu1329	4.20038	2.41258e-06	Neorhizobium	Rhizobiaceae	Rhizobiales
Zotu2281	-2.56262	0.0290081	Neorhizobium	Rhizobiaceae	Rhizobiales
Zotu249	-2.05075	0.0468715	Neorhizobium	Rhizobiaceae	Rhizobiales
Zotu25	-3.79089	0.000109171	Neorhizobium	Rhizobiaceae	Rhizobiales
Zotu68	-1.96897	0.0240941	Neorhizobium	Rhizobiaceae	Rhizobiales
Zotu775	-3.2853	0.0465757	Neorhizobium	Rhizobiaceae	Rhizobiales
Zotu81	-3.75995	6.49678e-05	Neorhizobium	Rhizobiaceae	Rhizobiales
Zotu9202	-4.19783	0.00020105	Neorhizobium	Rhizobiaceae	Rhizobiales
Zotu164	-2.62432	0.0457835	Phyllobacterium	Rhizobiaceae	Rhizobiales
Zotu750	-5.60053	0.00141989	Phyllobacterium	Rhizobiaceae	Rhizobiales
Zotu308	-7.24931	4.44322e-05	Afipia	Xanthobacteraceae	Rhizobiales
Zotu596	2.66746	0.0114855	AsCoM_g_703	Xanthobacteraceae	Rhizobiales
Zotu10511	-2.29757	0.00476749	Bradyrhizobium	Xanthobacteraceae	Rhizobiales
Zotu127	-7.79527	5.0154e-06	Bradyrhizobium	Xanthobacteraceae	Rhizobiales
Zotu138	-4.44769	0.000171872	Bradyrhizobium	Xanthobacteraceae	Rhizobiales
Zotu151	-5.75103	1.11593e-05	Bradyrhizobium	Xanthobacteraceae	Rhizobiales
Zotu1839	-1.88676	0.0326004	Bradyrhizobium	Xanthobacteraceae	Rhizobiales
Zotu186	-4.22185	3.47636e-06	Bradyrhizobium	Xanthobacteraceae	Rhizobiales
Zotu225	-2.02733	0.0215965	Bradyrhizobium	Xanthobacteraceae	Rhizobiales
Zotu228	-8.91519	3.95203e-06	Bradyrhizobium	Xanthobacteraceae	Rhizobiales
Zotu287	-3.54493	0.00751292	Bradyrhizobium	Xanthobacteraceae	Rhizobiales
Zotu339	-3.19726	0.00499303	Bradyrhizobium	Xanthobacteraceae	Rhizobiales
Zotu407	-4.81604	4.12279e-06	Bradyrhizobium	Xanthobacteraceae	Rhizobiales
Zotu458	-3.65733	0.0139571	Bradyrhizobium	Xanthobacteraceae	Rhizobiales
Zotu464	-8.81801	5.727e-06	Bradyrhizobium	Xanthobacteraceae	Rhizobiales
Zotu534	-9.00994	8.76629e-05	Bradyrhizobium	Xanthobacteraceae	Rhizobiales
Zotu675	-4.58891	0.000100126	Bradyrhizobium	Xanthobacteraceae	Rhizobiales
Zotu708	-3.5373	0.000475839	Bradyrhizobium	Xanthobacteraceae	Rhizobiales
Zotu71	-4.61363	0.000152685	Bradyrhizobium	Xanthobacteraceae	Rhizobiales
Zotu75	-4.62436	3.47636e-06	Bradyrhizobium	Xanthobacteraceae	Rhizobiales
Zotu9127	-2.96484	0.00158553	Bradyrhizobium	Xanthobacteraceae	Rhizobiales
Zotu193	2.96392	0.00253621	Pseudolabrys	Xanthobacteraceae	Rhizobiales
Zotu491	2.76564	0.0203424	Pseudolabrys	Xanthobacteraceae	Rhizobiales
Zotu726	8.82894	2.65385e-06	Pseudolabrys	Xanthobacteraceae	Rhizobiales
Zotu663	5.82846	8.60301e-06	Rhodopseudomonas	Xanthobacteraceae	Rhizobiales
Zotu266	-7.83047	4.44322e-05	Starkeya	Xanthobacteraceae	Rhizobiales
Zotu1087	-4.58187	0.000337757	Tardiphaga	Xanthobacteraceae	Rhizobiales
Zotu1384	-2.45557	0.049192	Tardiphaga	Xanthobacteraceae	Rhizobiales
Zotu206	-4.93318	7.77778e-05	Tardiphaga	Xanthobacteraceae	Rhizobiales
Zotu358	-4.22016	8.59003e-05	Tardiphaga	Xanthobacteraceae	Rhizobiales
Zotu403	-4.56018	0.000117704	Tardiphaga	Xanthobacteraceae	Rhizobiales
Zotu486	-8.74667	0.000632523	Tardiphaga	Xanthobacteraceae	Rhizobiales
Zotu1103	2.25719	0.0197422	Novosphingobium	Sphingomonadaceae	Sphingomonadales
Zotu1321	5.32251	8.93165e-08	Novosphingobium	Sphingomonadaceae	Sphingomonadales
Zotu1356	2.28201	0.0365238	Novosphingobium	Sphingomonadaceae	Sphingomonadales
Zotu16	1.90462	0.0395947	Novosphingobium	Sphingomonadaceae	Sphingomonadales
Zotu1936	2.85582	0.0259917	Novosphingobium	Sphingomonadaceae	Sphingomonadales
Zotu2336	2.96927	0.0161671	Novosphingobium	Sphingomonadaceae	Sphingomonadales
Zotu2349	5.1932	0.000102421	Novosphingobium	Sphingomonadaceae	Sphingomonadales
Zotu2356	2.98597	5.7463e-05	Novosphingobium	Sphingomonadaceae	Sphingomonadales
Zotu263	-2.27117	0.00773912	Novosphingobium	Sphingomonadaceae	Sphingomonadales
Zotu306	3.20605	0.00993983	Novosphingobium	Sphingomonadaceae	Sphingomonadales
Zotu3149	3.72958	0.000969124	Novosphingobium	Sphingomonadaceae	Sphingomonadales
Zotu429	-2.27498	0.0204259	Novosphingobium	Sphingomonadaceae	Sphingomonadales
Zotu447	6.26244	0.000110072	Novosphingobium	Sphingomonadaceae	Sphingomonadales
Zotu465	-4.61195	0.000354062	Novosphingobium	Sphingomonadaceae	Sphingomonadales
Zotu470	3.72729	0.00106811	Novosphingobium	Sphingomonadaceae	Sphingomonadales
Zotu525	-3.49656	0.000280983	Novosphingobium	Sphingomonadaceae	Sphingomonadales
Zotu645	3.23189	0.0361488	Novosphingobium	Sphingomonadaceae	Sphingomonadales
Zotu9611	6.19941	3.14644e-06	Novosphingobium	Sphingomonadaceae	Sphingomonadales
Zotu97	-2.42465	0.00177641	Novosphingobium	Sphingomonadaceae	Sphingomonadales
Zotu257	2.85879	0.0009208	Sphingobium	Sphingomonadaceae	Sphingomonadales
Zotu382	-4.48146	0.0012204	Sphingomonas	Sphingomonadaceae	Sphingomonadales
Zotu592	6.56332	0.000183738	Sphingopyxis	Sphingomonadaceae	Sphingomonadales
Zotu440	-8.54206	0.0154852	Ca_Ovatusbacter	AsCoM_f_4827	AsCoM_o_1267
Zotu650	6.19357	0.00863975	Achromobacter	Alcaligenaceae	Burkholderiales
Zotu303	10.1695	0.0121765	AsCoM_g_11883	Burkholderiaceae	Burkholderiales
Zotu319	3.64515	0.0468715	AsCoM_g_11883	Burkholderiaceae	Burkholderiales
Zotu65	10.008	0.000475421	AsCoM_g_11883	Burkholderiaceae	Burkholderiales
Zotu9295	8.62227	4.12279e-06	Burkholderia	Burkholderiaceae	Burkholderiales
Zotu106	-6.03994	2.0524e-05	Burkholderia-Caballeronia-Paraburkholderia	Burkholderiaceae	Burkholderiales
Zotu115	-2.81092	0.0399281	Burkholderia-Caballeronia-Paraburkholderia	Burkholderiaceae	Burkholderiales
Zotu1201	-6.04151	0.000294275	Burkholderia-Caballeronia-Paraburkholderia	Burkholderiaceae	Burkholderiales
Zotu122	-5.89397	4.50899e-05	Burkholderia-Caballeronia-Paraburkholderia	Burkholderiaceae	Burkholderiales
Zotu126	-3.84426	0.000209263	Burkholderia-Caballeronia-Paraburkholderia	Burkholderiaceae	Burkholderiales
Zotu168	-6.86043	0.0154621	Burkholderia-Caballeronia-Paraburkholderia	Burkholderiaceae	Burkholderiales
Zotu1859	-3.26904	0.037804	Burkholderia-Caballeronia-Paraburkholderia	Burkholderiaceae	Burkholderiales
Zotu189	-9.10658	0.000188266	Burkholderia-Caballeronia-Paraburkholderia	Burkholderiaceae	Burkholderiales
Zotu2	-7.09326	1.11593e-05	Burkholderia-Caballeronia-Paraburkholderia	Burkholderiaceae	Burkholderiales
Zotu223	5.31052	4.64006e-05	Burkholderia-Caballeronia-Paraburkholderia	Burkholderiaceae	Burkholderiales
Zotu2343	-4.34155	0.0218088	Burkholderia-Caballeronia-Paraburkholderia	Burkholderiaceae	Burkholderiales
Zotu241	-6.42559	8.76629e-05	Burkholderia-Caballeronia-Paraburkholderia	Burkholderiaceae	Burkholderiales
Zotu247	-4.6324	0.000375178	Burkholderia-Caballeronia-Paraburkholderia	Burkholderiaceae	Burkholderiales
Zotu254	-8.19999	3.69788e-06	Burkholderia-Caballeronia-Paraburkholderia	Burkholderiaceae	Burkholderiales
Zotu260	-3.88786	0.0424697	Burkholderia-Caballeronia-Paraburkholderia	Burkholderiaceae	Burkholderiales
Zotu27	-8.62649	1.15651e-05	Burkholderia-Caballeronia-Paraburkholderia	Burkholderiaceae	Burkholderiales
Zotu274	-5.89166	0.0010952	Burkholderia-Caballeronia-Paraburkholderia	Burkholderiaceae	Burkholderiales
Zotu298	-5.66891	1.66749e-05	Burkholderia-Caballeronia-Paraburkholderia	Burkholderiaceae	Burkholderiales
Zotu315	-4.80423	0.00151912	Burkholderia-Caballeronia-Paraburkholderia	Burkholderiaceae	Burkholderiales
Zotu3335	-5.53554	1.7431e-05	Burkholderia-Caballeronia-Paraburkholderia	Burkholderiaceae	Burkholderiales
Zotu342	9.36365	0.0153427	Burkholderia-Caballeronia-Paraburkholderia	Burkholderiaceae	Burkholderiales
Zotu3469	-5.79401	0.000143267	Burkholderia-Caballeronia-Paraburkholderia	Burkholderiaceae	Burkholderiales
Zotu3554	-6.57353	0.000209263	Burkholderia-Caballeronia-Paraburkholderia	Burkholderiaceae	Burkholderiales
Zotu4221	-4.71717	0.000280268	Burkholderia-Caballeronia-Paraburkholderia	Burkholderiaceae	Burkholderiales
Zotu4281	-5.28953	0.000125605	Burkholderia-Caballeronia-Paraburkholderia	Burkholderiaceae	Burkholderiales
Zotu438	-4.14659	0.00785853	Burkholderia-Caballeronia-Paraburkholderia	Burkholderiaceae	Burkholderiales
Zotu455	-5.4291	0.034156	Burkholderia-Caballeronia-Paraburkholderia	Burkholderiaceae	Burkholderiales
Zotu604	-4.9314	0.000255021	Burkholderia-Caballeronia-Paraburkholderia	Burkholderiaceae	Burkholderiales
Zotu61	-6.54955	5.19211e-06	Burkholderia-Caballeronia-Paraburkholderia	Burkholderiaceae	Burkholderiales
Zotu622	-4.69968	0.00146783	Burkholderia-Caballeronia-Paraburkholderia	Burkholderiaceae	Burkholderiales
Zotu643	-4.30873	0.0268877	Burkholderia-Caballeronia-Paraburkholderia	Burkholderiaceae	Burkholderiales
Zotu6844	-5.38877	0.000154202	Burkholderia-Caballeronia-Paraburkholderia	Burkholderiaceae	Burkholderiales
Zotu6875	-4.36216	0.0365963	Burkholderia-Caballeronia-Paraburkholderia	Burkholderiaceae	Burkholderiales
Zotu69	-4.16088	0.00151912	Burkholderia-Caballeronia-Paraburkholderia	Burkholderiaceae	Burkholderiales
Zotu72	-7.13571	1.34233e-05	Burkholderia-Caballeronia-Paraburkholderia	Burkholderiaceae	Burkholderiales
Zotu7584	-3.37835	0.028698	Burkholderia-Caballeronia-Paraburkholderia	Burkholderiaceae	Burkholderiales
Zotu76	-8.79399	1.52886e-06	Burkholderia-Caballeronia-Paraburkholderia	Burkholderiaceae	Burkholderiales
Zotu80	-4.58705	0.000118594	Burkholderia-Caballeronia-Paraburkholderia	Burkholderiaceae	Burkholderiales
Zotu914	-4.76212	0.000808161	Burkholderia-Caballeronia-Paraburkholderia	Burkholderiaceae	Burkholderiales
Zotu920	-5.78642	0.0398585	Burkholderia-Caballeronia-Paraburkholderia	Burkholderiaceae	Burkholderiales
Zotu950	-6.72959	0.000280983	Burkholderia-Caballeronia-Paraburkholderia	Burkholderiaceae	Burkholderiales
Zotu350	7.6319	0.00109191	Caballeronia	Burkholderiaceae	Burkholderiales
Zotu472	6.99265	0.00164374	Caballeronia	Burkholderiaceae	Burkholderiales
Zotu10712	-3.21975	0.000660229	Cupriavidus	Burkholderiaceae	Burkholderiales
Zotu216	-3.04938	0.00353328	Cupriavidus	Burkholderiaceae	Burkholderiales
Zotu478	-3.36674	0.0143841	Cupriavidus	Burkholderiaceae	Burkholderiales
Zotu9247	-5.68063	0.00757471	Burkholderia-Caballeronia-Paraburkholderia	Burkholderiaceae	Burkholderiales
Zotu1830	-5.802	0.000507066	Acidovorax	Comamonadaceae	Burkholderiales
Zotu9867	-3.22209	0.0146413	Acidovorax	Comamonadaceae	Burkholderiales
Zotu111	-2.92893	0.0156466	AsCoM_g_195	Comamonadaceae	Burkholderiales
Zotu1169	-6.02885	1.66749e-05	AsCoM_g_195	Comamonadaceae	Burkholderiales
Zotu1391	-6.43891	0.000726104	AsCoM_g_195	Comamonadaceae	Burkholderiales
Zotu1467	4.06473	0.0184467	AsCoM_g_195	Comamonadaceae	Burkholderiales
Zotu1862	-5.38778	0.00042444	AsCoM_g_195	Comamonadaceae	Burkholderiales
Zotu1890	-5.8272	0.00151912	AsCoM_g_195	Comamonadaceae	Burkholderiales
Zotu1901	-5.02342	0.000308713	AsCoM_g_195	Comamonadaceae	Burkholderiales
Zotu1910	-3.38558	0.00535124	AsCoM_g_195	Comamonadaceae	Burkholderiales
Zotu207	-3.84738	0.0250238	AsCoM_g_195	Comamonadaceae	Burkholderiales
Zotu21	-4.2045	5.46445e-05	AsCoM_g_195	Comamonadaceae	Burkholderiales
Zotu2118	-4.05782	0.00936139	AsCoM_g_195	Comamonadaceae	Burkholderiales
Zotu2223	-4.05171	0.00151912	AsCoM_g_195	Comamonadaceae	Burkholderiales
Zotu235	-6.66868	0.0226866	AsCoM_g_195	Comamonadaceae	Burkholderiales
Zotu2579	-4.27988	0.0336973	AsCoM_g_195	Comamonadaceae	Burkholderiales
Zotu3435	4.53712	0.0020333	AsCoM_g_195	Comamonadaceae	Burkholderiales
Zotu3884	4.64231	0.000760856	AsCoM_g_195	Comamonadaceae	Burkholderiales
Zotu581	7.80797	2.16201e-06	AsCoM_g_195	Comamonadaceae	Burkholderiales
Zotu8627	-6.66751	0.030756	AsCoM_g_195	Comamonadaceae	Burkholderiales
Zotu1774	3.53335	0.0105065	Comamonas	Comamonadaceae	Burkholderiales
Zotu3243	-4.762	0.0287221	Comamonas	Comamonadaceae	Burkholderiales
Zotu517	-2.41792	0.0196239	Comamonas	Comamonadaceae	Burkholderiales
Zotu11075	3.07962	0.000808161	Ideonella	Comamonadaceae	Burkholderiales
Zotu112	5.77967	5.44835e-05	Ideonella	Comamonadaceae	Burkholderiales
Zotu169	-4.69474	0.00499303	Ideonella	Comamonadaceae	Burkholderiales
Zotu5062	-3.62425	0.0107599	Ideonella	Comamonadaceae	Burkholderiales
Zotu5557	4.25494	0.0112338	Ideonella	Comamonadaceae	Burkholderiales
Zotu7590	2.82837	0.00659826	Ideonella	Comamonadaceae	Burkholderiales
Zotu9596	4.01392	6.44856e-05	Ideonella	Comamonadaceae	Burkholderiales
Zotu980	4.34727	0.00435908	Ideonella	Comamonadaceae	Burkholderiales
Zotu423	-2.22624	0.0224717	Piscinibacter	Comamonadaceae	Burkholderiales
Zotu45	-2.85505	0.00101621	Piscinibacter	Comamonadaceae	Burkholderiales
Zotu494	-4.044	0.000117704	Piscinibacter	Comamonadaceae	Burkholderiales
Zotu507	-3.04737	0.000367505	Piscinibacter	Comamonadaceae	Burkholderiales
Zotu412	4.38439	7.12436e-05	Polaromonas	Comamonadaceae	Burkholderiales
Zotu6403	-6.30785	0.00240318	Polaromonas	Comamonadaceae	Burkholderiales
Zotu1511	-5.08738	0.0071813	Ramlibacter	Comamonadaceae	Burkholderiales
Zotu179	-6.94071	2.95135e-05	Ramlibacter	Comamonadaceae	Burkholderiales
Zotu378	-4.23198	0.00471645	Ramlibacter	Comamonadaceae	Burkholderiales
Zotu6779	-6.96613	1.11593e-05	Ramlibacter	Comamonadaceae	Burkholderiales
Zotu9338	-8.40189	0.000224467	Ramlibacter	Comamonadaceae	Burkholderiales
Zotu103	3.8885	0.000163284	Rhizobacter	Comamonadaceae	Burkholderiales
Zotu11	-2.4707	0.0012204	Rhizobacter	Comamonadaceae	Burkholderiales
Zotu1121	-6.21487	0.000579442	Rhizobacter	Comamonadaceae	Burkholderiales
Zotu12	-2.6516	0.000226206	Rhizobacter	Comamonadaceae	Burkholderiales
Zotu1207	4.2446	4.40204e-06	Rhizobacter	Comamonadaceae	Burkholderiales
Zotu1449	-2.38964	0.0186953	Rhizobacter	Comamonadaceae	Burkholderiales
Zotu146	3.46674	0.00138611	Rhizobacter	Comamonadaceae	Burkholderiales
Zotu149	-2.00256	0.0191652	Rhizobacter	Comamonadaceae	Burkholderiales
Zotu154	3.3024	1.66749e-05	Rhizobacter	Comamonadaceae	Burkholderiales
Zotu1656	-5.43668	0.00479451	Rhizobacter	Comamonadaceae	Burkholderiales
Zotu173	-3.11431	0.000890337	Rhizobacter	Comamonadaceae	Burkholderiales
Zotu2057	-4.72471	0.0034701	Rhizobacter	Comamonadaceae	Burkholderiales
Zotu2059	-3.12008	0.00855564	Rhizobacter	Comamonadaceae	Burkholderiales
Zotu212	3.16244	0.00101062	Rhizobacter	Comamonadaceae	Burkholderiales
Zotu2179	-3.35572	0.0309348	Rhizobacter	Comamonadaceae	Burkholderiales
Zotu2186	4.84676	3.44796e-05	Rhizobacter	Comamonadaceae	Burkholderiales
Zotu227	-3.13629	0.00102396	Rhizobacter	Comamonadaceae	Burkholderiales
Zotu236	-2.7971	0.000417522	Rhizobacter	Comamonadaceae	Burkholderiales
Zotu2381	4.7334	0.000121433	Rhizobacter	Comamonadaceae	Burkholderiales
Zotu261	2.90735	0.00238503	Rhizobacter	Comamonadaceae	Burkholderiales
Zotu267	-4.12483	0.000851534	Rhizobacter	Comamonadaceae	Burkholderiales
Zotu2819	6.78958	2.41591e-07	Rhizobacter	Comamonadaceae	Burkholderiales
Zotu2825	-5.99027	0.00101062	Rhizobacter	Comamonadaceae	Burkholderiales
Zotu3136	-2.35246	0.0142891	Rhizobacter	Comamonadaceae	Burkholderiales
Zotu345	-3.12976	0.00243652	Rhizobacter	Comamonadaceae	Burkholderiales
Zotu3689	-5.62774	0.001295	Rhizobacter	Comamonadaceae	Burkholderiales
Zotu3877	4.80975	8.19036e-06	Rhizobacter	Comamonadaceae	Burkholderiales
Zotu4015	-3.30587	0.043471	Rhizobacter	Comamonadaceae	Burkholderiales
Zotu533	-3.51903	0.017096	Rhizobacter	Comamonadaceae	Burkholderiales
Zotu5330	-2.94416	0.0235821	Rhizobacter	Comamonadaceae	Burkholderiales
Zotu554	3.4779	0.0139571	Rhizobacter	Comamonadaceae	Burkholderiales
Zotu5727	3.5789	3.70239e-05	Rhizobacter	Comamonadaceae	Burkholderiales
Zotu5853	-6.15462	0.0021269	Rhizobacter	Comamonadaceae	Burkholderiales
Zotu6	4.28596	5.8414e-06	Rhizobacter	Comamonadaceae	Burkholderiales
Zotu6157	4.79527	0.000402829	Rhizobacter	Comamonadaceae	Burkholderiales
Zotu64	-3.80587	0.000233606	Rhizobacter	Comamonadaceae	Burkholderiales
Zotu704	-6.76914	6.66106e-06	Rhizobacter	Comamonadaceae	Burkholderiales
Zotu719	-5.409	0.00151912	Rhizobacter	Comamonadaceae	Burkholderiales
Zotu7481	-2.21101	0.0215965	Rhizobacter	Comamonadaceae	Burkholderiales
Zotu7835	5.83061	6.49144e-06	Rhizobacter	Comamonadaceae	Burkholderiales
Zotu8550	2.84677	0.0107955	Rhizobacter	Comamonadaceae	Burkholderiales
Zotu8752	-5.72678	0.0121765	Rhizobacter	Comamonadaceae	Burkholderiales
Zotu9142	-2.78675	0.0033755	Rhizobacter	Comamonadaceae	Burkholderiales
Zotu95	5.32297	2.41258e-06	Rhizobacter	Comamonadaceae	Burkholderiales
Zotu9799	-2.92536	0.00581991	Rhizobacter	Comamonadaceae	Burkholderiales
Zotu9933	4.53388	0.000163284	Rhizobacter	Comamonadaceae	Burkholderiales
Zotu996	3.67352	0.000122843	Rhizobacter	Comamonadaceae	Burkholderiales
Zotu8046	-5.48902	0.000298089	Rhodoferax	Comamonadaceae	Burkholderiales
Zotu10553	-2.80199	0.0315484	Variovorax	Comamonadaceae	Burkholderiales
Zotu123	-2.2717	0.0361755	Variovorax	Comamonadaceae	Burkholderiales
Zotu229	-3.53973	0.000502908	Variovorax	Comamonadaceae	Burkholderiales
Zotu245	-2.98694	0.00466562	Variovorax	Comamonadaceae	Burkholderiales
Zotu5782	-4.57227	0.0107599	Variovorax	Comamonadaceae	Burkholderiales
Zotu9	-2.44831	0.00138611	Variovorax	Comamonadaceae	Burkholderiales
Zotu10311	4.2678	0.000429456	AsCoM_g_16	Methylophilaceae	Burkholderiales
Zotu10637	3.42631	0.00531948	AsCoM_g_16	Methylophilaceae	Burkholderiales
Zotu11025	3.91528	0.00107148	AsCoM_g_16	Methylophilaceae	Burkholderiales
Zotu3949	2.55271	0.0132413	AsCoM_g_16	Methylophilaceae	Burkholderiales
Zotu5660	3.54764	0.0025671	AsCoM_g_16	Methylophilaceae	Burkholderiales
Zotu7526	3.72992	0.0316049	AsCoM_g_16	Methylophilaceae	Burkholderiales
Zotu8173	5.54025	1.77119e-05	Methylobacillus	Methylophilaceae	Burkholderiales
Zotu8788	3.85462	0.00496368	Methylobacillus	Methylophilaceae	Burkholderiales
Zotu48	3.56687	0.00205946	MM2	Methylophilaceae	Burkholderiales
Zotu483	4.14156	0.030996	MM2	Methylophilaceae	Burkholderiales
Zotu62	2.51028	0.00166516	MM2	Methylophilaceae	Burkholderiales
Zotu9941	3.991	0.011568	MM2	Methylophilaceae	Burkholderiales
Zotu702	4.01798	0.0300003	Aquaspirillum_arcticum_group	Oxalobacteraceae	Burkholderiales
Zotu4995	4.96254	0.000512964	AsCoM_g_171	Oxalobacteraceae	Burkholderiales
Zotu894	-5.19826	0.00757471	AsCoM_g_171	Oxalobacteraceae	Burkholderiales
Zotu2045	-2.87016	0.045107	AsCoM_g_195	Oxalobacteraceae	Burkholderiales
Zotu124	-9.74579	0.00127033	Duganella	Oxalobacteraceae	Burkholderiales
Zotu161	-9.98194	0.000898545	Duganella	Oxalobacteraceae	Burkholderiales
Zotu20	-8.69304	2.52669e-05	Duganella	Oxalobacteraceae	Burkholderiales
Zotu204	-10.2302	0.000205215	Duganella	Oxalobacteraceae	Burkholderiales
Zotu240	4.90307	0.000209263	Duganella	Oxalobacteraceae	Burkholderiales
Zotu291	-9.75166	0.00014937	Duganella	Oxalobacteraceae	Burkholderiales
Zotu294	-11.2616	0.000821235	Duganella	Oxalobacteraceae	Burkholderiales
Zotu309	-9.32344	0.000264078	Duganella	Oxalobacteraceae	Burkholderiales
Zotu327	-7.26223	0.000235781	Duganella	Oxalobacteraceae	Burkholderiales
Zotu434	-7.11532	0.0372007	Duganella	Oxalobacteraceae	Burkholderiales
Zotu4634	4.91264	1.59463e-05	Duganella	Oxalobacteraceae	Burkholderiales
Zotu636	-5.81702	0.0291221	Duganella	Oxalobacteraceae	Burkholderiales
Zotu7349	-3.28888	0.00266942	Duganella	Oxalobacteraceae	Burkholderiales
Zotu9204	-6.66381	3.00144e-06	Duganella	Oxalobacteraceae	Burkholderiales
Zotu9811	-7.36221	5.90582e-05	Duganella	Oxalobacteraceae	Burkholderiales
Zotu99	-10.3947	0.000527504	Duganella	Oxalobacteraceae	Burkholderiales
Zotu135	-3.0943	0.00659826	Herbaspirillum	Oxalobacteraceae	Burkholderiales
Zotu203	-3.56895	0.0446402	Herbaspirillum	Oxalobacteraceae	Burkholderiales
Zotu3402	-3.93797	0.000401957	Herbaspirillum	Oxalobacteraceae	Burkholderiales
Zotu406	2.59798	0.0441033	Herbaspirillum	Oxalobacteraceae	Burkholderiales
Zotu475	3.73935	0.0224717	Herbaspirillum	Oxalobacteraceae	Burkholderiales
Zotu518	3.63369	0.00765599	Herbaspirillum	Oxalobacteraceae	Burkholderiales
Zotu7655	3.04783	0.00545909	Herbaspirillum	Oxalobacteraceae	Burkholderiales
Zotu7765	3.55977	0.00807583	Herbaspirillum	Oxalobacteraceae	Burkholderiales
Zotu7974	-2.56158	0.00863975	Herbaspirillum	Oxalobacteraceae	Burkholderiales
Zotu905	-5.61296	0.01748	Herbaspirillum	Oxalobacteraceae	Burkholderiales
Zotu182	3.7687	4.71898e-05	Massilia	Oxalobacteraceae	Burkholderiales
Zotu187	-8.72756	0.00108778	Massilia	Oxalobacteraceae	Burkholderiales
Zotu195	2.91239	0.0101303	Massilia	Oxalobacteraceae	Burkholderiales
Zotu36	-5.30094	0.00151912	Massilia	Oxalobacteraceae	Burkholderiales
Zotu3619	-4.78487	0.0472489	Massilia	Oxalobacteraceae	Burkholderiales
Zotu426	-7.5346	0.00214622	Massilia	Oxalobacteraceae	Burkholderiales
Zotu435	4.51456	0.00672033	Massilia	Oxalobacteraceae	Burkholderiales
Zotu466	-8.29515	0.0230857	Massilia	Oxalobacteraceae	Burkholderiales
Zotu469	-4.60122	0.00256548	Massilia	Oxalobacteraceae	Burkholderiales
Zotu527	5.01863	0.000171569	Massilia	Oxalobacteraceae	Burkholderiales
Zotu537	2.76223	0.0300003	Massilia	Oxalobacteraceae	Burkholderiales
Zotu5715	-7.42644	2.02354e-05	Massilia	Oxalobacteraceae	Burkholderiales
Zotu60	-2.96026	0.0479337	Massilia	Oxalobacteraceae	Burkholderiales
Zotu617	-5.85725	0.030996	Massilia	Oxalobacteraceae	Burkholderiales
Zotu734	3.9592	0.000475421	Massilia	Oxalobacteraceae	Burkholderiales
Zotu87	3.43883	0.000175312	Massilia	Oxalobacteraceae	Burkholderiales
Zotu8998	-3.388	0.0121765	Massilia	Oxalobacteraceae	Burkholderiales
Zotu1005	3.07962	0.0149235	Noviherbaspirillum	Oxalobacteraceae	Burkholderiales
Zotu1163	2.67579	0.0301519	Noviherbaspirillum	Oxalobacteraceae	Burkholderiales
Zotu1871	5.41172	3.00144e-06	Noviherbaspirillum	Oxalobacteraceae	Burkholderiales
Zotu215	11.4779	1.20306e-06	Noviherbaspirillum	Oxalobacteraceae	Burkholderiales
Zotu51	7.65796	1.18008e-06	Noviherbaspirillum	Oxalobacteraceae	Burkholderiales
Zotu599	3.44962	0.000466446	Noviherbaspirillum	Oxalobacteraceae	Burkholderiales
Zotu2922	-6.27811	0.0138014	Pseudoduganella	Oxalobacteraceae	Burkholderiales
Zotu41	-6.33156	0.000401272	Pseudoduganella	Oxalobacteraceae	Burkholderiales
Zotu594	4.57869	0.000122565	Rhizobacter	Oxalobacteraceae	Burkholderiales
Zotu368	5.24605	0.00985119	Serratia	Yersiniaceae	Enterobacterales
Zotu559	3.84337	0.00146783	AsCoM_g_4509	Moraxellaceae	Pseudomonadales
Zotu125	7.55095	4.73216e-06	Pseudomonas	Pseudomonadaceae	Pseudomonadales
Zotu332	5.64639	0.000236295	Pseudomonas	Pseudomonadaceae	Pseudomonadales
Zotu512	2.54311	0.0127463	Pseudomonas	Pseudomonadaceae	Pseudomonadales
Zotu8628	2.3735	0.0165849	Pseudomonas	Pseudomonadaceae	Pseudomonadales
Zotu1486	2.61981	0.00203634	AsCoM_g_321	Steroidobacteraceae	Steroidobacterales
Zotu196	2.22951	0.00106307	Steroidobacter	Steroidobacteraceae	Steroidobacterales
Zotu482	3.15195	0.000294275	Steroidobacter	Steroidobacteraceae	Steroidobacterales
Zotu884	2.86075	0.000287185	Steroidobacter	Steroidobacteraceae	Steroidobacterales
Zotu9292	1.83411	0.0302124	Steroidobacter	Steroidobacteraceae	Steroidobacterales
Zotu404	1.84907	0.0468715	Acidibacter	AsCoM_f_152	Xanthomonadales
Zotu83	3.16543	0.000401957	Lysobacter	Xanthomonadaceae	Xanthomonadales
Zotu9043	4.40282	0.000209263	Lysobacter	Xanthomonadaceae	Xanthomonadales

## Sheet: nfre_root
ASV list	Comparison of RA between unfertilized and fertilized condition		Taxonomy information of ASV
ASVid	logFC	P_val_adjusted	Genus	Family	Order
Zotu353	-2.97097	0.0185048	Mycobacterium	Mycobacteriaceae	Corynebacteriales
Zotu523	-5.64434	0.000282994	Mycobacterium	Mycobacteriaceae	Corynebacteriales
Zotu614	6.33418	2.14646e-06	Promicromonospora	Promicromonosporaceae	Micrococcales
Zotu107	3.65147	0.000114356	Streptomyces	Streptomycetaceae	Streptomycetales
Zotu120	2.9815	0.000954535	Streptomyces	Streptomycetaceae	Streptomycetales
Zotu1209	2.78508	0.000904061	Streptomyces	Streptomycetaceae	Streptomycetales
Zotu1223	5.20626	1.24829e-06	Streptomyces	Streptomycetaceae	Streptomycetales
Zotu131	3.87122	0.00010415	Streptomyces	Streptomycetaceae	Streptomycetales
Zotu1505	3.26015	2.07521e-05	Streptomyces	Streptomycetaceae	Streptomycetales
Zotu1530	3.29403	0.000361629	Streptomyces	Streptomycetaceae	Streptomycetales
Zotu158	3.70718	0.000156111	Streptomyces	Streptomycetaceae	Streptomycetales
Zotu18	2.72697	0.000148991	Streptomyces	Streptomycetaceae	Streptomycetales
Zotu264	2.94772	0.00135973	Streptomyces	Streptomycetaceae	Streptomycetales
Zotu292	3.90134	5.66767e-05	Streptomyces	Streptomycetaceae	Streptomycetales
Zotu30	2.67345	0.00101715	Streptomyces	Streptomycetaceae	Streptomycetales
Zotu310	4.47099	2.38168e-05	Streptomyces	Streptomycetaceae	Streptomycetales
Zotu324	3.11001	0.000605426	Streptomyces	Streptomycetaceae	Streptomycetales
Zotu351	3.08167	0.00274309	Streptomyces	Streptomycetaceae	Streptomycetales
Zotu3608	3.47751	0.000810415	Streptomyces	Streptomycetaceae	Streptomycetales
Zotu37	3.31584	9.13016e-05	Streptomyces	Streptomycetaceae	Streptomycetales
Zotu411	3.10772	0.0030432	Streptomyces	Streptomycetaceae	Streptomycetales
Zotu4937	3.10077	0.00419475	Streptomyces	Streptomycetaceae	Streptomycetales
Zotu502	8.29908	4.37786e-07	Streptomyces	Streptomycetaceae	Streptomycetales
Zotu53	3.55756	0.000115731	Streptomyces	Streptomycetaceae	Streptomycetales
Zotu582	9.02995	0.00572957	Streptomyces	Streptomycetaceae	Streptomycetales
Zotu7515	3.57184	0.00460967	Streptomyces	Streptomycetaceae	Streptomycetales
Zotu7517	4.40887	3.34453e-05	Streptomyces	Streptomycetaceae	Streptomycetales
Zotu7628	3.31069	4.48596e-05	Streptomyces	Streptomycetaceae	Streptomycetales
Zotu7685	4.3691	4.07781e-05	Streptomyces	Streptomycetaceae	Streptomycetales
Zotu8285	2.80049	0.00405807	Streptomyces	Streptomycetaceae	Streptomycetales
Zotu9597	4.3066	6.51486e-06	Streptomyces	Streptomycetaceae	Streptomycetales
Zotu964	5.62385	2.75834e-07	Streptomyces	Streptomycetaceae	Streptomycetales
Zotu9815	3.52952	6.80311e-05	Streptomyces	Streptomycetaceae	Streptomycetales
Zotu1433	2.18366	0.0109317	Actinocorallia	Thermomonosporaceae	Streptosporangiales
Zotu480	4.22648	3.4944e-05	Actinocorallia	Thermomonosporaceae	Streptosporangiales
Zotu610	3.51601	6.80311e-05	Conexibacter	Solirubrobacteraceae	Solirubrobacterales
Zotu242	-3.83199	0.00936205	AsCoM_g_10005	Roseiflexaceae	Chloroflexales
Zotu1254	-3.56622	0.0460788	Azospirillum	Azospirillaceae	Azospirillales
Zotu208	-6.24198	0.00034659	Azospirillum	Azospirillaceae	Azospirillales
Zotu8824	-6.0298	0.0492969	Azospirillum	Azospirillaceae	Azospirillales
Zotu174	3.4566	9.25939e-05	Brevundimonas	Caulobacteraceae	Caulobacterales
Zotu108	-3.2495	0.0157449	Caulobacter	Caulobacteraceae	Caulobacterales
Zotu375	-2.08626	0.0360493	Caulobacter	Caulobacteraceae	Caulobacterales
Zotu44	-2.329	0.0243957	Caulobacter	Caulobacteraceae	Caulobacterales
Zotu973	-3.84218	0.010412	Caulobacter	Caulobacteraceae	Caulobacterales
Zotu226	2.96334	0.000148991	Phenylobacterium	Caulobacteraceae	Caulobacterales
Zotu250	2.28828	9.25939e-05	Phenylobacterium	Caulobacteraceae	Caulobacterales
Zotu284	2.32799	0.00229106	Phenylobacterium	Caulobacteraceae	Caulobacterales
Zotu618	3.06917	0.00459829	Phenylobacterium	Caulobacteraceae	Caulobacterales
Zotu1006	-2.58212	0.0464281	Bosea	Beijerinckiaceae	Rhizobiales
Zotu347	-2.56636	0.024033	Bosea	Beijerinckiaceae	Rhizobiales
Zotu116	4.23995	6.87801e-09	Devosia	Devosiaceae	Rhizobiales
Zotu167	4.04265	0.000294395	Devosia	Devosiaceae	Rhizobiales
Zotu231	4.20355	3.68535e-06	Devosia	Devosiaceae	Rhizobiales
Zotu383	3.00037	0.000143721	Devosia	Devosiaceae	Rhizobiales
Zotu431	7.34673	0.000120539	Devosia	Devosiaceae	Rhizobiales
Zotu484	3.97418	2.9823e-06	Devosia	Devosiaceae	Rhizobiales
Zotu509	2.53934	0.0170036	Devosia	Devosiaceae	Rhizobiales
Zotu5313	2.7563	0.0233713	Devosia	Devosiaceae	Rhizobiales
Zotu549	5.66763	1.89671e-06	Devosia	Devosiaceae	Rhizobiales
Zotu568	3.28483	0.000373235	Devosia	Devosiaceae	Rhizobiales
Zotu579	3.44662	0.00229106	Devosia	Devosiaceae	Rhizobiales
Zotu605	4.38583	2.60532e-06	Devosia	Devosiaceae	Rhizobiales
Zotu686	2.19605	0.0157449	Devosia	Devosiaceae	Rhizobiales
Zotu755	3.53918	0.000282994	Devosia	Devosiaceae	Rhizobiales
Zotu8015	4.33507	3.61069e-06	Devosia	Devosiaceae	Rhizobiales
Zotu878	3.98002	0.000256974	Devosia	Devosiaceae	Rhizobiales
Zotu88	2.33711	0.000256974	Devosia	Devosiaceae	Rhizobiales
Zotu960	3.7512	0.000156111	Devosia	Devosiaceae	Rhizobiales
Zotu9639	2.75165	0.000864073	Devosia	Devosiaceae	Rhizobiales
Zotu302	3.16045	4.07781e-05	Hyphomicrobium	Hyphomicrobiaceae	Rhizobiales
Zotu551	3.72729	2.14646e-06	Hyphomicrobium	Hyphomicrobiaceae	Rhizobiales
Zotu10387	-2.42556	0.00596677	Allorhizobium-Neorhizobium-Pararhizobium-Rhizobium	Rhizobiaceae	Rhizobiales
Zotu110	-2.71973	0.00419475	Allorhizobium-Neorhizobium-Pararhizobium-Rhizobium	Rhizobiaceae	Rhizobiales
Zotu1324	-3.25872	0.00598337	Allorhizobium-Neorhizobium-Pararhizobium-Rhizobium	Rhizobiaceae	Rhizobiales
Zotu136	-3.36762	0.00173983	Allorhizobium-Neorhizobium-Pararhizobium-Rhizobium	Rhizobiaceae	Rhizobiales
Zotu163	-10.2271	0.0037993	Allorhizobium-Neorhizobium-Pararhizobium-Rhizobium	Rhizobiaceae	Rhizobiales
Zotu19	-3.59855	0.00938603	Allorhizobium-Neorhizobium-Pararhizobium-Rhizobium	Rhizobiaceae	Rhizobiales
Zotu221	-2.33378	0.00941243	Allorhizobium-Neorhizobium-Pararhizobium-Rhizobium	Rhizobiaceae	Rhizobiales
Zotu23	-2.45313	0.0008846	Allorhizobium-Neorhizobium-Pararhizobium-Rhizobium	Rhizobiaceae	Rhizobiales
Zotu239	-7.35014	6.80311e-05	Allorhizobium-Neorhizobium-Pararhizobium-Rhizobium	Rhizobiaceae	Rhizobiales
Zotu2849	-2.94569	0.0364006	Allorhizobium-Neorhizobium-Pararhizobium-Rhizobium	Rhizobiaceae	Rhizobiales
Zotu290	-9.54863	1.13987e-05	Allorhizobium-Neorhizobium-Pararhizobium-Rhizobium	Rhizobiaceae	Rhizobiales
Zotu389	-8.98854	0.0118294	Allorhizobium-Neorhizobium-Pararhizobium-Rhizobium	Rhizobiaceae	Rhizobiales
Zotu410	-8.17781	4.07781e-05	Allorhizobium-Neorhizobium-Pararhizobium-Rhizobium	Rhizobiaceae	Rhizobiales
Zotu448	-2.98952	0.00804276	Allorhizobium-Neorhizobium-Pararhizobium-Rhizobium	Rhizobiaceae	Rhizobiales
Zotu539	-8.60293	1.91227e-05	Allorhizobium-Neorhizobium-Pararhizobium-Rhizobium	Rhizobiaceae	Rhizobiales
Zotu580	-3.19915	0.0336591	Allorhizobium-Neorhizobium-Pararhizobium-Rhizobium	Rhizobiaceae	Rhizobiales
Zotu59	-2.35176	0.000918762	Allorhizobium-Neorhizobium-Pararhizobium-Rhizobium	Rhizobiaceae	Rhizobiales
Zotu632	-7.26094	2.07521e-05	Allorhizobium-Neorhizobium-Pararhizobium-Rhizobium	Rhizobiaceae	Rhizobiales
Zotu66	-7.21713	5.91971e-06	Allorhizobium-Neorhizobium-Pararhizobium-Rhizobium	Rhizobiaceae	Rhizobiales
Zotu664	-4.25791	0.0130126	Allorhizobium-Neorhizobium-Pararhizobium-Rhizobium	Rhizobiaceae	Rhizobiales
Zotu67	-3.8051	0.00093225	Allorhizobium-Neorhizobium-Pararhizobium-Rhizobium	Rhizobiaceae	Rhizobiales
Zotu782	-7.61789	0.000366374	Allorhizobium-Neorhizobium-Pararhizobium-Rhizobium	Rhizobiaceae	Rhizobiales
Zotu8524	-3.00476	0.00267266	Allorhizobium-Neorhizobium-Pararhizobium-Rhizobium	Rhizobiaceae	Rhizobiales
Zotu96	-2.22583	0.0238652	Allorhizobium-Neorhizobium-Pararhizobium-Rhizobium	Rhizobiaceae	Rhizobiales
Zotu9686	-3.41454	0.0012928	Allorhizobium-Neorhizobium-Pararhizobium-Rhizobium	Rhizobiaceae	Rhizobiales
Zotu9979	-7.65497	0.00154258	Allorhizobium-Neorhizobium-Pararhizobium-Rhizobium	Rhizobiaceae	Rhizobiales
Zotu10565	-6.50305	0.0191792	Mesorhizobium	Rhizobiaceae	Rhizobiales
Zotu609	-6.80267	0.00941243	Mesorhizobium	Rhizobiaceae	Rhizobiales
Zotu801	-3.9514	0.0393094	Phyllobacterium	Rhizobiaceae	Rhizobiales
Zotu978	-4.85037	0.00443314	Phyllobacterium	Rhizobiaceae	Rhizobiales
Zotu308	-5.79746	0.00183723	Afipia	Xanthobacteraceae	Rhizobiales
Zotu334	1.92981	0.00780098	AsCoM_g_112	Xanthobacteraceae	Rhizobiales
Zotu399	2.27261	0.00419475	AsCoM_g_112	Xanthobacteraceae	Rhizobiales
Zotu166	2.38004	0.00079991	AsCoM_g_703	Xanthobacteraceae	Rhizobiales
Zotu596	2.32165	0.0052328	AsCoM_g_703	Xanthobacteraceae	Rhizobiales
Zotu1824	-2.74766	0.0076754	AsCoM_g_71	Xanthobacteraceae	Rhizobiales
Zotu10511	-2.33583	0.00164547	Bradyrhizobium	Xanthobacteraceae	Rhizobiales
Zotu127	-6.81832	0.00125916	Bradyrhizobium	Xanthobacteraceae	Rhizobiales
Zotu151	-5.75591	2.14646e-06	Bradyrhizobium	Xanthobacteraceae	Rhizobiales
Zotu1839	-3.37003	4.00728e-05	Bradyrhizobium	Xanthobacteraceae	Rhizobiales
Zotu186	-5.25901	8.2741e-06	Bradyrhizobium	Xanthobacteraceae	Rhizobiales
Zotu228	-7.53666	0.00173983	Bradyrhizobium	Xanthobacteraceae	Rhizobiales
Zotu287	-3.64719	6.80311e-05	Bradyrhizobium	Xanthobacteraceae	Rhizobiales
Zotu407	-5.61376	5.92856e-06	Bradyrhizobium	Xanthobacteraceae	Rhizobiales
Zotu454	-2.74385	0.0132385	Bradyrhizobium	Xanthobacteraceae	Rhizobiales
Zotu464	-5.04812	0.00118782	Bradyrhizobium	Xanthobacteraceae	Rhizobiales
Zotu534	-6.99413	0.00054848	Bradyrhizobium	Xanthobacteraceae	Rhizobiales
Zotu675	-4.85454	1.30973e-06	Bradyrhizobium	Xanthobacteraceae	Rhizobiales
Zotu708	-5.20693	8.21795e-07	Bradyrhizobium	Xanthobacteraceae	Rhizobiales
Zotu75	-4.96426	2.92431e-06	Bradyrhizobium	Xanthobacteraceae	Rhizobiales
Zotu8538	-4.28378	0.00113471	Bradyrhizobium	Xanthobacteraceae	Rhizobiales
Zotu9127	-4.61599	0.00357858	Bradyrhizobium	Xanthobacteraceae	Rhizobiales
Zotu9723	-2.98293	0.0170036	Bradyrhizobium	Xanthobacteraceae	Rhizobiales
Zotu726	5.52443	2.9823e-06	Pseudolabrys	Xanthobacteraceae	Rhizobiales
Zotu663	5.30637	1.82265e-06	Rhodopseudomonas	Xanthobacteraceae	Rhizobiales
Zotu266	-7.40516	9.25939e-05	Starkeya	Xanthobacteraceae	Rhizobiales
Zotu1087	-3.66028	0.00810779	Tardiphaga	Xanthobacteraceae	Rhizobiales
Zotu1384	-3.61838	0.0200116	Tardiphaga	Xanthobacteraceae	Rhizobiales
Zotu206	-4.61918	9.76561e-05	Tardiphaga	Xanthobacteraceae	Rhizobiales
Zotu358	-4.92724	0.000206367	Tardiphaga	Xanthobacteraceae	Rhizobiales
Zotu403	-4.03066	0.0141792	Tardiphaga	Xanthobacteraceae	Rhizobiales
Zotu486	-5.69104	0.00421748	Tardiphaga	Xanthobacteraceae	Rhizobiales
Zotu1321	2.56479	0.0221228	Novosphingobium	Sphingomonadaceae	Sphingomonadales
Zotu1356	2.10199	0.0449137	Novosphingobium	Sphingomonadaceae	Sphingomonadales
Zotu16	1.97852	0.00357858	Novosphingobium	Sphingomonadaceae	Sphingomonadales
Zotu2336	2.78945	0.0145295	Novosphingobium	Sphingomonadaceae	Sphingomonadales
Zotu2356	2.20144	0.0401129	Novosphingobium	Sphingomonadaceae	Sphingomonadales
Zotu2779	2.61788	0.00177868	Novosphingobium	Sphingomonadaceae	Sphingomonadales
Zotu306	4.04101	0.000425433	Novosphingobium	Sphingomonadaceae	Sphingomonadales
Zotu3149	2.34284	0.0036602	Novosphingobium	Sphingomonadaceae	Sphingomonadales
Zotu429	-2.60391	0.00094908	Novosphingobium	Sphingomonadaceae	Sphingomonadales
Zotu447	5.14481	2.07521e-05	Novosphingobium	Sphingomonadaceae	Sphingomonadales
Zotu465	-3.6495	0.00137827	Novosphingobium	Sphingomonadaceae	Sphingomonadales
Zotu470	4.36072	0.000161962	Novosphingobium	Sphingomonadaceae	Sphingomonadales
Zotu492	-2.71524	0.000908709	Novosphingobium	Sphingomonadaceae	Sphingomonadales
Zotu525	-2.87018	0.00175994	Novosphingobium	Sphingomonadaceae	Sphingomonadales
Zotu54	-2.03507	0.00639574	Novosphingobium	Sphingomonadaceae	Sphingomonadales
Zotu7529	2.4943	0.0494155	Novosphingobium	Sphingomonadaceae	Sphingomonadales
Zotu84	2.01267	0.0037993	Novosphingobium	Sphingomonadaceae	Sphingomonadales
Zotu85	-2.27412	0.00443314	Novosphingobium	Sphingomonadaceae	Sphingomonadales
Zotu9611	4.82547	2.14646e-06	Novosphingobium	Sphingomonadaceae	Sphingomonadales
Zotu9986	-7.14749	0.00079991	Novosphingobium	Sphingomonadaceae	Sphingomonadales
Zotu257	1.97692	0.0156254	Sphingobium	Sphingomonadaceae	Sphingomonadales
Zotu382	-7.52575	0.00240126	Sphingomonas	Sphingomonadaceae	Sphingomonadales
Zotu440	-8.39822	0.000671219	Ca_Ovatusbacter	AsCoM_f_4827	AsCoM_o_1267
Zotu9295	4.76081	5.29515e-05	Burkholderia	Burkholderiaceae	Burkholderiales
Zotu106	-10.3936	2.37622e-06	Burkholderia-Caballeronia-Paraburkholderia	Burkholderiaceae	Burkholderiales
Zotu1201	-7.05946	0.00093225	Burkholderia-Caballeronia-Paraburkholderia	Burkholderiaceae	Burkholderiales
Zotu122	-7.86473	5.50157e-06	Burkholderia-Caballeronia-Paraburkholderia	Burkholderiaceae	Burkholderiales
Zotu126	-8.28099	3.94617e-05	Burkholderia-Caballeronia-Paraburkholderia	Burkholderiaceae	Burkholderiales
Zotu1448	-6.70992	0.0338849	Burkholderia-Caballeronia-Paraburkholderia	Burkholderiaceae	Burkholderiales
Zotu168	-7.78102	0.0196999	Burkholderia-Caballeronia-Paraburkholderia	Burkholderiaceae	Burkholderiales
Zotu1859	-6.36551	0.0302334	Burkholderia-Caballeronia-Paraburkholderia	Burkholderiaceae	Burkholderiales
Zotu189	-11.0037	0.00470737	Burkholderia-Caballeronia-Paraburkholderia	Burkholderiaceae	Burkholderiales
Zotu1951	-8.0931	0.00148175	Burkholderia-Caballeronia-Paraburkholderia	Burkholderiaceae	Burkholderiales
Zotu2	-10.7027	4.87722e-05	Burkholderia-Caballeronia-Paraburkholderia	Burkholderiaceae	Burkholderiales
Zotu2016	-5.26764	0.0067679	Burkholderia-Caballeronia-Paraburkholderia	Burkholderiaceae	Burkholderiales
Zotu223	3.48291	0.000795557	Burkholderia-Caballeronia-Paraburkholderia	Burkholderiaceae	Burkholderiales
Zotu2343	-8.31496	0.00054848	Burkholderia-Caballeronia-Paraburkholderia	Burkholderiaceae	Burkholderiales
Zotu241	-6.57955	2.4632e-05	Burkholderia-Caballeronia-Paraburkholderia	Burkholderiaceae	Burkholderiales
Zotu247	-5.55435	0.000246093	Burkholderia-Caballeronia-Paraburkholderia	Burkholderiaceae	Burkholderiales
Zotu254	-9.9321	0.000152435	Burkholderia-Caballeronia-Paraburkholderia	Burkholderiaceae	Burkholderiales
Zotu260	-8.36774	0.0189406	Burkholderia-Caballeronia-Paraburkholderia	Burkholderiaceae	Burkholderiales
Zotu27	-8.63269	0.000810415	Burkholderia-Caballeronia-Paraburkholderia	Burkholderiaceae	Burkholderiales
Zotu286	-7.0972	0.000868795	Burkholderia-Caballeronia-Paraburkholderia	Burkholderiaceae	Burkholderiales
Zotu298	-8.51676	1.33705e-05	Burkholderia-Caballeronia-Paraburkholderia	Burkholderiaceae	Burkholderiales
Zotu3116	-5.73716	0.0260869	Burkholderia-Caballeronia-Paraburkholderia	Burkholderiaceae	Burkholderiales
Zotu315	-7.97539	0.0031923	Burkholderia-Caballeronia-Paraburkholderia	Burkholderiaceae	Burkholderiales
Zotu329	-6.90544	0.00034659	Burkholderia-Caballeronia-Paraburkholderia	Burkholderiaceae	Burkholderiales
Zotu3335	-9.66589	1.28707e-06	Burkholderia-Caballeronia-Paraburkholderia	Burkholderiaceae	Burkholderiales
Zotu3469	-7.93391	0.000254237	Burkholderia-Caballeronia-Paraburkholderia	Burkholderiaceae	Burkholderiales
Zotu3554	-8.43304	0.00508397	Burkholderia-Caballeronia-Paraburkholderia	Burkholderiaceae	Burkholderiales
Zotu4221	-8.9437	0.000285092	Burkholderia-Caballeronia-Paraburkholderia	Burkholderiaceae	Burkholderiales
Zotu425	-3.8405	0.0286921	Burkholderia-Caballeronia-Paraburkholderia	Burkholderiaceae	Burkholderiales
Zotu4281	-7.21799	0.00146257	Burkholderia-Caballeronia-Paraburkholderia	Burkholderiaceae	Burkholderiales
Zotu438	-5.67701	0.000913079	Burkholderia-Caballeronia-Paraburkholderia	Burkholderiaceae	Burkholderiales
Zotu444	-6.45969	0.0053919	Burkholderia-Caballeronia-Paraburkholderia	Burkholderiaceae	Burkholderiales
Zotu455	-5.34328	0.0386968	Burkholderia-Caballeronia-Paraburkholderia	Burkholderiaceae	Burkholderiales
Zotu604	-6.77281	0.00271348	Burkholderia-Caballeronia-Paraburkholderia	Burkholderiaceae	Burkholderiales
Zotu61	-9.98787	3.61069e-06	Burkholderia-Caballeronia-Paraburkholderia	Burkholderiaceae	Burkholderiales
Zotu622	-9.69056	0.0053919	Burkholderia-Caballeronia-Paraburkholderia	Burkholderiaceae	Burkholderiales
Zotu6844	-6.99568	0.000455639	Burkholderia-Caballeronia-Paraburkholderia	Burkholderiaceae	Burkholderiales
Zotu69	-6.76866	0.00100649	Burkholderia-Caballeronia-Paraburkholderia	Burkholderiaceae	Burkholderiales
Zotu72	-9.74582	0.000178013	Burkholderia-Caballeronia-Paraburkholderia	Burkholderiaceae	Burkholderiales
Zotu7584	-4.38624	0.0402825	Burkholderia-Caballeronia-Paraburkholderia	Burkholderiaceae	Burkholderiales
Zotu76	-12.561	0.000810415	Burkholderia-Caballeronia-Paraburkholderia	Burkholderiaceae	Burkholderiales
Zotu80	-5.94152	0.00014007	Burkholderia-Caballeronia-Paraburkholderia	Burkholderiaceae	Burkholderiales
Zotu840	-5.26377	0.0053919	Burkholderia-Caballeronia-Paraburkholderia	Burkholderiaceae	Burkholderiales
Zotu9089	-3.73178	0.00763992	Burkholderia-Caballeronia-Paraburkholderia	Burkholderiaceae	Burkholderiales
Zotu914	-8.58376	0.0173804	Burkholderia-Caballeronia-Paraburkholderia	Burkholderiaceae	Burkholderiales
Zotu950	-5.93874	0.000282994	Burkholderia-Caballeronia-Paraburkholderia	Burkholderiaceae	Burkholderiales
Zotu9247	-7.44264	0.025367	Burkholderia-Caballeronia-Paraburkholderia	Burkholderiaceae	Burkholderiales
Zotu1830	-9.69619	3.70887e-05	Acidovorax	Comamonadaceae	Burkholderiales
Zotu9867	-3.1525	0.000128982	Acidovorax	Comamonadaceae	Burkholderiales
Zotu397	3.05275	0.0401129	AsCoM_g_1801	Comamonadaceae	Burkholderiales
Zotu1391	-5.55596	0.0467002	AsCoM_g_195	Comamonadaceae	Burkholderiales
Zotu1890	-7.01364	0.0121296	AsCoM_g_195	Comamonadaceae	Burkholderiales
Zotu2117	-5.28	0.0398986	AsCoM_g_195	Comamonadaceae	Burkholderiales
Zotu217	-2.45802	0.0469637	AsCoM_g_195	Comamonadaceae	Burkholderiales
Zotu2579	-6.02044	0.0402825	AsCoM_g_195	Comamonadaceae	Burkholderiales
Zotu3435	3.39929	0.000938174	AsCoM_g_195	Comamonadaceae	Burkholderiales
Zotu3884	3.04009	0.00649492	AsCoM_g_195	Comamonadaceae	Burkholderiales
Zotu4108	-6.26392	0.0209966	AsCoM_g_195	Comamonadaceae	Burkholderiales
Zotu581	4.97429	9.25959e-05	AsCoM_g_195	Comamonadaceae	Burkholderiales
Zotu9122	-5.20731	0.0235365	AsCoM_g_195	Comamonadaceae	Burkholderiales
Zotu11067	-5.36321	0.0211254	Comamonas	Comamonadaceae	Burkholderiales
Zotu112	3.62419	3.68535e-06	Ideonella	Comamonadaceae	Burkholderiales
Zotu391	-3.91998	0.03492	Ideonella	Comamonadaceae	Burkholderiales
Zotu4279	3.14162	0.0198094	Ideonella	Comamonadaceae	Burkholderiales
Zotu626	-5.49469	0.000254237	Ideonella	Comamonadaceae	Burkholderiales
Zotu9596	2.92898	0.000175806	Ideonella	Comamonadaceae	Burkholderiales
Zotu9751	2.35964	0.0302334	Ideonella	Comamonadaceae	Burkholderiales
Zotu8735	-6.37465	0.0151646	Methylibium	Comamonadaceae	Burkholderiales
Zotu45	-2.45983	0.0142572	Piscinibacter	Comamonadaceae	Burkholderiales
Zotu507	-3.02365	0.00941243	Piscinibacter	Comamonadaceae	Burkholderiales
Zotu412	4.24611	2.37622e-06	Polaromonas	Comamonadaceae	Burkholderiales
Zotu6403	-8.10341	0.000673692	Polaromonas	Comamonadaceae	Burkholderiales
Zotu1511	-6.74865	0.00148878	Ramlibacter	Comamonadaceae	Burkholderiales
Zotu179	-8.8803	8.65161e-05	Ramlibacter	Comamonadaceae	Burkholderiales
Zotu378	-3.98162	0.0129086	Ramlibacter	Comamonadaceae	Burkholderiales
Zotu103	3.30376	2.07521e-05	Rhizobacter	Comamonadaceae	Burkholderiales
Zotu1121	-5.49834	0.00163859	Rhizobacter	Comamonadaceae	Burkholderiales
Zotu1207	3.59265	7.70992e-05	Rhizobacter	Comamonadaceae	Burkholderiales
Zotu154	2.09689	0.00584639	Rhizobacter	Comamonadaceae	Burkholderiales
Zotu1656	-7.01787	0.0015179	Rhizobacter	Comamonadaceae	Burkholderiales
Zotu2179	-5.21879	9.25939e-05	Rhizobacter	Comamonadaceae	Burkholderiales
Zotu2186	2.4451	0.00287246	Rhizobacter	Comamonadaceae	Burkholderiales
Zotu2381	3.02722	0.000119919	Rhizobacter	Comamonadaceae	Burkholderiales
Zotu2819	4.9999	7.40348e-08	Rhizobacter	Comamonadaceae	Burkholderiales
Zotu2825	-6.88086	0.00133681	Rhizobacter	Comamonadaceae	Burkholderiales
Zotu3689	-7.31094	0.00113247	Rhizobacter	Comamonadaceae	Burkholderiales
Zotu3877	2.23108	0.0286631	Rhizobacter	Comamonadaceae	Burkholderiales
Zotu4015	-6.18055	0.0118959	Rhizobacter	Comamonadaceae	Burkholderiales
Zotu533	-3.12471	0.0301403	Rhizobacter	Comamonadaceae	Burkholderiales
Zotu554	2.38897	0.0155939	Rhizobacter	Comamonadaceae	Burkholderiales
Zotu5727	2.25934	0.000864073	Rhizobacter	Comamonadaceae	Burkholderiales
Zotu5853	-7.40801	0.0130475	Rhizobacter	Comamonadaceae	Burkholderiales
Zotu6	2.29057	0.00421748	Rhizobacter	Comamonadaceae	Burkholderiales
Zotu6157	2.79947	0.00247297	Rhizobacter	Comamonadaceae	Burkholderiales
Zotu704	-4.97796	0.00100649	Rhizobacter	Comamonadaceae	Burkholderiales
Zotu7835	2.8113	0.00229106	Rhizobacter	Comamonadaceae	Burkholderiales
Zotu8550	2.72044	0.00439867	Rhizobacter	Comamonadaceae	Burkholderiales
Zotu9142	-2.78903	0.0114632	Rhizobacter	Comamonadaceae	Burkholderiales
Zotu95	2.63751	0.000255403	Rhizobacter	Comamonadaceae	Burkholderiales
Zotu9933	3.09768	9.70834e-05	Rhizobacter	Comamonadaceae	Burkholderiales
Zotu996	3.30285	1.00297e-05	Rhizobacter	Comamonadaceae	Burkholderiales
Zotu8046	-6.3143	6.80311e-05	Rhodoferax	Comamonadaceae	Burkholderiales
Zotu10553	-3.49248	0.00490878	Variovorax	Comamonadaceae	Burkholderiales
Zotu5782	-7.90531	0.000184376	Variovorax	Comamonadaceae	Burkholderiales
Zotu9	-1.90302	0.048587	Variovorax	Comamonadaceae	Burkholderiales
Zotu10311	3.28757	0.0119951	AsCoM_g_16	Methylophilaceae	Burkholderiales
Zotu10637	2.69898	0.0396297	AsCoM_g_16	Methylophilaceae	Burkholderiales
Zotu8173	4.6978	5.81207e-05	Methylobacillus	Methylophilaceae	Burkholderiales
Zotu743	-5.27816	0.00532336	Aquaspirillum_arcticum_group	Oxalobacteraceae	Burkholderiales
Zotu4995	3.36766	0.0435979	AsCoM_g_171	Oxalobacteraceae	Burkholderiales
Zotu294	-8.09158	0.0260462	Duganella	Oxalobacteraceae	Burkholderiales
Zotu4634	2.79684	0.00271348	Duganella	Oxalobacteraceae	Burkholderiales
Zotu6119	-2.56603	0.0318791	Duganella	Oxalobacteraceae	Burkholderiales
Zotu636	-6.4741	0.0398918	Duganella	Oxalobacteraceae	Burkholderiales
Zotu99	-9.13695	0.0286631	Duganella	Oxalobacteraceae	Burkholderiales
Zotu135	-3.08766	0.00933064	Herbaspirillum	Oxalobacteraceae	Burkholderiales
Zotu203	-4.27737	0.000248678	Herbaspirillum	Oxalobacteraceae	Burkholderiales
Zotu905	-7.36047	0.0260471	Herbaspirillum	Oxalobacteraceae	Burkholderiales
Zotu182	2.13605	0.0263032	Massilia	Oxalobacteraceae	Burkholderiales
Zotu390	-6.41398	0.048587	Massilia	Oxalobacteraceae	Burkholderiales
Zotu60	-9.51272	0.00225528	Massilia	Oxalobacteraceae	Burkholderiales
Zotu87	2.43969	0.000282994	Massilia	Oxalobacteraceae	Burkholderiales
Zotu9679	-4.22803	0.0487466	Massilia	Oxalobacteraceae	Burkholderiales
Zotu1871	2.85534	0.00384447	Noviherbaspirillum	Oxalobacteraceae	Burkholderiales
Zotu215	6.40859	1.37104e-06	Noviherbaspirillum	Oxalobacteraceae	Burkholderiales
Zotu436	3.15851	0.00800598	Noviherbaspirillum	Oxalobacteraceae	Burkholderiales
Zotu51	5.33007	1.12063e-09	Noviherbaspirillum	Oxalobacteraceae	Burkholderiales
Zotu9031	2.72897	0.0237877	Noviherbaspirillum	Oxalobacteraceae	Burkholderiales
Zotu6973	2.03672	0.0492125	Variovorax	Oxalobacteraceae	Burkholderiales
Zotu559	3.69435	0.000277476	AsCoM_g_4509	Moraxellaceae	Pseudomonadales
Zotu332	3.90306	0.00941243	Pseudomonas	Pseudomonadaceae	Pseudomonadales
Zotu9035	3.34615	0.0384866	Pseudomonas	Pseudomonadaceae	Pseudomonadales
Zotu1486	2.21768	0.0180457	AsCoM_g_321	Steroidobacteraceae	Steroidobacterales
Zotu196	1.84229	0.0398918	Steroidobacter	Steroidobacteraceae	Steroidobacterales
Zotu213	2.40791	0.000868795	Steroidobacter	Steroidobacteraceae	Steroidobacterales
Zotu482	3.57814	5.91971e-06	Steroidobacter	Steroidobacteraceae	Steroidobacterales
Zotu312	-4.49287	0.00508397	Rhodanobacter	Rhodanobacteraceae	Xanthomonadales

## Sheet: chit5_root
ASV list	Comparison of RA between unfertilized and fertilized condition		Taxonomy information of ASV
ASVid	logFC	P_val_adjusted	Genus	Family	Order
Zotu373	3.99856	0.0146206	Brevibacterium	Brevibacteriaceae	Micrococcales
Zotu614	5.95356	0.000153153	Promicromonospora	Promicromonosporaceae	Micrococcales
Zotu683	4.5814	0.000276859	Pseudonocardia	Pseudonocardiaceae	Pseudonocardiales
Zotu107	3.32904	0.00171761	Streptomyces	Streptomycetaceae	Streptomycetales
Zotu1223	4.19763	0.00253073	Streptomyces	Streptomycetaceae	Streptomycetales
Zotu264	2.7196	0.017444	Streptomyces	Streptomycetaceae	Streptomycetales
Zotu37	2.93522	0.00253073	Streptomyces	Streptomycetaceae	Streptomycetales
Zotu514	7.71902	9.98772e-07	Streptomyces	Streptomycetaceae	Streptomycetales
Zotu7515	4.0411	0.0230687	Streptomyces	Streptomycetaceae	Streptomycetales
Zotu7517	3.46044	0.0272768	Streptomyces	Streptomycetaceae	Streptomycetales
Zotu7628	3.43587	0.0190499	Streptomyces	Streptomycetaceae	Streptomycetales
Zotu851	2.52194	0.026984	Streptomyces	Streptomycetaceae	Streptomycetales
Zotu9597	3.09061	0.00864927	Streptomyces	Streptomycetaceae	Streptomycetales
Zotu964	3.5206	0.00239428	Streptomyces	Streptomycetaceae	Streptomycetales
Zotu480	2.86213	0.0121324	Actinocorallia	Thermomonosporaceae	Streptosporangiales
Zotu281	-3.24134	0.0206785	Asteroleplasma	Anaeroplasmataceae	Acholeplasmatales
Zotu222	-4.59397	0.00364926	AsCoM_g_7374	AsCoM_f_8169	Ca_Kaiserbacteria
Zotu208	-5.12431	0.0138055	Azospirillum	Azospirillaceae	Azospirillales
Zotu226	3.51803	0.000873919	Phenylobacterium	Caulobacteraceae	Caulobacterales
Zotu250	2.64972	0.00335045	Phenylobacterium	Caulobacteraceae	Caulobacterales
Zotu372	2.64038	0.0476725	Phenylobacterium	Caulobacteraceae	Caulobacterales
Zotu618	3.73507	0.00139404	Phenylobacterium	Caulobacteraceae	Caulobacterales
Zotu272	2.45729	0.0156062	Dongia	Dongiaceae	Dongiales
Zotu116	2.98192	0.000775779	Devosia	Devosiaceae	Rhizobiales
Zotu167	5.29698	2.85096e-07	Devosia	Devosiaceae	Rhizobiales
Zotu231	2.62211	0.040163	Devosia	Devosiaceae	Rhizobiales
Zotu383	3.22492	0.00109353	Devosia	Devosiaceae	Rhizobiales
Zotu431	8.23045	0.00127103	Devosia	Devosiaceae	Rhizobiales
Zotu484	2.13188	0.0367973	Devosia	Devosiaceae	Rhizobiales
Zotu509	3.45291	0.0326985	Devosia	Devosiaceae	Rhizobiales
Zotu549	6.0859	1.61302e-05	Devosia	Devosiaceae	Rhizobiales
Zotu568	2.72439	0.00304134	Devosia	Devosiaceae	Rhizobiales
Zotu579	3.88987	0.0105355	Devosia	Devosiaceae	Rhizobiales
Zotu605	3.50286	0.00304134	Devosia	Devosiaceae	Rhizobiales
Zotu620	2.90379	0.036123	Devosia	Devosiaceae	Rhizobiales
Zotu8015	2.52562	0.0364236	Devosia	Devosiaceae	Rhizobiales
Zotu878	4.77137	2.99756e-06	Devosia	Devosiaceae	Rhizobiales
Zotu960	5.20748	9.28714e-06	Devosia	Devosiaceae	Rhizobiales
Zotu1271	-2.88924	0.0171021	Allorhizobium-Neorhizobium-Pararhizobium-Rhizobium	Rhizobiaceae	Rhizobiales
Zotu156	-2.10303	0.0141443	Allorhizobium-Neorhizobium-Pararhizobium-Rhizobium	Rhizobiaceae	Rhizobiales
Zotu460	-3.91753	0.00453562	Allorhizobium-Neorhizobium-Pararhizobium-Rhizobium	Rhizobiaceae	Rhizobiales
Zotu497	-2.2702	0.0446662	Allorhizobium-Neorhizobium-Pararhizobium-Rhizobium	Rhizobiaceae	Rhizobiales
Zotu580	-3.24206	0.00289014	Allorhizobium-Neorhizobium-Pararhizobium-Rhizobium	Rhizobiaceae	Rhizobiales
Zotu664	-4.29976	0.0274093	Allorhizobium-Neorhizobium-Pararhizobium-Rhizobium	Rhizobiaceae	Rhizobiales
Zotu67	-2.78538	0.0404172	Allorhizobium-Neorhizobium-Pararhizobium-Rhizobium	Rhizobiaceae	Rhizobiales
Zotu96	-2.70838	0.00281777	Allorhizobium-Neorhizobium-Pararhizobium-Rhizobium	Rhizobiaceae	Rhizobiales
Zotu228	-7.17962	0.00502709	Bradyrhizobium	Xanthobacteraceae	Rhizobiales
Zotu675	-3.24466	0.00444056	Bradyrhizobium	Xanthobacteraceae	Rhizobiales
Zotu75	-3.00419	0.00253073	Bradyrhizobium	Xanthobacteraceae	Rhizobiales
Zotu726	5.90806	1.64944e-05	Pseudolabrys	Xanthobacteraceae	Rhizobiales
Zotu663	4.48567	0.00320872	Rhodopseudomonas	Xanthobacteraceae	Rhizobiales
Zotu1087	-4.56642	0.000314179	Tardiphaga	Xanthobacteraceae	Rhizobiales
Zotu1384	-3.77351	0.00244566	Tardiphaga	Xanthobacteraceae	Rhizobiales
Zotu206	-3.88839	0.00239428	Tardiphaga	Xanthobacteraceae	Rhizobiales
Zotu358	-3.69738	0.00100198	Tardiphaga	Xanthobacteraceae	Rhizobiales
Zotu486	-5.7748	0.0196131	Tardiphaga	Xanthobacteraceae	Rhizobiales
Zotu306	3.25908	0.0142558	Novosphingobium	Sphingomonadaceae	Sphingomonadales
Zotu429	-2.48972	0.0442226	Novosphingobium	Sphingomonadaceae	Sphingomonadales
Zotu470	3.71948	0.0164077	Novosphingobium	Sphingomonadaceae	Sphingomonadales
Zotu9611	3.32959	0.036123	Novosphingobium	Sphingomonadaceae	Sphingomonadales
Zotu257	3.15632	0.00127103	Sphingobium	Sphingomonadaceae	Sphingomonadales
Zotu143	2.58571	0.0186102	Sphingomonas	Sphingomonadaceae	Sphingomonadales
Zotu9295	4.11468	0.00319231	Burkholderia	Burkholderiaceae	Burkholderiales
Zotu1007	4.99711	0.0241677	Burkholderia-Caballeronia-Paraburkholderia	Burkholderiaceae	Burkholderiales
Zotu122	-6.00364	0.00335045	Burkholderia-Caballeronia-Paraburkholderia	Burkholderiaceae	Burkholderiales
Zotu129	8.28589	0.000985063	Burkholderia-Caballeronia-Paraburkholderia	Burkholderiaceae	Burkholderiales
Zotu241	-5.01304	0.0178069	Burkholderia-Caballeronia-Paraburkholderia	Burkholderiaceae	Burkholderiales
Zotu254	-6.54099	0.0446311	Burkholderia-Caballeronia-Paraburkholderia	Burkholderiaceae	Burkholderiales
Zotu2600	6.95321	0.00151273	Burkholderia-Caballeronia-Paraburkholderia	Burkholderiaceae	Burkholderiales
Zotu298	-5.45243	0.0144496	Burkholderia-Caballeronia-Paraburkholderia	Burkholderiaceae	Burkholderiales
Zotu349	5.07687	0.0019512	Burkholderia-Caballeronia-Paraburkholderia	Burkholderiaceae	Burkholderiales
Zotu1169	-4.47791	0.0341179	AsCoM_g_195	Comamonadaceae	Burkholderiales
Zotu581	3.62798	0.00421043	AsCoM_g_195	Comamonadaceae	Burkholderiales
Zotu179	-6.93984	0.0164203	Ramlibacter	Comamonadaceae	Burkholderiales
Zotu103	4.75226	4.40874e-06	Rhizobacter	Comamonadaceae	Burkholderiales
Zotu2179	-5.67887	0.0364231	Rhizobacter	Comamonadaceae	Burkholderiales
Zotu2819	3.19521	0.0285009	Rhizobacter	Comamonadaceae	Burkholderiales
Zotu9893	3.28371	0.0436225	Rhizobacter	Comamonadaceae	Burkholderiales
Zotu996	5.27703	7.89577e-06	Rhizobacter	Comamonadaceae	Burkholderiales
Zotu10311	3.66821	0.00527832	AsCoM_g_16	Methylophilaceae	Burkholderiales
Zotu11025	3.37082	0.0063893	AsCoM_g_16	Methylophilaceae	Burkholderiales
Zotu3949	4.18089	0.00178659	AsCoM_g_16	Methylophilaceae	Burkholderiales
Zotu5660	3.21623	0.0364236	AsCoM_g_16	Methylophilaceae	Burkholderiales
Zotu5880	3.79416	0.000276859	AsCoM_g_16	Methylophilaceae	Burkholderiales
Zotu590	3.94606	0.00900295	AsCoM_g_16	Methylophilaceae	Burkholderiales
Zotu7526	3.97474	0.00676955	AsCoM_g_16	Methylophilaceae	Burkholderiales
Zotu8173	4.43981	0.00253073	Methylobacillus	Methylophilaceae	Burkholderiales
Zotu477	3.3017	0.0164077	MM2	Methylophilaceae	Burkholderiales
Zotu48	3.80694	0.00268697	MM2	Methylophilaceae	Burkholderiales
Zotu483	4.18909	0.0109792	MM2	Methylophilaceae	Burkholderiales
Zotu62	2.84957	0.00127103	MM2	Methylophilaceae	Burkholderiales
Zotu9941	4.77495	0.000570246	MM2	Methylophilaceae	Burkholderiales
Zotu4995	4.46956	0.00253073	AsCoM_g_171	Oxalobacteraceae	Burkholderiales
Zotu435	4.29795	0.00388563	Massilia	Oxalobacteraceae	Burkholderiales
Zotu504	5.30217	0.000437202	Massilia	Oxalobacteraceae	Burkholderiales
Zotu527	3.64911	0.00423051	Massilia	Oxalobacteraceae	Burkholderiales
Zotu613	3.93941	0.00946341	Massilia	Oxalobacteraceae	Burkholderiales
Zotu142	-5.31845	0.00502311	Noviherbaspirillum	Oxalobacteraceae	Burkholderiales
Zotu215	8.55004	0.00502311	Noviherbaspirillum	Oxalobacteraceae	Burkholderiales
Zotu51	4.11647	1.16527e-05	Noviherbaspirillum	Oxalobacteraceae	Burkholderiales
Zotu796	-5.39164	0.0495397	Noviherbaspirillum	Oxalobacteraceae	Burkholderiales
Zotu368	6.22655	0.0138055	Serratia	Yersiniaceae	Enterobacterales
Zotu559	3.26409	0.025437	AsCoM_g_4509	Moraxellaceae	Pseudomonadales
Zotu326	6.72673	3.83905e-09	Pseudomonas	Pseudomonadaceae	Pseudomonadales
Zotu332	8.55932	0.000294478	Pseudomonas	Pseudomonadaceae	Pseudomonadales
Zotu456	4.36209	0.0100034	Pseudomonas	Pseudomonadaceae	Pseudomonadales
Zotu47	6.38185	3.83905e-09	Pseudomonas	Pseudomonadaceae	Pseudomonadales
Zotu512	7.78113	3.69737e-08	Pseudomonas	Pseudomonadaceae	Pseudomonadales
Zotu482	2.59771	0.0046589	Steroidobacter	Steroidobacteraceae	Steroidobacterales
Zotu884	2.92039	0.00158264	Steroidobacter	Steroidobacteraceae	Steroidobacterales
Zotu566	4.9031	0.00336742	Chujaibacter	Rhodanobacteraceae	Xanthomonadales
Zotu3983	3.75486	0.00686458	Lysobacter	Xanthomonadaceae	Xanthomonadales
Zotu569	3.10205	0.0475705	Lysobacter	Xanthomonadaceae	Xanthomonadales

## Sheet: nfr5_root
ASV list	Comparison of RA between unfertilized and fertilized condition		Taxonomy information of ASV
ASVid	logFC	P_val_adjusted	Genus	Family	Order
Zotu139	3.61991	0.0317854	Arthrobacter	Micrococcaceae	Micrococcales
Zotu145	4.46638	0.00505368	Kocuria	Micrococcaceae	Micrococcales
Zotu614	9.32058	0.000191326	Promicromonospora	Promicromonosporaceae	Micrococcales
Zotu683	4.33263	0.0110856	Pseudonocardia	Pseudonocardiaceae	Pseudonocardiales
Zotu10364	2.32246	0.0171889	Streptomyces	Streptomycetaceae	Streptomycetales
Zotu10554	3.01639	0.00492371	Streptomyces	Streptomycetaceae	Streptomycetales
Zotu107	5.44827	1.67579e-06	Streptomyces	Streptomycetaceae	Streptomycetales
Zotu120	4.02045	2.45335e-06	Streptomyces	Streptomycetaceae	Streptomycetales
Zotu1209	3.78763	2.61704e-05	Streptomyces	Streptomycetaceae	Streptomycetales
Zotu1223	7.45128	1.46181e-07	Streptomyces	Streptomycetaceae	Streptomycetales
Zotu131	3.93023	8.05957e-06	Streptomyces	Streptomycetaceae	Streptomycetales
Zotu1505	4.95852	1.67579e-06	Streptomyces	Streptomycetaceae	Streptomycetales
Zotu1530	4.89937	1.6121e-07	Streptomyces	Streptomycetaceae	Streptomycetales
Zotu158	3.015	0.000103429	Streptomyces	Streptomycetaceae	Streptomycetales
Zotu18	3.96599	0.000316455	Streptomyces	Streptomycetaceae	Streptomycetales
Zotu248	2.66118	0.000396114	Streptomyces	Streptomycetaceae	Streptomycetales
Zotu264	4.89938	6.48267e-05	Streptomyces	Streptomycetaceae	Streptomycetales
Zotu292	4.48633	1.87668e-06	Streptomyces	Streptomycetaceae	Streptomycetales
Zotu30	2.48836	0.000344132	Streptomyces	Streptomycetaceae	Streptomycetales
Zotu310	5.38429	1.46181e-07	Streptomyces	Streptomycetaceae	Streptomycetales
Zotu324	3.79027	3.0802e-06	Streptomyces	Streptomycetaceae	Streptomycetales
Zotu351	2.98655	7.3877e-05	Streptomyces	Streptomycetaceae	Streptomycetales
Zotu3608	2.83289	0.00316514	Streptomyces	Streptomycetaceae	Streptomycetales
Zotu3624	2.42859	0.0196	Streptomyces	Streptomycetaceae	Streptomycetales
Zotu37	5.53804	1.67579e-06	Streptomyces	Streptomycetaceae	Streptomycetales
Zotu4006	2.84482	0.0105717	Streptomyces	Streptomycetaceae	Streptomycetales
Zotu411	2.2056	0.00802228	Streptomyces	Streptomycetaceae	Streptomycetales
Zotu461	4.23216	0.000502509	Streptomyces	Streptomycetaceae	Streptomycetales
Zotu4937	2.24354	0.0182399	Streptomyces	Streptomycetaceae	Streptomycetales
Zotu502	5.37747	0.0482321	Streptomyces	Streptomycetaceae	Streptomycetales
Zotu53	3.73952	1.67579e-06	Streptomyces	Streptomycetaceae	Streptomycetales
Zotu5344	4.05935	1.54532e-05	Streptomyces	Streptomycetaceae	Streptomycetales
Zotu558	4.66199	0.00511617	Streptomyces	Streptomycetaceae	Streptomycetales
Zotu582	5.58866	0.0157231	Streptomyces	Streptomycetaceae	Streptomycetales
Zotu6894	3.63656	0.00252502	Streptomyces	Streptomycetaceae	Streptomycetales
Zotu7515	3.74471	3.82825e-06	Streptomyces	Streptomycetaceae	Streptomycetales
Zotu7517	4.17136	5.69286e-07	Streptomyces	Streptomycetaceae	Streptomycetales
Zotu7628	5.54194	1.67579e-06	Streptomyces	Streptomycetaceae	Streptomycetales
Zotu7685	3.60753	0.000502509	Streptomyces	Streptomycetaceae	Streptomycetales
Zotu7857	5.75117	0.00315542	Streptomyces	Streptomycetaceae	Streptomycetales
Zotu7877	2.9137	0.00118698	Streptomyces	Streptomycetaceae	Streptomycetales
Zotu8285	3.68445	2.61704e-05	Streptomyces	Streptomycetaceae	Streptomycetales
Zotu9597	4.947	9.56653e-06	Streptomyces	Streptomycetaceae	Streptomycetales
Zotu964	5.52043	2.16798e-05	Streptomyces	Streptomycetaceae	Streptomycetales
Zotu9815	3.62727	0.000103429	Streptomyces	Streptomycetaceae	Streptomycetales
Zotu480	3.72175	0.00161693	Actinocorallia	Thermomonosporaceae	Streptosporangiales
Zotu610	2.47984	0.00777802	Conexibacter	Solirubrobacteraceae	Solirubrobacterales
Zotu243	-5.96059	0.0141433	Chryseobacterium	Weeksellaceae	Flavobacteriales
Zotu281	-4.73569	0.0238017	Asteroleplasma	Anaeroplasmataceae	Acholeplasmatales
Zotu208	-9.42229	0.0278049	Azospirillum	Azospirillaceae	Azospirillales
Zotu174	2.14483	0.0128324	Brevundimonas	Caulobacteraceae	Caulobacterales
Zotu1042	-2.8857	0.0452834	Caulobacter	Caulobacteraceae	Caulobacterales
Zotu108	-3.3254	0.000238091	Caulobacter	Caulobacteraceae	Caulobacterales
Zotu1100	-5.61291	0.000203455	Caulobacter	Caulobacteraceae	Caulobacterales
Zotu1180	-5.65733	0.000331462	Caulobacter	Caulobacteraceae	Caulobacterales
Zotu153	-5.49456	0.000108438	Caulobacter	Caulobacteraceae	Caulobacterales
Zotu218	-2.68954	0.0111042	Caulobacter	Caulobacteraceae	Caulobacterales
Zotu365	-2.18258	0.029617	Caulobacter	Caulobacteraceae	Caulobacterales
Zotu44	-2.04666	0.0499293	Caulobacter	Caulobacteraceae	Caulobacterales
Zotu445	-6.22517	0.00138612	Caulobacter	Caulobacteraceae	Caulobacterales
Zotu552	-7.73362	0.000863325	Caulobacter	Caulobacteraceae	Caulobacterales
Zotu603	-3.9373	0.000344132	Caulobacter	Caulobacteraceae	Caulobacterales
Zotu831	-2.83324	0.0141433	Caulobacter	Caulobacteraceae	Caulobacterales
Zotu869	-6.38891	0.000598204	Caulobacter	Caulobacteraceae	Caulobacterales
Zotu967	-3.01378	0.0441423	Caulobacter	Caulobacteraceae	Caulobacterales
Zotu226	3.92557	2.45247e-05	Phenylobacterium	Caulobacteraceae	Caulobacterales
Zotu284	3.08163	8.43894e-05	Phenylobacterium	Caulobacteraceae	Caulobacterales
Zotu618	5.02211	1.36517e-05	Phenylobacterium	Caulobacteraceae	Caulobacterales
Zotu272	2.02675	0.0196	Dongia	Dongiaceae	Dongiales
Zotu1006	-5.67265	6.54507e-05	Bosea	Beijerinckiaceae	Rhizobiales
Zotu1454	-4.4357	0.00102365	Bosea	Beijerinckiaceae	Rhizobiales
Zotu181	-5.05015	0.000111369	Bosea	Beijerinckiaceae	Rhizobiales
Zotu347	-4.60093	8.43894e-05	Bosea	Beijerinckiaceae	Rhizobiales
Zotu167	4.92658	2.45335e-06	Devosia	Devosiaceae	Rhizobiales
Zotu231	3.14869	0.000384581	Devosia	Devosiaceae	Rhizobiales
Zotu383	2.42484	0.0122353	Devosia	Devosiaceae	Rhizobiales
Zotu431	9.51754	6.6228e-05	Devosia	Devosiaceae	Rhizobiales
Zotu509	2.61278	0.00316514	Devosia	Devosiaceae	Rhizobiales
Zotu549	5.67272	3.69451e-05	Devosia	Devosiaceae	Rhizobiales
Zotu579	3.68923	0.0037075	Devosia	Devosiaceae	Rhizobiales
Zotu605	2.0286	0.0270819	Devosia	Devosiaceae	Rhizobiales
Zotu686	2.09361	0.0303209	Devosia	Devosiaceae	Rhizobiales
Zotu698	-2.51823	0.00516606	Devosia	Devosiaceae	Rhizobiales
Zotu755	3.00274	0.0248548	Devosia	Devosiaceae	Rhizobiales
Zotu878	4.01771	0.00061963	Devosia	Devosiaceae	Rhizobiales
Zotu960	5.71813	2.40113e-06	Devosia	Devosiaceae	Rhizobiales
Zotu302	2.53278	0.00061963	Hyphomicrobium	Hyphomicrobiaceae	Rhizobiales
Zotu551	2.81384	0.00099937	Hyphomicrobium	Hyphomicrobiaceae	Rhizobiales
Zotu1055	-2.62163	0.0128667	Allorhizobium-Neorhizobium-Pararhizobium-Rhizobium	Rhizobiaceae	Rhizobiales
Zotu1085	-3.86461	0.00654076	Allorhizobium-Neorhizobium-Pararhizobium-Rhizobium	Rhizobiaceae	Rhizobiales
Zotu110	-2.20881	0.0201625	Allorhizobium-Neorhizobium-Pararhizobium-Rhizobium	Rhizobiaceae	Rhizobiales
Zotu1245	-2.96663	0.00609478	Allorhizobium-Neorhizobium-Pararhizobium-Rhizobium	Rhizobiaceae	Rhizobiales
Zotu1271	-2.79276	0.00879597	Allorhizobium-Neorhizobium-Pararhizobium-Rhizobium	Rhizobiaceae	Rhizobiales
Zotu136	-2.82496	0.00369714	Allorhizobium-Neorhizobium-Pararhizobium-Rhizobium	Rhizobiaceae	Rhizobiales
Zotu141	-3.69765	0.00641666	Allorhizobium-Neorhizobium-Pararhizobium-Rhizobium	Rhizobiaceae	Rhizobiales
Zotu1451	-6.64887	0.00196665	Allorhizobium-Neorhizobium-Pararhizobium-Rhizobium	Rhizobiaceae	Rhizobiales
Zotu156	-2.77175	1.54532e-05	Allorhizobium-Neorhizobium-Pararhizobium-Rhizobium	Rhizobiaceae	Rhizobiales
Zotu19	-3.84116	8.43894e-05	Allorhizobium-Neorhizobium-Pararhizobium-Rhizobium	Rhizobiaceae	Rhizobiales
Zotu200	-2.29051	0.000546801	Allorhizobium-Neorhizobium-Pararhizobium-Rhizobium	Rhizobiaceae	Rhizobiales
Zotu2008	-2.50172	0.0100971	Allorhizobium-Neorhizobium-Pararhizobium-Rhizobium	Rhizobiaceae	Rhizobiales
Zotu224	-4.85434	0.0248636	Allorhizobium-Neorhizobium-Pararhizobium-Rhizobium	Rhizobiaceae	Rhizobiales
Zotu2371	-3.08649	0.00310835	Allorhizobium-Neorhizobium-Pararhizobium-Rhizobium	Rhizobiaceae	Rhizobiales
Zotu238	-2.89726	0.000676808	Allorhizobium-Neorhizobium-Pararhizobium-Rhizobium	Rhizobiaceae	Rhizobiales
Zotu246	-4.12348	7.1123e-05	Allorhizobium-Neorhizobium-Pararhizobium-Rhizobium	Rhizobiaceae	Rhizobiales
Zotu268	-3.49206	0.000172698	Allorhizobium-Neorhizobium-Pararhizobium-Rhizobium	Rhizobiaceae	Rhizobiales
Zotu276	-4.93271	0.00517459	Allorhizobium-Neorhizobium-Pararhizobium-Rhizobium	Rhizobiaceae	Rhizobiales
Zotu280	-2.23365	0.0162362	Allorhizobium-Neorhizobium-Pararhizobium-Rhizobium	Rhizobiaceae	Rhizobiales
Zotu377	-2.39139	0.00107718	Allorhizobium-Neorhizobium-Pararhizobium-Rhizobium	Rhizobiaceae	Rhizobiales
Zotu39	-2.2955	0.00353751	Allorhizobium-Neorhizobium-Pararhizobium-Rhizobium	Rhizobiaceae	Rhizobiales
Zotu448	-3.06067	0.0150647	Allorhizobium-Neorhizobium-Pararhizobium-Rhizobium	Rhizobiaceae	Rhizobiales
Zotu460	-3.47524	0.0176832	Allorhizobium-Neorhizobium-Pararhizobium-Rhizobium	Rhizobiaceae	Rhizobiales
Zotu49	-2.35329	0.00371654	Allorhizobium-Neorhizobium-Pararhizobium-Rhizobium	Rhizobiaceae	Rhizobiales
Zotu497	-3.00381	0.00219397	Allorhizobium-Neorhizobium-Pararhizobium-Rhizobium	Rhizobiaceae	Rhizobiales
Zotu516	-2.08965	0.0167766	Allorhizobium-Neorhizobium-Pararhizobium-Rhizobium	Rhizobiaceae	Rhizobiales
Zotu565	-3.72056	0.0482321	Allorhizobium-Neorhizobium-Pararhizobium-Rhizobium	Rhizobiaceae	Rhizobiales
Zotu580	-5.45039	0.000203455	Allorhizobium-Neorhizobium-Pararhizobium-Rhizobium	Rhizobiaceae	Rhizobiales
Zotu664	-4.22756	0.0100414	Allorhizobium-Neorhizobium-Pararhizobium-Rhizobium	Rhizobiaceae	Rhizobiales
Zotu67	-2.99082	0.00497966	Allorhizobium-Neorhizobium-Pararhizobium-Rhizobium	Rhizobiaceae	Rhizobiales
Zotu678	-3.41979	0.00210365	Allorhizobium-Neorhizobium-Pararhizobium-Rhizobium	Rhizobiaceae	Rhizobiales
Zotu73	-3.55739	0.000558445	Allorhizobium-Neorhizobium-Pararhizobium-Rhizobium	Rhizobiaceae	Rhizobiales
Zotu874	-2.17489	0.00505742	Allorhizobium-Neorhizobium-Pararhizobium-Rhizobium	Rhizobiaceae	Rhizobiales
Zotu9040	2.04739	0.0392757	Allorhizobium-Neorhizobium-Pararhizobium-Rhizobium	Rhizobiaceae	Rhizobiales
Zotu93	-2.49644	0.000236963	Allorhizobium-Neorhizobium-Pararhizobium-Rhizobium	Rhizobiaceae	Rhizobiales
Zotu96	-3.1856	8.43894e-05	Allorhizobium-Neorhizobium-Pararhizobium-Rhizobium	Rhizobiaceae	Rhizobiales
Zotu9996	3.13666	0.0288809	Mesorhizobium	Rhizobiaceae	Rhizobiales
Zotu25	-3.05911	0.00047088	Neorhizobium	Rhizobiaceae	Rhizobiales
Zotu775	-3.25602	0.0291374	Neorhizobium	Rhizobiaceae	Rhizobiales
Zotu81	-2.37656	0.00325205	Neorhizobium	Rhizobiaceae	Rhizobiales
Zotu82	-2.27899	0.00100958	Neorhizobium	Rhizobiaceae	Rhizobiales
Zotu9202	-3.10672	0.0413073	Neorhizobium	Rhizobiaceae	Rhizobiales
Zotu308	-8.13059	0.000100169	Afipia	Xanthobacteraceae	Rhizobiales
Zotu746	-3.69551	0.000750093	AsCoM_g_703	Xanthobacteraceae	Rhizobiales
Zotu127	-4.867	0.000502509	Bradyrhizobium	Xanthobacteraceae	Rhizobiales
Zotu138	-3.3528	0.00288145	Bradyrhizobium	Xanthobacteraceae	Rhizobiales
Zotu151	-2.5737	0.0141433	Bradyrhizobium	Xanthobacteraceae	Rhizobiales
Zotu228	-4.00867	0.00746131	Bradyrhizobium	Xanthobacteraceae	Rhizobiales
Zotu464	-3.43473	0.0359577	Bradyrhizobium	Xanthobacteraceae	Rhizobiales
Zotu532	2.94247	0.0177019	Bradyrhizobium	Xanthobacteraceae	Rhizobiales
Zotu675	-3.14175	0.00225043	Bradyrhizobium	Xanthobacteraceae	Rhizobiales
Zotu71	-3.17459	0.00159309	Bradyrhizobium	Xanthobacteraceae	Rhizobiales
Zotu75	-2.18132	0.00757885	Bradyrhizobium	Xanthobacteraceae	Rhizobiales
Zotu726	6.7233	2.40113e-06	Pseudolabrys	Xanthobacteraceae	Rhizobiales
Zotu663	8.35254	2.56545e-05	Rhodopseudomonas	Xanthobacteraceae	Rhizobiales
Zotu1087	-4.55319	0.00217143	Tardiphaga	Xanthobacteraceae	Rhizobiales
Zotu206	-5.33773	6.54507e-05	Tardiphaga	Xanthobacteraceae	Rhizobiales
Zotu358	-4.20042	0.000438964	Tardiphaga	Xanthobacteraceae	Rhizobiales
Zotu486	-4.83147	0.00141925	Tardiphaga	Xanthobacteraceae	Rhizobiales
Zotu10348	3.76795	0.00376814	Novosphingobium	Sphingomonadaceae	Sphingomonadales
Zotu1321	3.13154	0.00400136	Novosphingobium	Sphingomonadaceae	Sphingomonadales
Zotu1356	2.46445	0.000939656	Novosphingobium	Sphingomonadaceae	Sphingomonadales
Zotu16	2.9528	9.30328e-05	Novosphingobium	Sphingomonadaceae	Sphingomonadales
Zotu1936	2.6145	0.0429994	Novosphingobium	Sphingomonadaceae	Sphingomonadales
Zotu2336	4.14047	0.00160479	Novosphingobium	Sphingomonadaceae	Sphingomonadales
Zotu2349	3.54272	0.000396114	Novosphingobium	Sphingomonadaceae	Sphingomonadales
Zotu2356	2.14255	0.00536078	Novosphingobium	Sphingomonadaceae	Sphingomonadales
Zotu2779	3.95637	0.00556294	Novosphingobium	Sphingomonadaceae	Sphingomonadales
Zotu2939	2.95179	0.000473864	Novosphingobium	Sphingomonadaceae	Sphingomonadales
Zotu3149	2.74682	0.00126134	Novosphingobium	Sphingomonadaceae	Sphingomonadales
Zotu429	-2.55956	0.000658166	Novosphingobium	Sphingomonadaceae	Sphingomonadales
Zotu465	-3.26326	0.00119402	Novosphingobium	Sphingomonadaceae	Sphingomonadales
Zotu4820	-2.25425	0.0417452	Novosphingobium	Sphingomonadaceae	Sphingomonadales
Zotu492	-2.07877	0.0176841	Novosphingobium	Sphingomonadaceae	Sphingomonadales
Zotu525	-2.74595	0.00369519	Novosphingobium	Sphingomonadaceae	Sphingomonadales
Zotu7529	2.89357	0.0107556	Novosphingobium	Sphingomonadaceae	Sphingomonadales
Zotu84	2.73358	0.000330974	Novosphingobium	Sphingomonadaceae	Sphingomonadales
Zotu9611	8.53252	3.65934e-06	Novosphingobium	Sphingomonadaceae	Sphingomonadales
Zotu9980	2.36399	0.00426098	Novosphingobium	Sphingomonadaceae	Sphingomonadales
Zotu257	3.06403	0.000435833	Sphingobium	Sphingomonadaceae	Sphingomonadales
Zotu1011	-3.95599	0.0477534	Sphingomonas	Sphingomonadaceae	Sphingomonadales
Zotu592	4.89635	0.0176466	Sphingopyxis	Sphingomonadaceae	Sphingomonadales
Zotu545	-5.81014	0.000728527	AsCoM_g_484	Ca_Spiroplasma	Entomoplasmatales
Zotu571	-5.46787	0.0264564	Coxiella	AsCoM_f_4827	AsCoM_o_1267
Zotu818	2.85209	0.0458904	Caballeronia	Burkholderiaceae	Burkholderiales
Zotu478	3.1559	0.00558261	Cupriavidus	Burkholderiaceae	Burkholderiales
Zotu1169	-4.81368	0.0493096	AsCoM_g_195	Comamonadaceae	Burkholderiales
Zotu1467	4.3251	0.00322092	AsCoM_g_195	Comamonadaceae	Burkholderiales
Zotu2223	-3.5532	0.0261983	AsCoM_g_195	Comamonadaceae	Burkholderiales
Zotu273	-6.80869	0.0143001	AsCoM_g_195	Comamonadaceae	Burkholderiales
Zotu581	4.03949	0.000103273	AsCoM_g_195	Comamonadaceae	Burkholderiales
Zotu112	2.73344	0.0173988	Ideonella	Comamonadaceae	Burkholderiales
Zotu391	-3.04226	0.00880552	Ideonella	Comamonadaceae	Burkholderiales
Zotu9596	2.34278	0.0062091	Ideonella	Comamonadaceae	Burkholderiales
Zotu12	-2.88927	0.000111369	Rhizobacter	Comamonadaceae	Burkholderiales
Zotu1207	3.38648	0.000511706	Rhizobacter	Comamonadaceae	Burkholderiales
Zotu173	-2.90596	0.000483898	Rhizobacter	Comamonadaceae	Burkholderiales
Zotu209	-2.54253	0.00880552	Rhizobacter	Comamonadaceae	Burkholderiales
Zotu236	-3.59314	2.65785e-05	Rhizobacter	Comamonadaceae	Burkholderiales
Zotu2381	2.47654	0.00186641	Rhizobacter	Comamonadaceae	Burkholderiales
Zotu267	-4.10262	6.48267e-05	Rhizobacter	Comamonadaceae	Burkholderiales
Zotu2819	4.76023	2.79095e-06	Rhizobacter	Comamonadaceae	Burkholderiales
Zotu345	-7.93597	0.00294291	Rhizobacter	Comamonadaceae	Burkholderiales
Zotu4144	-3.15566	0.0165493	Rhizobacter	Comamonadaceae	Burkholderiales
Zotu5819	-2.60147	0.00376814	Rhizobacter	Comamonadaceae	Burkholderiales
Zotu6	2.1231	0.00497966	Rhizobacter	Comamonadaceae	Burkholderiales
Zotu602	-3.17841	0.00330864	Rhizobacter	Comamonadaceae	Burkholderiales
Zotu6872	-2.33826	0.0318824	Rhizobacter	Comamonadaceae	Burkholderiales
Zotu697	-4.64469	0.00126134	Rhizobacter	Comamonadaceae	Burkholderiales
Zotu704	-3.61364	0.004882	Rhizobacter	Comamonadaceae	Burkholderiales
Zotu7481	-2.91636	0.000102142	Rhizobacter	Comamonadaceae	Burkholderiales
Zotu7835	2.30913	0.0147078	Rhizobacter	Comamonadaceae	Burkholderiales
Zotu8738	-2.03959	0.0286359	Rhizobacter	Comamonadaceae	Burkholderiales
Zotu9142	-2.34025	0.0158785	Rhizobacter	Comamonadaceae	Burkholderiales
Zotu95	3.36641	4.05389e-06	Rhizobacter	Comamonadaceae	Burkholderiales
Zotu123	-2.41569	0.00199527	Variovorax	Comamonadaceae	Burkholderiales
Zotu245	-2.48511	0.00426098	Variovorax	Comamonadaceae	Burkholderiales
Zotu10311	3.64846	0.0171889	AsCoM_g_16	Methylophilaceae	Burkholderiales
Zotu10637	4.5529	0.000170786	AsCoM_g_16	Methylophilaceae	Burkholderiales
Zotu11025	3.53563	0.0113296	AsCoM_g_16	Methylophilaceae	Burkholderiales
Zotu317	4.2062	0.0176466	AsCoM_g_16	Methylophilaceae	Burkholderiales
Zotu4361	4.13044	0.0100222	AsCoM_g_16	Methylophilaceae	Burkholderiales
Zotu5660	3.19715	0.0405626	AsCoM_g_16	Methylophilaceae	Burkholderiales
Zotu5880	4.63708	5.20898e-05	AsCoM_g_16	Methylophilaceae	Burkholderiales
Zotu590	4.53233	0.0050969	AsCoM_g_16	Methylophilaceae	Burkholderiales
Zotu7526	3.34545	0.0428409	AsCoM_g_16	Methylophilaceae	Burkholderiales
Zotu8173	5.33769	0.000939656	Methylobacillus	Methylophilaceae	Burkholderiales
Zotu48	4.94125	2.23421e-05	MM2	Methylophilaceae	Burkholderiales
Zotu483	3.29174	0.0480381	MM2	Methylophilaceae	Burkholderiales
Zotu62	2.57567	0.00255822	MM2	Methylophilaceae	Burkholderiales
Zotu9941	4.36944	0.00213892	MM2	Methylophilaceae	Burkholderiales
Zotu233	-3.09114	0.0158785	Aquaspirillum_arcticum_group	Oxalobacteraceae	Burkholderiales
Zotu4634	2.19568	0.00338794	Duganella	Oxalobacteraceae	Burkholderiales
Zotu406	3.71237	0.0104886	Herbaspirillum	Oxalobacteraceae	Burkholderiales
Zotu518	3.37398	0.0178834	Herbaspirillum	Oxalobacteraceae	Burkholderiales
Zotu195	3.80544	0.00191359	Massilia	Oxalobacteraceae	Burkholderiales
Zotu435	5.12496	0.00176186	Massilia	Oxalobacteraceae	Burkholderiales
Zotu504	4.72076	0.00213045	Massilia	Oxalobacteraceae	Burkholderiales
Zotu556	3.39119	0.0471228	Massilia	Oxalobacteraceae	Burkholderiales
Zotu575	-3.80472	0.00732321	Massilia	Oxalobacteraceae	Burkholderiales
Zotu613	4.02645	0.0298012	Massilia	Oxalobacteraceae	Burkholderiales
Zotu142	-3.19952	0.00198186	Noviherbaspirillum	Oxalobacteraceae	Burkholderiales
Zotu1871	2.35182	0.0103745	Noviherbaspirillum	Oxalobacteraceae	Burkholderiales
Zotu215	9.93345	1.95065e-06	Noviherbaspirillum	Oxalobacteraceae	Burkholderiales
Zotu51	3.32015	6.48267e-05	Noviherbaspirillum	Oxalobacteraceae	Burkholderiales
Zotu594	2.88869	0.00133265	Rhizobacter	Oxalobacteraceae	Burkholderiales
Zotu125	7.93307	1.67579e-06	Pseudomonas	Pseudomonadaceae	Pseudomonadales
Zotu332	6.85448	7.36551e-05	Pseudomonas	Pseudomonadaceae	Pseudomonadales
Zotu196	2.19308	0.0100499	Steroidobacter	Steroidobacteraceae	Steroidobacterales
Zotu482	1.87586	0.0452834	Steroidobacter	Steroidobacteraceae	Steroidobacterales
Zotu884	2.67309	0.0037075	Steroidobacter	Steroidobacteraceae	Steroidobacterales
Zotu569	3.92414	0.0100499	Lysobacter	Xanthomonadaceae	Xanthomonadales
Zotu83	2.90789	0.0019722	Lysobacter	Xanthomonadaceae	Xanthomonadales
