# Supplementary material for: Nitrogen and Nod factor signaling determine Lotus japonicus root exudate composition and bacterial assembly
Source: Nat Commun. 2024 Apr 23;15:3436. doi: 10.1038/s41467-024-47752-0 (PMC11039659; doi:10.1038/s41467-024-47752-0)
Supplement: Supplementary file 7 — Supplementary Data 4 [file 41467_2024_47752_MOESM7_ESM.xlsx]

## Sheet: overview
Supplementary Table 4 The node information of the cooccurrence network. The taxonomy, modularity class, correlation degree, betweenness centrality, clustering coefficient, closeness centrality, and eccentricity are presented for each node in the cooccurrence network analysis. The information is shown separately in six sub-tables for the three nutritional statuses (starved, symbiotic, inorganic) o…

## Sheet: rhizosphere_starved
ASVid	Class	Order	Family	Genus	modularity_class	Correlation degree	betweenesscentrality	clustering_coefficient	eccentricity	closnesscentrality
Zotu602	Gammaproteobacteria	Burkholderiales	Comamonadaceae	Rhizobacter	M1	183	926.205	0.490378	5	0.51106
Zotu7584	Gammaproteobacteria	Burkholderiales	Burkholderiaceae	Burkholderia-Caballeronia-Paraburkholderia	M1	181	1936.19	0.458746	5	0.508732
Zotu69	Gammaproteobacteria	Burkholderiales	Burkholderiaceae	Burkholderia-Caballeronia-Paraburkholderia	M1	176	1447.58	0.451721	5	0.496296
Zotu2825	Gammaproteobacteria	Burkholderiales	Comamonadaceae	Rhizobacter	M1	175	856.077	0.509091	5	0.503381
Zotu179	Gammaproteobacteria	Burkholderiales	Comamonadaceae	Ramlibacter	M1	172	974.827	0.488036	4	0.499627
Zotu6403	Gammaproteobacteria	Burkholderiales	Comamonadaceae	Polaromonas	M1	169	899.514	0.513818	5	0.501122
Zotu1121	Gammaproteobacteria	Burkholderiales	Comamonadaceae	Rhizobacter	M1	168	1154.08	0.514582	5	0.501873
Zotu4108	Gammaproteobacteria	Burkholderiales	Comamonadaceae	AsCoM_g_195	M1	165	712.709	0.520628	5	0.494465
Zotu1063	Gammaproteobacteria	Burkholderiales	Comamonadaceae	Rhizobacter	M1	165	1537.38	0.499379	5	0.504898
Zotu704	Gammaproteobacteria	Burkholderiales	Comamonadaceae	Rhizobacter	M1	162	805.927	0.525562	4	0.49483
Zotu1014	Gammaproteobacteria	Burkholderiales	Comamonadaceae	Rhizobacter	M1	160	1311.39	0.472671	5	0.486919
Zotu522	Gammaproteobacteria	Burkholderiales	Comamonadaceae	Rhizobacter	M1	159	2046.16	0.46989	5	0.500373
Zotu260	Gammaproteobacteria	Burkholderiales	Burkholderiaceae	Burkholderia-Caballeronia-Paraburkholderia	M1	158	1172.19	0.496935	5	0.488338
Zotu622	Gammaproteobacteria	Burkholderiales	Burkholderiaceae	Burkholderia-Caballeronia-Paraburkholderia	M1	158	874.46	0.512698	4	0.489766
Zotu9247	Gammaproteobacteria	Burkholderiales	Burkholderiaceae	Burkholderia-Caballeronia-Paraburkholderia	M1	158	688.31	0.544304	5	0.492647
Zotu914	Gammaproteobacteria	Burkholderiales	Burkholderiaceae	Burkholderia-Caballeronia-Paraburkholderia	M1	155	1107.95	0.489909	4	0.486212
Zotu5782	Gammaproteobacteria	Burkholderiales	Comamonadaceae	Variovorax	M1	155	906.82	0.521671	5	0.486919
Zotu27	Gammaproteobacteria	Burkholderiales	Burkholderiaceae	Burkholderia-Caballeronia-Paraburkholderia	M1	153	799.053	0.511332	4	0.482361
Zotu839	Gammaproteobacteria	Burkholderiales	Comamonadaceae	Ideonella	M1	153	1482.44	0.481878	4	0.487627
Zotu444	Gammaproteobacteria	Burkholderiales	Burkholderiaceae	Burkholderia-Caballeronia-Paraburkholderia	M1	152	896.611	0.535346	5	0.481668
Zotu1859	Gammaproteobacteria	Burkholderiales	Burkholderiaceae	Burkholderia-Caballeronia-Paraburkholderia	M1	147	592.033	0.551664	4	0.480631
Zotu1391	Gammaproteobacteria	Burkholderiales	Comamonadaceae	AsCoM_g_195	M1	146	1423.08	0.527444	5	0.477889
Zotu222	Parcubacteria	Ca_Kaiserbacteria	AsCoM_f_8169	AsCoM_g_7374	M1	146	2194.26	0.460814	5	0.490842
Zotu6973	Gammaproteobacteria	Burkholderiales	Oxalobacteraceae	Variovorax	M1	144	345.069	0.596648	5	0.489408
Zotu9535	Gammaproteobacteria	Burkholderiales	Methylophilaceae	AsCoM_g_16	M1	140	1026.87	0.554509	4	0.488694
Zotu7603	Gammaproteobacteria	Burkholderiales	Comamonadaceae	Polaromonas	M1	139	627.608	0.564337	5	0.487273
Zotu671	Gammaproteobacteria	Burkholderiales	Burkholderiaceae	Burkholderia-Caballeronia-Paraburkholderia	M1	137	475.016	0.579922	5	0.473498
Zotu1635	Gammaproteobacteria	Burkholderiales	Burkholderiaceae	Burkholderia-Caballeronia-Paraburkholderia	M1	136	453.429	0.570416	4	0.473498
Zotu3402	Gammaproteobacteria	Burkholderiales	Oxalobacteraceae	Herbaspirillum	M1	136	692.215	0.545835	5	0.486212
Zotu6286	Gammaproteobacteria	Burkholderiales	Oxalobacteraceae	Massilia	M1	136	500.565	0.575032	5	0.485507
Zotu796	Gammaproteobacteria	Burkholderiales	Oxalobacteraceae	Noviherbaspirillum	M1	135	1179.34	0.531917	5	0.471499
Zotu2179	Gammaproteobacteria	Burkholderiales	Comamonadaceae	Rhizobacter	M1	135	1918.08	0.488562	5	0.47619
Zotu39	Alphaproteobacteria	Rhizobiales	Rhizobiaceae	Allorhizobium-Neorhizobium-Pararhizobium-Rhizobium	M1	134	1066.44	0.531012	5	0.483057
Zotu115	Gammaproteobacteria	Burkholderiales	Burkholderiaceae	Burkholderia-Caballeronia-Paraburkholderia	M1	132	1494.17	0.475165	5	0.474504
Zotu599	Gammaproteobacteria	Burkholderiales	Oxalobacteraceae	Noviherbaspirillum	M1	132	1714.22	0.50581	5	0.487273
Zotu8046	Gammaproteobacteria	Burkholderiales	Comamonadaceae	Rhodoferax	M1	131	554.643	0.572982	4	0.470175
Zotu274	Gammaproteobacteria	Burkholderiales	Burkholderiaceae	Burkholderia-Caballeronia-Paraburkholderia	M1	131	1250.72	0.536549	5	0.468531
Zotu581	Gammaproteobacteria	Burkholderiales	Comamonadaceae	AsCoM_g_195	M1	131	1480.53	0.472473	5	0.479256
Zotu1005	Gammaproteobacteria	Burkholderiales	Oxalobacteraceae	Noviherbaspirillum	M1	130	586.753	0.586964	5	0.47283
Zotu9122	Gammaproteobacteria	Burkholderiales	Comamonadaceae	AsCoM_g_195	M1	128	387.49	0.611313	5	0.470836
Zotu6271	Gammaproteobacteria	Burkholderiales	Burkholderiaceae	Burkholderia-Caballeronia-Paraburkholderia	M1	126	773.929	0.576303	5	0.477889
Zotu743	Gammaproteobacteria	Burkholderiales	Oxalobacteraceae	Aquaspirillum_arcticum_group	M1	125	366.532	0.645841	5	0.469188
Zotu944	Gammaproteobacteria	Burkholderiales	Burkholderiaceae	Burkholderia-Caballeronia-Paraburkholderia	M1	124	470.975	0.596903	5	0.462707
Zotu1830	Gammaproteobacteria	Burkholderiales	Comamonadaceae	Acidovorax	M1	122	322.824	0.618286	5	0.457963
Zotu5819	Gammaproteobacteria	Burkholderiales	Comamonadaceae	Rhizobacter	M1	120	554.786	0.573554	5	0.472163
Zotu236	Gammaproteobacteria	Burkholderiales	Comamonadaceae	Rhizobacter	M1	120	697.985	0.607025	5	0.472496
Zotu122	Gammaproteobacteria	Burkholderiales	Burkholderiaceae	Burkholderia-Caballeronia-Paraburkholderia	M1	119	877.156	0.544538	5	0.453315
Zotu10553	Gammaproteobacteria	Burkholderiales	Comamonadaceae	Variovorax	M1	119	400.123	0.62465	5	0.467225
Zotu4144	Gammaproteobacteria	Burkholderiales	Comamonadaceae	Rhizobacter	M1	118	407.284	0.635664	5	0.472163
Zotu916	Gammaproteobacteria	Burkholderiales	Oxalobacteraceae	Aquaspirillum_arcticum_group	M1	117	219.928	0.668115	5	0.468859
Zotu615	Alphaproteobacteria	Rhizobiales	Xanthobacteraceae	Pseudorhodoplanes	M1	117	374.617	0.647545	5	0.473164
Zotu1448	Gammaproteobacteria	Burkholderiales	Burkholderiaceae	Burkholderia-Caballeronia-Paraburkholderia	M1	116	166.568	0.682287	5	0.472163
Zotu6875	Gammaproteobacteria	Burkholderiales	Burkholderiaceae	Burkholderia-Caballeronia-Paraburkholderia	M1	114	221.465	0.664989	5	0.451482
Zotu49	Alphaproteobacteria	Rhizobiales	Rhizobiaceae	Allorhizobium-Neorhizobium-Pararhizobium-Rhizobium	M1	111	1064.94	0.529601	5	0.465925
Zotu384	Alphaproteobacteria	Rhizobiales	Xanthobacteraceae	Bradyrhizobium	M1	110	290.19	0.632269	5	0.474168
Zotu2117	Gammaproteobacteria	Burkholderiales	Comamonadaceae	AsCoM_g_195	M1	107	322.451	0.664244	5	0.455472
Zotu82	Alphaproteobacteria	Rhizobiales	Rhizobiaceae	Neorhizobium	M1	107	380.746	0.61613	5	0.463347
Zotu455	Gammaproteobacteria	Burkholderiales	Burkholderiaceae	Burkholderia-Caballeronia-Paraburkholderia	M1	106	225.857	0.658438	5	0.453009
Zotu597	Gammaproteobacteria	Burkholderiales	Burkholderiaceae	Burkholderia-Caballeronia-Paraburkholderia	M1	106	325.201	0.659319	5	0.45859
Zotu329	Gammaproteobacteria	Burkholderiales	Burkholderiaceae	Burkholderia-Caballeronia-Paraburkholderia	M1	105	197.222	0.684636	5	0.444003
Zotu9043	Gammaproteobacteria	Xanthomonadales	Xanthomonadaceae	Lysobacter	M1	104	373.425	0.60696	5	0.458276
Zotu543	Gammaproteobacteria	Burkholderiales	Burkholderiaceae	Burkholderia-Caballeronia-Paraburkholderia	M1	102	131.732	0.722064	5	0.452092
Zotu396	Gammaproteobacteria	Burkholderiales	Burkholderiaceae	Burkholderia-Caballeronia-Paraburkholderia	M1	102	515.677	0.640396	5	0.459219
Zotu209	Gammaproteobacteria	Burkholderiales	Comamonadaceae	Rhizobacter	M1	100	109.157	0.728911	5	0.461115
Zotu298	Gammaproteobacteria	Burkholderiales	Burkholderiaceae	Burkholderia-Caballeronia-Paraburkholderia	M1	99	230.083	0.661818	5	0.434219
Zotu2045	Gammaproteobacteria	Burkholderiales	Oxalobacteraceae	AsCoM_g_195	M1	98	1394.97	0.50134	5	0.461433
Zotu8735	Gammaproteobacteria	Burkholderiales	Comamonadaceae	Methylibium	M1	97	166.268	0.69514	5	0.447562
Zotu6256	Alphaproteobacteria	Rhizobiales	Rhizobiaceae	Neorhizobium	M1	97	230.758	0.682306	5	0.45393
Zotu156	Alphaproteobacteria	Rhizobiales	Rhizobiaceae	Allorhizobium-Neorhizobium-Pararhizobium-Rhizobium	M1	95	206.544	0.657018	6	0.450572
Zotu1078	Gammaproteobacteria	Burkholderiales	Comamonadaceae	Rhizobacter	M1	93	631.883	0.586365	5	0.461433
Zotu604	Gammaproteobacteria	Burkholderiales	Burkholderiaceae	Burkholderia-Caballeronia-Paraburkholderia	M1	89	949.87	0.533084	5	0.436482
Zotu2343	Gammaproteobacteria	Burkholderiales	Burkholderiaceae	Burkholderia-Caballeronia-Paraburkholderia	M1	89	159.071	0.742572	5	0.439056
Zotu425	Gammaproteobacteria	Burkholderiales	Burkholderiaceae	Burkholderia-Caballeronia-Paraburkholderia	M1	89	568.958	0.586267	5	0.446965
Zotu6289	Alphaproteobacteria	Rhizobiales	Rhizobiaceae	Allorhizobium-Neorhizobium-Pararhizobium-Rhizobium	M1	89	594.61	0.626217	5	0.451178
Zotu10601	Alphaproteobacteria	Rhizobiales	Rhizobiaceae	Allorhizobium-Neorhizobium-Pararhizobium-Rhizobium	M1	87	96.4431	0.730669	6	0.439921
Zotu714	Gammaproteobacteria	Burkholderiales	Burkholderiaceae	Burkholderia-Caballeronia-Paraburkholderia	M1	86	263.449	0.661588	5	0.444297
Zotu1944	Gammaproteobacteria	Burkholderiales	Oxalobacteraceae	Rhizobacter	M1	84	973.241	0.518207	5	0.454545
Zotu126	Gammaproteobacteria	Burkholderiales	Burkholderiaceae	Burkholderia-Caballeronia-Paraburkholderia	M1	82	2187.6	0.449897	5	0.450572
Zotu533	Gammaproteobacteria	Burkholderiales	Comamonadaceae	Rhizobacter	M1	79	507.469	0.57943	5	0.446965
Zotu3661	Gammaproteobacteria	Burkholderiales	Comamonadaceae	AsCoM_g_195	M1	78	535.262	0.613762	5	0.443709
Zotu4467	Gammaproteobacteria	Burkholderiales	Methylophilaceae	AsCoM_g_16	M1	77	306.725	0.708292	5	0.433096
Zotu80	Gammaproteobacteria	Burkholderiales	Burkholderiaceae	Burkholderia-Caballeronia-Paraburkholderia	M1	76	306.916	0.650718	5	0.424051
Zotu380	Gammaproteobacteria	Burkholderiales	Burkholderiaceae	Burkholderia-Caballeronia-Paraburkholderia	M1	76	496.408	0.555024	5	0.429487
Zotu96	Alphaproteobacteria	Rhizobiales	Rhizobiaceae	Allorhizobium-Neorhizobium-Pararhizobium-Rhizobium	M1	75	82.9594	0.735439	6	0.437337
Zotu3984	Alphaproteobacteria	Rhizobiales	Rhizobiaceae	Allorhizobium-Neorhizobium-Pararhizobium-Rhizobium	M1	74	83.7272	0.743063	5	0.449664
Zotu729	Gammaproteobacteria	Burkholderiales	Oxalobacteraceae	Massilia	M1	73	182.297	0.692706	5	0.431145
Zotu185	Gammaproteobacteria	Burkholderiales	Burkholderiaceae	Cupriavidus	M1	73	2317.65	0.41244	5	0.45765
Zotu2016	Gammaproteobacteria	Burkholderiales	Burkholderiaceae	Burkholderia-Caballeronia-Paraburkholderia	M1	72	650.462	0.643836	5	0.427296
Zotu1511	Gammaproteobacteria	Burkholderiales	Comamonadaceae	Ramlibacter	M1	70	8.88199	0.890946	5	0.429763
Zotu1345	Gammaproteobacteria	Burkholderiales	Comamonadaceae	Ramlibacter	M1	69	154.328	0.62236	5	0.437622
Zotu10185	Gammaproteobacteria	Burkholderiales	Comamonadaceae	Variovorax	M1	68	28.0862	0.826087	5	0.431979
Zotu315	Gammaproteobacteria	Burkholderiales	Burkholderiaceae	Burkholderia-Caballeronia-Paraburkholderia	M1	67	159.671	0.668569	5	0.420854
Zotu2922	Gammaproteobacteria	Burkholderiales	Oxalobacteraceae	Pseudoduganella	M1	65	24.867	0.854079	5	0.42059
Zotu9749	Gammaproteobacteria	Burkholderiales	Oxalobacteraceae	Herbaspirillum	M1	65	303.102	0.665268	5	0.435348
Zotu7984	Gammaproteobacteria	Burkholderiales	Oxalobacteraceae	Duganella	M1	65	1185.91	0.454079	5	0.4405
Zotu1679	Gammaproteobacteria	Burkholderiales	Comamonadaceae	AsCoM_g_195	M1	65	54.0615	0.77296	5	0.436767
Zotu3729	Gammaproteobacteria	Burkholderiales	Comamonadaceae	AsCoM_g_195	M1	63	90.3563	0.692956	6	0.431145
Zotu187	Gammaproteobacteria	Burkholderiales	Oxalobacteraceae	Massilia	M1	62	144.488	0.737327	5	0.419012
Zotu4551	Gammaproteobacteria	Burkholderiales	Comamonadaceae	Variovorax	M1	62	106.971	0.781874	5	0.419799
Zotu1001	Gammaproteobacteria	Burkholderiales	Burkholderiaceae	Burkholderia-Caballeronia-Paraburkholderia	M1	61	129.434	0.689582	5	0.416149
Zotu198	Gammaproteobacteria	Burkholderiales	Comamonadaceae	Variovorax	M1	61	205.866	0.655738	5	0.442244
Zotu719	Gammaproteobacteria	Burkholderiales	Comamonadaceae	Rhizobacter	M1	58	433.47	0.480421	6	0.425397
Zotu2118	Gammaproteobacteria	Burkholderiales	Comamonadaceae	AsCoM_g_195	M1	58	1035.21	0.559322	5	0.429487
Zotu3335	Gammaproteobacteria	Burkholderiales	Burkholderiaceae	Burkholderia-Caballeronia-Paraburkholderia	M1	57	757.607	0.546279	5	0.406061
Zotu5313	Alphaproteobacteria	Rhizobiales	Devosiaceae	Devosia	M1	57	222.603	0.629764	5	0.430868
Zotu4995	Gammaproteobacteria	Burkholderiales	Oxalobacteraceae	AsCoM_g_171	M1	56	465.286	0.481203	6	0.42298
Zotu8623	Gammaproteobacteria	Burkholderiales	Comamonadaceae	Variovorax	M1	56	12.1246	0.848997	5	0.427024
Zotu280	Alphaproteobacteria	Rhizobiales	Rhizobiaceae	Allorhizobium-Neorhizobium-Pararhizobium-Rhizobium	M1	56	62.8443	0.81015	6	0.419799
Zotu3469	Gammaproteobacteria	Burkholderiales	Burkholderiaceae	Burkholderia-Caballeronia-Paraburkholderia	M1	54	860.869	0.492256	5	0.41358
Zotu1169	Gammaproteobacteria	Burkholderiales	Comamonadaceae	AsCoM_g_195	M1	54	725.555	0.505724	5	0.430039
Zotu4273	Gammaproteobacteria	Burkholderiales	Comamonadaceae	Variovorax	M1	53	789.91	0.512229	5	0.421649
Zotu252	Alphaproteobacteria	Rhizobiales	Rhizobiaceae	Allorhizobium-Neorhizobium-Pararhizobium-Rhizobium	M1	52	6.65885	0.870102	5	0.422446
Zotu1201	Gammaproteobacteria	Burkholderiales	Burkholderiaceae	Burkholderia-Caballeronia-Paraburkholderia	M1	50	359.117	0.598431	5	0.413325
Zotu1544	Gammaproteobacteria	Burkholderiales	Comamonadaceae	Rhizobacter	M1	50	243.195	0.607059	6	0.421649
Zotu3338	Gammaproteobacteria	Burkholderiales	Burkholderiaceae	Burkholderia-Caballeronia-Paraburkholderia	M1	48	30.7102	0.814626	5	0.401679
Zotu843	Gammaproteobacteria	Burkholderiales	Oxalobacteraceae	Massilia	M1	48	5.84466	0.905612	5	0.407047
Zotu3585	Gammaproteobacteria	Burkholderiales	Comamonadaceae	AsCoM_g_195	M1	48	61.1034	0.727891	5	0.427296
Zotu557	Gammaproteobacteria	Burkholderiales	Burkholderiaceae	Burkholderia-Caballeronia-Paraburkholderia	M1	46	881.162	0.649399	5	0.419799
Zotu767	Gammaproteobacteria	Burkholderiales	Burkholderiaceae	Burkholderia-Caballeronia-Paraburkholderia	M1	45	0.741937	0.978744	5	0.390443
Zotu10420	Gammaproteobacteria	Burkholderiales	Burkholderiaceae	Cupriavidus	M1	45	1103.69	0.372947	5	0.41875
Zotu834	Gammaproteobacteria	Burkholderiales	Oxalobacteraceae	Noviherbaspirillum	M1	45	1123.38	0.43285	5	0.415891
Zotu6844	Gammaproteobacteria	Burkholderiales	Burkholderiaceae	Burkholderia-Caballeronia-Paraburkholderia	M1	44	238.674	0.69596	5	0.39435
Zotu5853	Gammaproteobacteria	Burkholderiales	Comamonadaceae	Rhizobacter	M1	44	47.7235	0.762626	5	0.425397
Zotu1055	Alphaproteobacteria	Rhizobiales	Rhizobiaceae	Allorhizobium-Neorhizobium-Pararhizobium-Rhizobium	M1	43	19.4215	0.835095	5	0.426752
Zotu311	Gammaproteobacteria	Burkholderiales	Comamonadaceae	Acidovorax	M1	42	1014.06	0.364341	5	0.409786
Zotu3983	Gammaproteobacteria	Xanthomonadales	Xanthomonadaceae	Lysobacter	M1	41	125.045	0.629501	5	0.416149
Zotu4659	Gammaproteobacteria	Burkholderiales	Comamonadaceae	AsCoM_g_195	M1	40	287.426	0.590244	5	0.42059
Zotu1390	Gammaproteobacteria	Burkholderiales	Oxalobacteraceae	Herbaspirillum	M1	40	21.4525	0.793902	5	0.417186
Zotu5511	Gammaproteobacteria	Burkholderiales	Comamonadaceae	Variovorax	M1	40	324.909	0.647561	5	0.412562
Zotu6099	Gammaproteobacteria	Burkholderiales	Comamonadaceae	Ramlibacter	M1	40	204.615	0.847561	5	0.418488
Zotu487	Gammaproteobacteria	Burkholderiales	Oxalobacteraceae	Massilia	M1	40	80.1505	0.723171	6	0.412054
Zotu1890	Gammaproteobacteria	Burkholderiales	Comamonadaceae	AsCoM_g_195	M1	39	48.9509	0.798718	5	0.402644
Zotu387	Alphaproteobacteria	Rhizobiales	Rhizobiaceae	Allorhizobium-Neorhizobium-Pararhizobium-Rhizobium	M1	39	4.77606	0.882051	5	0.410037
Zotu4298	Gammaproteobacteria	Burkholderiales	Comamonadaceae	Rhizobacter	M1	36	1312.36	0.352853	6	0.399047
Zotu3243	Gammaproteobacteria	Burkholderiales	Comamonadaceae	Comamonas	M1	36	372.699	0.483483	5	0.414604
Zotu5317	Gammaproteobacteria	Burkholderiales	Comamonadaceae	Ramlibacter	M1	36	69.0727	0.773273	5	0.419799
Zotu438	Gammaproteobacteria	Burkholderiales	Burkholderiaceae	Burkholderia-Caballeronia-Paraburkholderia	M1	35	33.2948	0.769841	5	0.385057
Zotu9950	Gammaproteobacteria	Burkholderiales	Oxalobacteraceae	Noviherbaspirillum	M1	35	1027.76	0.373016	6	0.402161
Zotu1329	Alphaproteobacteria	Rhizobiales	Rhizobiaceae	Neorhizobium	M1	35	9.36453	0.84127	6	0.402402
Zotu6157	Gammaproteobacteria	Burkholderiales	Comamonadaceae	Rhizobacter	M1	33	1363.32	0.351159	6	0.405079
Zotu426	Gammaproteobacteria	Burkholderiales	Oxalobacteraceae	Massilia	M1	32	0.711298	0.950758	5	0.390215
Zotu168	Gammaproteobacteria	Burkholderiales	Burkholderiaceae	Burkholderia-Caballeronia-Paraburkholderia	M1	32	78.0645	0.617424	5	0.407543
Zotu3949	Gammaproteobacteria	Burkholderiales	Methylophilaceae	AsCoM_g_16	M1	31	323.338	0.40121	5	0.388631
Zotu207	Gammaproteobacteria	Burkholderiales	Comamonadaceae	AsCoM_g_195	M1	31	657.534	0.4375	6	0.400718
Zotu10712	Gammaproteobacteria	Burkholderiales	Burkholderiaceae	Cupriavidus	M1	31	681.031	0.429435	5	0.399523
Zotu241	Gammaproteobacteria	Burkholderiales	Burkholderiaceae	Burkholderia-Caballeronia-Paraburkholderia	M1	30	142.611	0.772043	5	0.386167
Zotu1254	Alphaproteobacteria	Azospirillales	Azospirillaceae	Azospirillum	M1	30	447.757	0.509677	5	0.4068
Zotu628	Alphaproteobacteria	Azospirillales	AsCoM_f_378	AsCoM_g_4425	M1	30	2.21228	0.860215	5	0.408786
Zotu9723	Alphaproteobacteria	Rhizobiales	Xanthobacteraceae	Bradyrhizobium	M1	30	0.88649	0.913978	5	0.404345
Zotu3554	Gammaproteobacteria	Burkholderiales	Burkholderiaceae	Burkholderia-Caballeronia-Paraburkholderia	M1	29	9.20308	0.882759	5	0.372222
Zotu247	Gammaproteobacteria	Burkholderiales	Burkholderiaceae	Burkholderia-Caballeronia-Paraburkholderia	M1	29	719.521	0.466667	6	0.380034
Zotu457	Fimbriimonadia	Fimbriimonadales	Fimbriimonadaceae	AsCoM_g_328	M1	28	219.787	0.522167	6	0.398572
Zotu1656	Gammaproteobacteria	Burkholderiales	Comamonadaceae	Rhizobacter	M1	28	199.459	0.490148	6	0.407543
Zotu10543	Gammaproteobacteria	Burkholderiales	Comamonadaceae	Ramlibacter	M1	26	0.155579	0.965812	6	0.396215
Zotu4221	Gammaproteobacteria	Burkholderiales	Burkholderiaceae	Burkholderia-Caballeronia-Paraburkholderia	M1	25	20.4294	0.870769	5	0.366721
Zotu840	Gammaproteobacteria	Burkholderiales	Burkholderiaceae	Burkholderia-Caballeronia-Paraburkholderia	M1	25	27.8945	0.824615	5	0.380898
Zotu111	Gammaproteobacteria	Burkholderiales	Comamonadaceae	AsCoM_g_195	M1	25	276.259	0.495385	5	0.38706
Zotu1163	Gammaproteobacteria	Burkholderiales	Oxalobacteraceae	Noviherbaspirillum	M1	25	17.3521	0.833846	6	0.388857
Zotu11052	Alphaproteobacteria	Azospirillales	Azospirillaceae	Azospirillum	M1	24	419.908	0.383333	6	0.386167
Zotu1173	Gammaproteobacteria	Burkholderiales	Comamonadaceae	AsCoM_g_195	M1	24	81.8197	0.686667	5	0.378531
Zotu9295	Gammaproteobacteria	Burkholderiales	Burkholderiaceae	Burkholderia	M1	23	149.446	0.5	5	0.387731
Zotu872	Gammaproteobacteria	Burkholderiales	Comamonadaceae	AsCoM_g_195	M1	23	91.4265	0.547101	6	0.379603
Zotu5660	Gammaproteobacteria	Burkholderiales	Methylophilaceae	AsCoM_g_16	M1	23	166.476	0.518116	6	0.356573
Zotu4281	Gammaproteobacteria	Burkholderiales	Burkholderiaceae	Burkholderia-Caballeronia-Paraburkholderia	M1	23	50.9273	0.684783	5	0.383295
Zotu3116	Gammaproteobacteria	Burkholderiales	Burkholderiaceae	Burkholderia-Caballeronia-Paraburkholderia	M1	23	21.0827	0.786232	5	0.399523
Zotu4279	Gammaproteobacteria	Burkholderiales	Comamonadaceae	Ideonella	M1	23	4.33571	0.822464	6	0.398572
Zotu9114	Gammaproteobacteria	Burkholderiales	Comamonadaceae	Variovorax	M1	22	141.984	0.466403	5	0.385057
Zotu8824	Alphaproteobacteria	Azospirillales	Azospirillaceae	Azospirillum	M1	22	155.526	0.604743	5	0.387731
Zotu10975	Alphaproteobacteria	Rhizobiales	Hyphomicrobiaceae	Hyphomicrobium	M1	22	0.369913	0.928854	6	0.389309
Zotu10637	Gammaproteobacteria	Burkholderiales	Methylophilaceae	AsCoM_g_16	M1	21	174.164	0.502165	5	0.366521
Zotu312	Gammaproteobacteria	Xanthomonadales	Rhodanobacteraceae	Rhodanobacter	M1	21	666.409	0.519481	6	0.38025
Zotu232	Gammaproteobacteria	Burkholderiales	Comamonadaceae	AsCoM_g_195	M1	21	351.972	0.471861	6	0.37472
Zotu2288	Gammaproteobacteria	Burkholderiales	Comamonadaceae	AsCoM_g_195	M1	21	274.755	0.593074	5	0.391355
Zotu497	Alphaproteobacteria	Rhizobiales	Rhizobiaceae	Allorhizobium-Neorhizobium-Pararhizobium-Rhizobium	M1	21	722.03	0.554113	5	0.393655
Zotu377	Alphaproteobacteria	Rhizobiales	Rhizobiaceae	Allorhizobium-Neorhizobium-Pararhizobium-Rhizobium	M1	20	9.90771	0.728571	6	0.392732
Zotu9751	Gammaproteobacteria	Burkholderiales	Comamonadaceae	Ideonella	M1	20	2.82669	0.842857	5	0.388406
Zotu1332	Alphaproteobacteria	Caulobacterales	Caulobacteraceae	Phenylobacterium	M1	20	0.452764	0.947619	6	0.392962
Zotu5668	Gammaproteobacteria	Burkholderiales	Comamonadaceae	Ramlibacter	M1	19	26.0203	0.689474	5	0.388406
Zotu632	Alphaproteobacteria	Rhizobiales	Rhizobiaceae	Allorhizobium-Neorhizobium-Pararhizobium-Rhizobium	M1	19	12.5865	0.757895	5	0.399285
Zotu775	Alphaproteobacteria	Rhizobiales	Rhizobiaceae	Neorhizobium	M1	19	0.155715	0.957895	6	0.385057
Zotu2579	Gammaproteobacteria	Burkholderiales	Comamonadaceae	AsCoM_g_195	M1	18	30.1637	0.789474	5	0.36592
Zotu1951	Gammaproteobacteria	Burkholderiales	Burkholderiaceae	Burkholderia-Caballeronia-Paraburkholderia	M1	17	16.7095	0.745098	5	0.391813
Zotu208	Alphaproteobacteria	Azospirillales	Azospirillaceae	Azospirillum	M1	16	603.672	0.360294	6	0.36413
Zotu410	Alphaproteobacteria	Rhizobiales	Rhizobiaceae	Allorhizobium-Neorhizobium-Pararhizobium-Rhizobium	M1	15	0.702239	0.941667	6	0.376404
Zotu140	Gammaproteobacteria	Burkholderiales	Comamonadaceae	Variovorax	M1	15	331.179	0.566667	6	0.363341
Zotu4094	Alphaproteobacteria	Rhizobiales	Rhizobiaceae	Allorhizobium-Neorhizobium-Pararhizobium-Rhizobium	M1	15	9.53106	0.808333	6	0.378104
Zotu538	Gammaproteobacteria	Burkholderiales	Comamonadaceae	Polaromonas	M1	14	28.1207	0.666667	5	0.352446
Zotu530	Alphaproteobacteria	Caulobacterales	Caulobacteraceae	Phenylobacterium	M1	13	2.03029	0.901099	6	0.380466
Zotu925	Gammaproteobacteria	Burkholderiales	Comamonadaceae	Rhizobacter	M1	12	42.1882	0.602564	6	0.365322
Zotu7815	Gammaproteobacteria	Burkholderiales	Comamonadaceae	Ideonella	M1	12	317.895	0.371795	5	0.379174
Zotu545	Bacilli	Entomoplasmatales	Ca_Spiroplasma	AsCoM_g_484	M1	11	2.75789	0.878788	6	0.373259
Zotu869	Alphaproteobacteria	Caulobacterales	Caulobacteraceae	Caulobacter	M1	10	0.047985	0.927273	5	0.356004
Zotu99	Gammaproteobacteria	Burkholderiales	Oxalobacteraceae	Duganella	M1	10	0.243361	0.945455	5	0.360409
Zotu4015	Gammaproteobacteria	Burkholderiales	Comamonadaceae	Rhizobacter	M1	10	27.9415	0.690909	6	0.366521
Zotu1244	Gammaproteobacteria	Burkholderiales	Burkholderiaceae	Burkholderia-Caballeronia-Paraburkholderia	M1	9	0.370981	0.933333	5	0.345717
Zotu262	Alphaproteobacteria	Rhizobiales	Rhizobiaceae	Allorhizobium-Neorhizobium-Pararhizobium-Rhizobium	M1	9	669.071	0.755556	6	0.365721
Zotu139	Actinobacteria	Micrococcales	Micrococcaceae	Arthrobacter	M1	9	1.25142	0.844444	6	0.366922
Zotu249	Alphaproteobacteria	Rhizobiales	Rhizobiaceae	Neorhizobium	M1	9	0	0.911111	6	0.37704
Zotu273	Gammaproteobacteria	Burkholderiales	Comamonadaceae	AsCoM_g_195	M1	8	155.264	0.555556	6	0.340793
Zotu2734	Alphaproteobacteria	Dongiales	Dongiaceae	Dongia	M1	8	3.39117	0.75	6	0.36632
Zotu678	Alphaproteobacteria	Rhizobiales	Rhizobiaceae	Allorhizobium-Neorhizobium-Pararhizobium-Rhizobium	M1	8	0.108511	0.888889	6	0.372844
Zotu3435	Gammaproteobacteria	Burkholderiales	Comamonadaceae	AsCoM_g_195	M1	7	27.2336	0.678571	6	0.313084
Zotu343	Alphaproteobacteria	Dongiales	Dongiaceae	Dongia	M1	6	1.4825	0.809524	6	0.351891
Zotu1206	Alphaproteobacteria	Sphingomonadales	Sphingomonadaceae	Sphingomonas	M1	6	0.027778	0.952381	6	0.353562
Zotu281	Bacilli	Acholeplasmatales	Anaeroplasmataceae	Asteroleplasma	M1	6	0.066547	0.952381	6	0.353936
Zotu1683	Gammaproteobacteria	Burkholderiales	Comamonadaceae	AsCoM_g_195	M1	5	0.0625	0.933333	6	0.335335
Zotu11090	Gammaproteobacteria	Burkholderiales	Comamonadaceae	Variovorax	M1	5	0.174799	0.866667	6	0.351153
Zotu9686	Alphaproteobacteria	Rhizobiales	Rhizobiaceae	Allorhizobium-Neorhizobium-Pararhizobium-Rhizobium	M1	5	0.57433	0.8	6	0.345896
Zotu631	Gammaproteobacteria	Burkholderiales	Comamonadaceae	Rhodoferax	M1	5	29.3161	0.6	6	0.336345
Zotu9867	Gammaproteobacteria	Burkholderiales	Comamonadaceae	Acidovorax	M1	5	0	1	6	0.350785
Zotu9127	Alphaproteobacteria	Rhizobiales	Xanthobacteraceae	Bradyrhizobium	M1	4	0	0.9	6	0.359057
Zotu643	Gammaproteobacteria	Burkholderiales	Burkholderiaceae	Burkholderia-Caballeronia-Paraburkholderia	M1	4	0	0.8	6	0.36592
Zotu277	Gammaproteobacteria	Burkholderiales	Oxalobacteraceae	Duganella	M1	4	1.45021	0.8	6	0.311918
Zotu9833	Gammaproteobacteria	Burkholderiales	Oxalobacteraceae	Undibacterium	M1	4	60.7908	0.5	6	0.337362
Zotu5053	Gammaproteobacteria	Burkholderiales	Oxalobacteraceae	Pseudoduganella	M1	4	0	1	6	0.351337
Zotu114	Alphaproteobacteria	Rhizobiales	Hyphomicrobiaceae	Hyphomicrobium	M1	4	669	0.7	6	0.3125
Zotu152	Alphaproteobacteria	Rhizobiales	Rhizobiaceae	Neorhizobium	M1	4	2.55844	0.8	6	0.32477
Zotu9986	Alphaproteobacteria	Sphingomonadales	Sphingomonadaceae	Novosphingobium	M1	3	1.09433	0.833333	6	0.312938
Zotu2849	Alphaproteobacteria	Rhizobiales	Rhizobiaceae	Allorhizobium-Neorhizobium-Pararhizobium-Rhizobium	M1	3	1.26918	0.666667	6	0.308614
Zotu10276	Gammaproteobacteria	Pseudomonadales	Pseudomonadaceae	Pseudomonas	M1	3	0.071657	0.833333	6	0.34914
Zotu2038	Alphaproteobacteria	Rhizobiales	Xanthobacteraceae	Bradyrhizobium	M1	3	0	0.833333	6	0.354873
Zotu577	Bacilli	Staphylococcales	Staphylococcaceae	Staphylococcus	M1	2	0	1	7	0.280805
Zotu1467	Gammaproteobacteria	Burkholderiales	Comamonadaceae	AsCoM_g_195	M1	2	0	1	5	0.333998
Zotu493	Bacilli	Entomoplasmatales	Ca_Spiroplasma	AsCoM_g_484	M1	2	0	1	6	0.327628
Zotu8338	Gammaproteobacteria	Burkholderiales	Oxalobacteraceae	Undibacterium	M1	2	0.690115	0.666667	7	0.291812
Zotu3689	Gammaproteobacteria	Burkholderiales	Comamonadaceae	Rhizobacter	M1	2	0	1	7	0.297513
Zotu609	Alphaproteobacteria	Rhizobiales	Rhizobiaceae	Mesorhizobium	M1	1	0	1	6	0.295806
Zotu429	Alphaproteobacteria	Sphingomonadales	Sphingomonadaceae	Novosphingobium	M1	1	0	1	7	0.23818
Zotu162	Alphaproteobacteria	Rhizobiales	Rhizobiaceae	Allorhizobium-Neorhizobium-Pararhizobium-Rhizobium	M1	1	0	1	7	0.267893
Zotu8015	Alphaproteobacteria	Rhizobiales	Devosiaceae	Devosia	M1	1	0	1	6	0.3294
Zotu2186	Gammaproteobacteria	Burkholderiales	Comamonadaceae	Rhizobacter	M2	150	1185.72	0.510993	4	0.489408
Zotu271	Gammaproteobacteria	Burkholderiales	Comamonadaceae	AsCoM_g_195	M2	138	1308.57	0.473777	5	0.477208
Zotu2356	Alphaproteobacteria	Sphingomonadales	Sphingomonadaceae	Novosphingobium	M2	133	2359.54	0.454719	4	0.47283
Zotu4185	Chloroflexia	Chloroflexales	Roseiflexaceae	AsCoM_g_10005	M2	127	961.522	0.527067	4	0.472496
Zotu1356	Alphaproteobacteria	Sphingomonadales	Sphingomonadaceae	Novosphingobium	M2	116	1106.93	0.57206	4	0.459219
Zotu541	Gammaproteobacteria	Burkholderiales	Comamonadaceae	Ramlibacter	M2	115	981.701	0.529535	5	0.463989
Zotu3149	Alphaproteobacteria	Sphingomonadales	Sphingomonadaceae	Novosphingobium	M2	114	701.2	0.565065	5	0.454854
Zotu379	Gammaproteobacteria	Burkholderiales	Comamonadaceae	Pelomonas	M2	110	1040.89	0.511712	5	0.462388
Zotu1103	Alphaproteobacteria	Sphingomonadales	Sphingomonadaceae	Novosphingobium	M2	107	1405.98	0.550017	5	0.452397
Zotu7598	Gammaproteobacteria	Burkholderiales	Comamonadaceae	Ramlibacter	M2	107	594.996	0.586189	5	0.452092
Zotu8163	Alphaproteobacteria	Rhizobiales	Rhizobiaceae	Allorhizobium-Neorhizobium-Pararhizobium-Rhizobium	M2	107	297.337	0.636033	4	0.456403
Zotu5122	Gammaproteobacteria	Burkholderiales	Comamonadaceae	Rhizobacter	M2	102	977.205	0.524462	5	0.457026
Zotu5132	Gammaproteobacteria	Burkholderiales	Comamonadaceae	Rhizobacter	M2	100	1236.78	0.445347	6	0.453622
Zotu3245	Gammaproteobacteria	Xanthomonadales	Xanthomonadaceae	Lysobacter	M2	99	984.663	0.503636	6	0.454854
Zotu2939	Alphaproteobacteria	Sphingomonadales	Sphingomonadaceae	Novosphingobium	M2	92	942.67	0.572464	5	0.444592
Zotu9596	Gammaproteobacteria	Burkholderiales	Comamonadaceae	Ideonella	M2	92	268.785	0.664329	5	0.443122
Zotu8246	Alphaproteobacteria	Sphingomonadales	Sphingomonadaceae	Novosphingobium	M2	92	456.522	0.530388	6	0.447263
Zotu3877	Gammaproteobacteria	Burkholderiales	Comamonadaceae	Rhizobacter	M2	91	616.83	0.63139	5	0.444003
Zotu9639	Alphaproteobacteria	Rhizobiales	Devosiaceae	Devosia	M2	88	1117.68	0.395557	5	0.451178
Zotu3620	Alphaproteobacteria	Sphingomonadales	Sphingomonadaceae	Novosphingobium	M2	85	996.998	0.531053	5	0.447861
Zotu129	Gammaproteobacteria	Burkholderiales	Burkholderiaceae	Burkholderia-Caballeronia-Paraburkholderia	M2	84	912.036	0.547899	5	0.432537
Zotu2088	Alphaproteobacteria	Rhizobiales	Rhizobiaceae	Mesorhizobium	M2	84	1159.63	0.554622	6	0.44108
Zotu363	Alphaproteobacteria	Rhizobiales	Rhizobiaceae	Mesorhizobium	M2	83	1729.74	0.556512	5	0.445775
Zotu176	Gammaproteobacteria	Burkholderiales	Comamonadaceae	Rhizobacter	M2	81	1051.6	0.39988	5	0.452703
Zotu2854	Gammaproteobacteria	Burkholderiales	Comamonadaceae	Rhizobacter	M2	81	1038.57	0.422162	5	0.446965
Zotu828	Alphaproteobacteria	Rhizobiales	Xanthobacteraceae	Pseudorhodoplanes	M2	79	138.039	0.672468	6	0.436482
Zotu1321	Alphaproteobacteria	Sphingomonadales	Sphingomonadaceae	Novosphingobium	M2	75	229.369	0.602807	5	0.428937
Zotu174	Alphaproteobacteria	Caulobacterales	Caulobacteraceae	Brevundimonas	M2	75	231.025	0.702105	5	0.431701
Zotu227	Gammaproteobacteria	Burkholderiales	Comamonadaceae	Rhizobacter	M2	74	682.645	0.432793	5	0.4405
Zotu727	Gammaproteobacteria	Burkholderiales	Comamonadaceae	Rhizobacter	M2	74	1488.25	0.394234	5	0.449363
Zotu5458	Gammaproteobacteria	Burkholderiales	Comamonadaceae	Rhizobacter	M2	73	978.489	0.433173	5	0.449966
Zotu7609	Gammaproteobacteria	Burkholderiales	Comamonadaceae	Rhizobacter	M2	73	488.353	0.519437	5	0.434783
Zotu4295	Alphaproteobacteria	Sphingomonadales	Sphingomonadaceae	Novosphingobium	M2	72	637.536	0.504566	5	0.430868
Zotu2349	Alphaproteobacteria	Sphingomonadales	Sphingomonadaceae	Novosphingobium	M2	72	436.615	0.544521	5	0.438482
Zotu8973	Gammaproteobacteria	Burkholderiales	Oxalobacteraceae	Herbaspirillum	M2	72	578.224	0.47032	6	0.435631
Zotu8270	Chloroflexia	Chloroflexales	Roseiflexaceae	AsCoM_g_10005	M2	71	1230.85	0.426839	5	0.445183
Zotu867	Alphaproteobacteria	Rhizobiales	Devosiaceae	Devosia	M2	71	207.403	0.600156	6	0.432817
Zotu900	Alphaproteobacteria	Rhizobiales	Devosiaceae	Devosia	M2	70	305.838	0.547284	5	0.436198
Zotu256	Gammaproteobacteria	Burkholderiales	Oxalobacteraceae	Massilia	M2	68	450.084	0.572038	5	0.429487
Zotu4905	Gammaproteobacteria	Burkholderiales	Comamonadaceae	Rhizobacter	M2	67	168.849	0.581651	6	0.425667
Zotu617	Gammaproteobacteria	Burkholderiales	Oxalobacteraceae	Massilia	M2	67	1104.16	0.424495	6	0.433657
Zotu6154	Gammaproteobacteria	Burkholderiales	Comamonadaceae	Rhizobacter	M2	65	432.982	0.555711	5	0.422446
Zotu9673	Chloroflexia	Chloroflexales	Roseiflexaceae	AsCoM_g_10005	M2	64	466.687	0.538942	4	0.432537
Zotu10482	Gammaproteobacteria	Burkholderiales	Comamonadaceae	Rhizobacter	M2	64	563.243	0.460096	5	0.44108
Zotu517	Gammaproteobacteria	Burkholderiales	Comamonadaceae	Comamonas	M2	62	758.321	0.435228	5	0.44021
Zotu171	Gammaproteobacteria	Burkholderiales	Comamonadaceae	AsCoM_g_195	M2	61	666.028	0.424643	5	0.434501
Zotu9893	Gammaproteobacteria	Burkholderiales	Comamonadaceae	Rhizobacter	M2	61	602.785	0.576415	5	0.430868
Zotu9940	Alphaproteobacteria	Rhizobiales	Rhizobiaceae	Allorhizobium-Neorhizobium-Pararhizobium-Rhizobium	M2	60	142.601	0.699454	6	0.416926
Zotu9611	Alphaproteobacteria	Sphingomonadales	Sphingomonadaceae	Novosphingobium	M2	59	52.9792	0.736723	5	0.406553
Zotu3170	Alphaproteobacteria	Rhizobiales	Rhizobiaceae	Mesorhizobium	M2	59	910.339	0.588136	6	0.416408
Zotu3516	Alphaproteobacteria	Rhizobiales	Rhizobiaceae	Allorhizobium-Neorhizobium-Pararhizobium-Rhizobium	M2	57	158.374	0.598306	6	0.423515
Zotu2224	Actinobacteria	Streptomycetales	Streptomycetaceae	Streptomyces	M2	56	236.201	0.566416	6	0.425938
Zotu8738	Gammaproteobacteria	Burkholderiales	Comamonadaceae	Rhizobacter	M2	55	107.65	0.737013	5	0.415891
Zotu4145	Alphaproteobacteria	Rhizobiales	Rhizobiaceae	Allorhizobium-Neorhizobium-Pararhizobium-Rhizobium	M2	54	533.108	0.521212	5	0.419012
Zotu8753	Gammaproteobacteria	Burkholderiales	Comamonadaceae	Rhizobacter	M2	54	188.206	0.641751	5	0.425667
Zotu744	Gammaproteobacteria	Burkholderiales	Comamonadaceae	Rhizobacter	M2	54	1101.29	0.441751	5	0.427296
Zotu8967	Gammaproteobacteria	Burkholderiales	Oxalobacteraceae	Massilia	M2	53	203.785	0.606569	5	0.412562
Zotu5682	Gammaproteobacteria	Burkholderiales	Comamonadaceae	Rhizobacter	M2	53	542.093	0.46471	5	0.416408
Zotu60	Gammaproteobacteria	Burkholderiales	Oxalobacteraceae	Massilia	M2	53	1708.92	0.4703	5	0.424051
Zotu200	Alphaproteobacteria	Rhizobiales	Rhizobiaceae	Allorhizobium-Neorhizobium-Pararhizobium-Rhizobium	M2	53	147.575	0.715584	6	0.430039
Zotu7349	Gammaproteobacteria	Burkholderiales	Oxalobacteraceae	Duganella	M2	52	121.956	0.643687	6	0.419012
Zotu439	Gammaproteobacteria	Burkholderiales	Comamonadaceae	AsCoM_g_195	M2	51	997.734	0.395173	6	0.413836
Zotu6282	Gammaproteobacteria	Burkholderiales	Comamonadaceae	Rhizobacter	M2	50	310.57	0.676863	5	0.423515
Zotu2486	Alphaproteobacteria	Sphingomonadales	Sphingomonadaceae	Sphingomonas	M2	49	275.513	0.515918	5	0.421649
Zotu9031	Gammaproteobacteria	Burkholderiales	Oxalobacteraceae	Noviherbaspirillum	M2	48	231.122	0.522959	5	0.417706
Zotu8627	Gammaproteobacteria	Burkholderiales	Comamonadaceae	AsCoM_g_195	M2	48	582.998	0.439626	6	0.415891
Zotu1028	Gammaproteobacteria	Burkholderiales	Comamonadaceae	Ramlibacter	M2	48	446.086	0.485544	5	0.431145
Zotu1936	Alphaproteobacteria	Sphingomonadales	Sphingomonadaceae	Novosphingobium	M2	46	162.217	0.60222	5	0.409535
Zotu498	Alphaproteobacteria	Rhizobiales	Rhizobiaceae	Neorhizobium	M2	46	30.3057	0.79741	5	0.420326
Zotu10767	Alphaproteobacteria	Rhizobiales	Rhizobiaceae	Allorhizobium-Neorhizobium-Pararhizobium-Rhizobium	M2	45	149.24	0.593237	6	0.408786
Zotu4147	Gammaproteobacteria	Burkholderiales	Comamonadaceae	Ramlibacter	M2	45	115.034	0.631884	6	0.41358
Zotu540	Gammaproteobacteria	Burkholderiales	Comamonadaceae	Rhizobacter	M2	44	267.994	0.548485	5	0.405324
Zotu6413	Gammaproteobacteria	Burkholderiales	Oxalobacteraceae	Duganella	M2	43	1968.24	0.315011	6	0.411043
Zotu6101	Gammaproteobacteria	Burkholderiales	Oxalobacteraceae	Herbaspirillum	M2	42	1016.87	0.414175	6	0.399047
Zotu6872	Gammaproteobacteria	Burkholderiales	Comamonadaceae	Rhizobacter	M2	41	87.8936	0.617886	5	0.408288
Zotu2298	Alphaproteobacteria	Rhizobiales	Rhizobiaceae	Mesorhizobium	M2	41	68.1442	0.810685	5	0.419799
Zotu598	Gammaproteobacteria	Burkholderiales	Comamonadaceae	Rhizobacter	M2	39	610.387	0.447436	6	0.39645
Zotu4239	Alphaproteobacteria	Sphingomonadales	Sphingomonadaceae	Novosphingobium	M2	37	555.281	0.509246	5	0.406307
Zotu507	Gammaproteobacteria	Burkholderiales	Comamonadaceae	Piscinibacter	M2	35	100.072	0.62381	6	0.407047
Zotu331	Alphaproteobacteria	Rhizobiales	Rhizobiaceae	Mesorhizobium	M2	35	1169.9	0.52381	6	0.391127
Zotu712	Gammaproteobacteria	Burkholderiales	Comamonadaceae	Methylibium	M2	35	12.4621	0.852381	5	0.399761
Zotu9251	Gammaproteobacteria	Burkholderiales	Comamonadaceae	Pelomonas	M2	34	135.407	0.606723	6	0.402886
Zotu159	Gammaproteobacteria	Burkholderiales	Comamonadaceae	Ideonella	M2	32	486.366	0.388258	5	0.370166
Zotu611	Alphaproteobacteria	Rhizobiales	Rhizobiaceae	Mesorhizobium	M2	32	410.879	0.515152	6	0.385057
Zotu2600	Gammaproteobacteria	Burkholderiales	Burkholderiaceae	Burkholderia-Caballeronia-Paraburkholderia	M2	32	10.9769	0.848485	5	0.392501
Zotu1115	Gammaproteobacteria	Burkholderiales	Comamonadaceae	Pelomonas	M2	31	163.429	0.620968	6	0.392732
Zotu5062	Gammaproteobacteria	Burkholderiales	Comamonadaceae	Ideonella	M2	31	530.837	0.441532	6	0.383515
Zotu2497	Alphaproteobacteria	Caulobacterales	Caulobacteraceae	Phenylobacterium	M2	31	122.274	0.566532	6	0.372222
Zotu353	Actinobacteria	Corynebacteriales	Mycobacteriaceae	Mycobacterium	M2	30	166.129	0.548387	6	0.391813
Zotu3850	Alphaproteobacteria	Rhizobiales	Rhizobiaceae	Allorhizobium-Neorhizobium-Pararhizobium-Rhizobium	M2	30	14.3348	0.791398	5	0.39645
Zotu9679	Gammaproteobacteria	Burkholderiales	Oxalobacteraceae	Massilia	M2	30	99.7016	0.627957	5	0.396684
Zotu2336	Alphaproteobacteria	Sphingomonadales	Sphingomonadaceae	Novosphingobium	M2	30	282.94	0.51828	5	0.395981
Zotu3626	Alphaproteobacteria	Rhizobiales	Rhizobiaceae	Allorhizobium-Neorhizobium-Pararhizobium-Rhizobium	M2	29	1132.55	0.452874	5	0.398099
Zotu1774	Gammaproteobacteria	Burkholderiales	Comamonadaceae	Comamonas	M2	29	52.2835	0.641379	6	0.391813
Zotu46	Gammaproteobacteria	Burkholderiales	Comamonadaceae	Comamonas	M2	28	628.152	0.369458	6	0.369146
Zotu314	Gammaproteobacteria	Burkholderiales	Comamonadaceae	Ramlibacter	M2	27	158.189	0.55291	6	0.394582
Zotu7974	Gammaproteobacteria	Burkholderiales	Oxalobacteraceae	Herbaspirillum	M2	27	53.9538	0.695767	6	0.395514
Zotu554	Gammaproteobacteria	Burkholderiales	Comamonadaceae	Rhizobacter	M2	27	609.576	0.468254	5	0.395981
Zotu686	Alphaproteobacteria	Rhizobiales	Devosiaceae	Devosia	M2	27	76.7236	0.666667	6	0.399047
Zotu8752	Gammaproteobacteria	Burkholderiales	Comamonadaceae	Rhizobacter	M2	26	50.8743	0.737892	6	0.385723
Zotu2381	Gammaproteobacteria	Burkholderiales	Comamonadaceae	Rhizobacter	M2	25	552.856	0.473846	6	0.387956
Zotu7328	Alphaproteobacteria	Rhizobiales	Rhizobiaceae	Mesorhizobium	M2	24	68.1484	0.703333	6	0.363144
Zotu980	Gammaproteobacteria	Burkholderiales	Comamonadaceae	Ideonella	M2	24	620.94	0.426667	6	0.383954
Zotu3847	Gammaproteobacteria	Burkholderiales	Comamonadaceae	Rhizobacter	M2	24	1369.36	0.68	6	0.374302
Zotu434	Gammaproteobacteria	Burkholderiales	Oxalobacteraceae	Duganella	M2	23	170.26	0.57971	6	0.37535
Zotu2009	Gammaproteobacteria	Burkholderiales	Comamonadaceae	Ideonella	M2	23	598.33	0.485507	6	0.379388
Zotu178	Actinobacteria	AsCoM_o_570	AsCoM_f_931	AsCoM_g_7562	M2	23	16.7903	0.681159	5	0.392272
Zotu83	Gammaproteobacteria	Xanthomonadales	Xanthomonadaceae	Lysobacter	M2	22	1448.31	0.466403	5	0.386613
Zotu2779	Alphaproteobacteria	Sphingomonadales	Sphingomonadaceae	Novosphingobium	M2	21	231.96	0.545455	6	0.381984
Zotu7481	Gammaproteobacteria	Burkholderiales	Comamonadaceae	Rhizobacter	M2	21	132.552	0.800866	6	0.385945
Zotu1711	Alphaproteobacteria	Rhizobiales	Rhizobiaceae	Allorhizobium-Neorhizobium-Pararhizobium-Rhizobium	M2	21	16.7494	0.839827	6	0.388406
Zotu424	Gammaproteobacteria	Burkholderiales	Oxalobacteraceae	Massilia	M2	20	2.94446	0.9	5	0.377891
Zotu170	Alphaproteobacteria	Rhizobiales	Rhizobiaceae	Allorhizobium-Neorhizobium-Pararhizobium-Rhizobium	M2	20	226.116	0.557143	5	0.374511
Zotu2502	Alphaproteobacteria	Rhizobiales	Rhizobiaceae	Allorhizobium-Neorhizobium-Pararhizobium-Rhizobium	M2	19	9.16032	0.8	5	0.377678
Zotu6278	Alphaproteobacteria	Sphingomonadales	Sphingomonadaceae	Altererythrobacter	M2	19	29.5137	0.710526	6	0.362358
Zotu3649	Alphaproteobacteria	Rhizobiales	Rhizobiaceae	Allorhizobium-Neorhizobium-Pararhizobium-Rhizobium	M2	19	23.3046	0.715789	6	0.383076
Zotu484	Alphaproteobacteria	Rhizobiales	Devosiaceae	Devosia	M2	18	8.64293	0.830409	6	0.381332
Zotu10769	Alphaproteobacteria	Sphingomonadales	Sphingomonadaceae	Novosphingobium	M2	18	2.98787	0.859649	6	0.384174
Zotu3437	Gammaproteobacteria	Burkholderiales	Comamonadaceae	Rhizobacter	M2	17	16.4285	0.751634	6	0.371603
Zotu4360	Gammaproteobacteria	Burkholderiales	Burkholderiaceae	Burkholderia-Caballeronia-Paraburkholderia	M2	17	96.7943	0.653595	6	0.36793
Zotu191	Gammaproteobacteria	Burkholderiales	Comamonadaceae	Ramlibacter	M2	17	174.87	0.45098	6	0.380682
Zotu8995	Alphaproteobacteria	Rhizobiales	Rhizobiaceae	Mesorhizobium	M2	17	785.254	0.588235	5	0.376616
Zotu569	Gammaproteobacteria	Xanthomonadales	Xanthomonadaceae	Lysobacter	M2	16	17.8578	0.742647	5	0.387956
Zotu4218	Gammaproteobacteria	Burkholderiales	Comamonadaceae	AsCoM_g_195	M2	15	71.922	0.591667	6	0.352261
Zotu1098	Alphaproteobacteria	Rhizobiales	Rhizobiaceae	Allorhizobium-Neorhizobium-Pararhizobium-Rhizobium	M2	15	40.4956	0.683333	5	0.357906
Zotu9799	Gammaproteobacteria	Burkholderiales	Comamonadaceae	Rhizobacter	M2	15	147.829	0.541667	6	0.365721
Zotu313	Alphaproteobacteria	Reyranellales	Reyranellaceae	Reyranella	M2	13	3.8873	0.846154	5	0.368943
Zotu338	Actinobacteria	Streptomycetales	Streptomycetaceae	Streptomyces	M2	13	19.329	0.571429	5	0.381984
Zotu580	Alphaproteobacteria	Rhizobiales	Rhizobiaceae	Allorhizobium-Neorhizobium-Pararhizobium-Rhizobium	M2	13	12.9725	0.747253	6	0.373884
Zotu2942	Gammaproteobacteria	Burkholderiales	Comamonadaceae	Variovorax	M2	13	87.3529	0.549451	6	0.357143
Zotu529	Alphaproteobacteria	Reyranellales	Reyranellaceae	Reyranella	M2	13	7.95244	0.802198	5	0.36632
Zotu3619	Gammaproteobacteria	Burkholderiales	Oxalobacteraceae	Massilia	M2	13	10.8116	0.736264	5	0.361967
Zotu4810	Gammaproteobacteria	Burkholderiales	Comamonadaceae	Ideonella	M2	13	692.152	0.615385	6	0.330375
Zotu2281	Alphaproteobacteria	Rhizobiales	Rhizobiaceae	Neorhizobium	M2	13	62.4696	0.78022	5	0.37704
Zotu154	Gammaproteobacteria	Burkholderiales	Comamonadaceae	Rhizobacter	M2	12	120.384	0.538462	6	0.350785
Zotu9310	Alphaproteobacteria	Rhizobiales	Rhizobiaceae	Allorhizobium-Neorhizobium-Pararhizobium-Rhizobium	M2	12	13.8456	0.820513	6	0.331028
Zotu705	Alphaproteobacteria	Rhizobiales	Rhizobiaceae	Mesorhizobium	M2	12	12.0546	0.717949	6	0.364725
Zotu9597	Actinobacteria	Streptomycetales	Streptomycetaceae	Streptomyces	M2	11	3.23326	0.848485	5	0.372636
Zotu950	Gammaproteobacteria	Burkholderiales	Burkholderiaceae	Burkholderia-Caballeronia-Paraburkholderia	M2	11	40.4239	0.80303	7	0.322736
Zotu11025	Gammaproteobacteria	Burkholderiales	Methylophilaceae	AsCoM_g_16	M2	11	5.28287	0.772727	5	0.366521
Zotu8550	Gammaproteobacteria	Burkholderiales	Comamonadaceae	Rhizobacter	M2	10	26.0216	0.654545	6	0.341837
Zotu3790	Alphaproteobacteria	Rhizobiales	Rhizobiaceae	Allorhizobium-Neorhizobium-Pararhizobium-Rhizobium	M2	10	2.83286	0.709091	6	0.360797
Zotu1113	Gammaproteobacteria	Burkholderiales	Comamonadaceae	Paucibacter	M2	10	10.2452	0.763636	6	0.326829
Zotu8628	Gammaproteobacteria	Pseudomonadales	Pseudomonadaceae	Pseudomonas	M2	9	0.100958	0.977778	5	0.352261
Zotu8788	Gammaproteobacteria	Burkholderiales	Methylophilaceae	Methylobacillus	M2	9	1.95374	0.888889	6	0.359249
Zotu745	Alphaproteobacteria	Rhizobiales	Devosiaceae	Devosia	M2	9	0.360235	0.933333	6	0.353003
Zotu136	Alphaproteobacteria	Rhizobiales	Rhizobiaceae	Allorhizobium-Neorhizobium-Pararhizobium-Rhizobium	M2	9	106.433	0.533333	6	0.338555
Zotu6119	Gammaproteobacteria	Burkholderiales	Oxalobacteraceae	Duganella	M2	8	1.37164	0.916667	6	0.340967
Zotu1314	Alphaproteobacteria	Rhizobiales	Rhizobiaceae	Neorhizobium	M2	8	0.071429	0.972222	6	0.324298
Zotu1100	Alphaproteobacteria	Caulobacterales	Caulobacteraceae	Caulobacter	M2	8	0.592641	0.833333	6	0.36632
Zotu5330	Gammaproteobacteria	Burkholderiales	Comamonadaceae	Rhizobacter	M2	7	0.047619	0.964286	5	0.346611
Zotu4820	Alphaproteobacteria	Sphingomonadales	Sphingomonadaceae	Novosphingobium	M2	7	5.56639	0.714286	6	0.341488
Zotu1007	Gammaproteobacteria	Burkholderiales	Burkholderiaceae	Burkholderia-Caballeronia-Paraburkholderia	M2	7	3.00426	0.892857	6	0.345717
Zotu166	Alphaproteobacteria	Rhizobiales	Xanthobacteraceae	AsCoM_g_703	M2	7	2.16125	0.785714	6	0.342886
Zotu398	Actinobacteria	Micrococcales	Brevibacteriaceae	Brevibacterium	M2	7	23.9563	0.571429	5	0.343062
Zotu143	Alphaproteobacteria	Sphingomonadales	Sphingomonadaceae	Sphingomonas	M2	6	669	0.761905	5	0.341662
Zotu594	Gammaproteobacteria	Burkholderiales	Oxalobacteraceae	Rhizobacter	M2	6	6.80872	0.666667	5	0.37535
Zotu1	Alphaproteobacteria	Rhizobiales	Rhizobiaceae	Mesorhizobium	M2	6	1.52521	0.904762	7	0.306917
Zotu362	Alphaproteobacteria	Rhizobiales	Rhizobiaceae	Allorhizobium-Neorhizobium-Pararhizobium-Rhizobium	M2	6	0.604573	0.809524	6	0.336008
Zotu2001	Gammaproteobacteria	Burkholderiales	Comamonadaceae	Variovorax	M2	6	673.292	0.571429	6	0.345361
Zotu4506	Alphaproteobacteria	Caulobacterales	Caulobacteraceae	Caulobacter	M2	6	0.752788	0.904762	7	0.301666
Zotu856	Alphaproteobacteria	Sphingomonadales	Sphingomonadaceae	Novosphingobium	M2	5	18.9695	0.6	6	0.331028
Zotu976	Alphaproteobacteria	Rhizobiales	Rhizobiaceae	Mesorhizobium	M2	5	0.584047	0.8	7	0.309755
Zotu687	Alphaproteobacteria	Azospirillales	Azospirillaceae	Azospirillum	M2	5	63.953	0.666667	6	0.346611
Zotu5950	Gammaproteobacteria	Pseudomonadales	Pseudomonadaceae	Pseudomonas	M2	4	20.7923	0.6	6	0.327789
Zotu437	Alphaproteobacteria	Azospirillales	Azospirillaceae	Azospirillum	M2	3	1.7763	0.666667	6	0.309326
Zotu6155	Alphaproteobacteria	Rhizobiales	Rhizobiaceae	Allorhizobium-Neorhizobium-Pararhizobium-Rhizobium	M2	3	2.20685	0.666667	5	0.325559
Zotu561	Gammaproteobacteria	Xanthomonadales	Xanthomonadaceae	Lysobacter	M2	3	0.086828	0.833333	6	0.3294
Zotu373	Actinobacteria	Micrococcales	Brevibacteriaceae	Brevibacterium	M2	3	0	1	6	0.316785
Zotu1172	Alphaproteobacteria	Rhizobiales	Xanthobacteraceae	Pseudorhodoplanes	M2	3	0	1	6	0.321189
Zotu1475	Alphaproteobacteria	Caulobacterales	Caulobacteraceae	Phenylobacterium	M2	2	0	1	5	0.326352
Zotu8582	Alphaproteobacteria	Rhizobiales	Rhizobiaceae	Allorhizobium-Neorhizobium-Pararhizobium-Rhizobium	M2	2	0	1	7	0.309898
Zotu466	Gammaproteobacteria	Burkholderiales	Oxalobacteraceae	Massilia	M2	2	0	1	7	0.288669
Zotu711	Alphaproteobacteria	Rhizobiales	Rhizobiaceae	Mesorhizobium	M2	2	1.50023	0.666667	6	0.309898
Zotu4726	Alphaproteobacteria	Rhizobiales	Rhizobiaceae	Mesorhizobium	M2	2	669	0.666667	7	0.27269
Zotu579	Alphaproteobacteria	Rhizobiales	Devosiaceae	Devosia	M2	2	0	1	7	0.319048
Zotu8125	Alphaproteobacteria	Rhizobiales	Rhizobiaceae	Allorhizobium-Neorhizobium-Pararhizobium-Rhizobium	M2	2	0	1	7	0.300314
Zotu1182	Alphaproteobacteria	Rhizobiales	Rhizobiaceae	Mesorhizobium	M2	2	0	1	7	0.27847
Zotu11009	Alphaproteobacteria	Rhizobiales	Rhizobiaceae	Mesorhizobium	M2	1	0	1	7	0.281276
Zotu4739	Alphaproteobacteria	Sphingomonadales	Sphingomonadaceae	Novosphingobium	M2	1	0	1	6	0.273693
Zotu1856	Alphaproteobacteria	Caulobacterales	Caulobacteraceae	Phenylobacterium	M2	1	0	1	6	0.284864
Zotu9813	Alphaproteobacteria	Rhizobiales	Rhizobiaceae	Mesorhizobium	M2	1	0	1	7	0.248424
Zotu473	Alphaproteobacteria	Sphingomonadales	Sphingomonadaceae	Sphingomonas	M2	1	0	1	6	0.254753
Zotu703	Gammaproteobacteria	Xanthomonadales	Xanthomonadaceae	Lysobacter	M2	1	0	1	6	0.278934
Zotu22	Alphaproteobacteria	Rhizobiales	Rhizobiaceae	Allorhizobium-Neorhizobium-Pararhizobium-Rhizobium	M3	210	1939.31	0.437508	5	0.534717
Zotu16	Alphaproteobacteria	Sphingomonadales	Sphingomonadaceae	Novosphingobium	M3	205	2274.37	0.436893	5	0.52549
Zotu205	Chloroflexia	Chloroflexales	Roseiflexaceae	AsCoM_g_10005	M3	205	2319.46	0.43301	5	0.529226
Zotu242	Chloroflexia	Chloroflexales	Roseiflexaceae	AsCoM_g_10005	M3	195	1816.75	0.452747	5	0.52549
Zotu52	Alphaproteobacteria	Caulobacterales	Caulobacteraceae	Phenylobacterium	M3	192	1577.02	0.44878	5	0.528391
Zotu54	Alphaproteobacteria	Sphingomonadales	Sphingomonadaceae	Novosphingobium	M3	191	1689.19	0.462805	5	0.529226
Zotu6	Gammaproteobacteria	Burkholderiales	Comamonadaceae	Rhizobacter	M3	191	2288.17	0.438154	5	0.51938
Zotu219	Gammaproteobacteria	Steroidobacterales	Steroidobacteraceae	AsCoM_g_321	M3	190	1513.9	0.466354	5	0.523847
Zotu282	Chloroflexia	Chloroflexales	Roseiflexaceae	AsCoM_g_10005	M3	188	1510	0.461781	5	0.521401
Zotu55	Alphaproteobacteria	Dongiales	Dongiaceae	Dongia	M3	187	1689.86	0.447776	5	0.522214
Zotu250	Alphaproteobacteria	Caulobacterales	Caulobacteraceae	Phenylobacterium	M3	185	2567.44	0.467248	4	0.522621
Zotu57	Alphaproteobacteria	Azospirillales	AsCoM_f_378	AsCoM_g_4425	M3	184	1243.56	0.464806	5	0.517375
Zotu28	Alphaproteobacteria	Rhizobiales	Xanthobacteraceae	Bradyrhizobium	M3	184	1616.34	0.448472	5	0.519783
Zotu372	Alphaproteobacteria	Caulobacterales	Caulobacteraceae	Phenylobacterium	M3	183	1290.37	0.481409	5	0.522621
Zotu3	Gammaproteobacteria	Burkholderiales	Comamonadaceae	Ideonella	M3	182	1908.88	0.435897	5	0.518978
Zotu402	Gammaproteobacteria	Burkholderiales	Comamonadaceae	Comamonas	M3	181	1916.12	0.468217	5	0.513017
Zotu12	Gammaproteobacteria	Burkholderiales	Comamonadaceae	Rhizobacter	M3	181	1762.19	0.447939	5	0.513804
Zotu45	Gammaproteobacteria	Burkholderiales	Comamonadaceae	Piscinibacter	M3	181	2093.97	0.469431	5	0.508346
Zotu104	Alphaproteobacteria	Caulobacterales	Caulobacteraceae	Caulobacter	M3	177	1076.67	0.486066	5	0.515385
Zotu130	Alphaproteobacteria	Rhizobiales	Xanthobacteraceae	Pseudorhodoplanes	M3	177	1295.89	0.48067	5	0.515781
Zotu336	Chloroflexia	Chloroflexales	Roseiflexaceae	AsCoM_g_10005	M3	176	1697.11	0.461222	5	0.512624
Zotu226	Alphaproteobacteria	Caulobacterales	Caulobacteraceae	Phenylobacterium	M3	174	1062.23	0.484598	5	0.506042
Zotu63	Alphaproteobacteria	Rhizobiales	Rhizobiaceae	Allorhizobium-Neorhizobium-Pararhizobium-Rhizobium	M3	173	1291.12	0.478241	5	0.514593
Zotu7590	Gammaproteobacteria	Burkholderiales	Comamonadaceae	Ideonella	M3	173	1061.49	0.48814	5	0.500747
Zotu14	Alphaproteobacteria	Caulobacterales	Caulobacteraceae	Caulobacter	M3	169	1258.66	0.477202	5	0.514988
Zotu364	Gammaproteobacteria	Burkholderiales	Oxalobacteraceae	Herbaspirillum	M3	168	1484.69	0.466469	5	0.508732
Zotu42	Gammaproteobacteria	Burkholderiales	Comamonadaceae	Polaromonas	M3	165	1174.22	0.496093	5	0.504518
Zotu289	Chloroflexia	Chloroflexales	Roseiflexaceae	AsCoM_g_10005	M3	165	1517.88	0.489814	5	0.507192
Zotu137	Gammaproteobacteria	Burkholderiales	Comamonadaceae	Rhizobacter	M3	164	1523.27	0.47354	5	0.507961
Zotu7835	Gammaproteobacteria	Burkholderiales	Comamonadaceae	Rhizobacter	M3	162	1021.22	0.520261	5	0.4941
Zotu391	Gammaproteobacteria	Burkholderiales	Comamonadaceae	Ideonella	M3	161	852.848	0.50878	5	0.503381
Zotu70	Gammaproteobacteria	Steroidobacterales	Steroidobacteraceae	Steroidobacter	M3	161	869.614	0.507093	5	0.504518
Zotu213	Gammaproteobacteria	Steroidobacterales	Steroidobacteraceae	Steroidobacter	M3	161	866.798	0.531861	5	0.504898
Zotu11	Gammaproteobacteria	Burkholderiales	Comamonadaceae	Rhizobacter	M3	161	1013.33	0.523579	5	0.492285
Zotu8	Gammaproteobacteria	Burkholderiales	Comamonadaceae	Ramlibacter	M3	160	1614.03	0.474534	5	0.5
Zotu334	Alphaproteobacteria	Rhizobiales	Xanthobacteraceae	AsCoM_g_112	M3	159	791.71	0.533333	5	0.495196
Zotu43	Alphaproteobacteria	Rhizobiales	Rhizobiaceae	Allorhizobium-Neorhizobium-Pararhizobium-Rhizobium	M3	157	1410.2	0.505442	5	0.491924
Zotu35	Gammaproteobacteria	Burkholderiales	Comamonadaceae	Ramlibacter	M3	155	1300.07	0.500248	5	0.507192
Zotu64	Gammaproteobacteria	Burkholderiales	Comamonadaceae	Rhizobacter	M3	155	2326.18	0.451199	5	0.500747
Zotu510	Alphaproteobacteria	Caulobacterales	Caulobacteraceae	Phenylobacterium	M3	154	680.397	0.540846	5	0.496296
Zotu550	Chloroflexia	Chloroflexales	Roseiflexaceae	AsCoM_g_10005	M3	154	898.604	0.533389	5	0.491924
Zotu253	Alphaproteobacteria	Dongiales	Dongiaceae	Dongia	M3	149	590.571	0.53557	5	0.497402
Zotu345	Gammaproteobacteria	Burkholderiales	Comamonadaceae	Rhizobacter	M3	149	2215.59	0.468635	5	0.498141
Zotu5	Alphaproteobacteria	Rhizobiales	Rhizobiaceae	Allorhizobium-Neorhizobium-Pararhizobium-Rhizobium	M3	149	1906.02	0.488054	5	0.492285
Zotu97	Alphaproteobacteria	Sphingomonadales	Sphingomonadaceae	Novosphingobium	M3	146	1067.15	0.518311	5	0.490483
Zotu367	Alphaproteobacteria	Rhizobiales	Rhizobiaceae	Allorhizobium-Neorhizobium-Pararhizobium-Rhizobium	M3	146	938.239	0.524648	5	0.494465
Zotu135	Gammaproteobacteria	Burkholderiales	Oxalobacteraceae	Herbaspirillum	M3	146	2724.66	0.413009	6	0.486919
Zotu11075	Gammaproteobacteria	Burkholderiales	Comamonadaceae	Ideonella	M3	144	518.216	0.571648	5	0.478914
Zotu406	Gammaproteobacteria	Burkholderiales	Oxalobacteraceae	Herbaspirillum	M3	140	1106.33	0.545998	5	0.484805
Zotu62	Gammaproteobacteria	Burkholderiales	Methylophilaceae	MM2	M3	140	1487.19	0.53617	5	0.486919
Zotu196	Gammaproteobacteria	Steroidobacterales	Steroidobacteraceae	Steroidobacter	M3	139	883.912	0.540391	5	0.488694
Zotu427	Gammaproteobacteria	Xanthomonadales	AsCoM_f_152	Acidibacter	M3	139	988.86	0.495375	6	0.481668
Zotu7529	Alphaproteobacteria	Sphingomonadales	Sphingomonadaceae	Novosphingobium	M3	139	641.222	0.558171	5	0.475515
Zotu87	Gammaproteobacteria	Burkholderiales	Oxalobacteraceae	Massilia	M3	138	1824.3	0.511625	5	0.485156
Zotu32	Alphaproteobacteria	Rhizobiales	Rhizobiaceae	Allorhizobium-Neorhizobium-Pararhizobium-Rhizobium	M3	137	586.402	0.565323	5	0.493373
Zotu386	Alphaproteobacteria	Caulobacterales	Caulobacteraceae	Phenylobacterium	M3	136	595.531	0.571061	5	0.484805
Zotu101	Alphaproteobacteria	Rhizobiales	Devosiaceae	Devosia	M3	136	1153.59	0.555496	5	0.483755
Zotu855	Alphaproteobacteria	Rhizobiales	AsCoM_f_2	AsCoM_g_50	M3	135	474.361	0.587255	5	0.483755
Zotu489	Alphaproteobacteria	Rhizobiales	Rhizobiaceae	Allorhizobium-Neorhizobium-Pararhizobium-Rhizobium	M3	135	786.528	0.549455	5	0.487983
Zotu576	Ardenticatenia	AsCoM_o_157	AsCoM_f_857	AsCoM_g_4693	M3	133	442.702	0.575581	5	0.477548
Zotu393	Bacteroidia	Cytophagales	Microscillaceae	AsCoM_g_7380	M3	133	398.62	0.580855	5	0.486919
Zotu153	Alphaproteobacteria	Caulobacterales	Caulobacteraceae	Caulobacter	M3	133	730.227	0.54775	5	0.492285
Zotu307	Gammaproteobacteria	Burkholderiales	Comamonadaceae	Pelomonas	M3	132	1362.38	0.483823	5	0.487983
Zotu203	Gammaproteobacteria	Burkholderiales	Oxalobacteraceae	Herbaspirillum	M3	131	1109.95	0.522207	5	0.489408
Zotu4	Alphaproteobacteria	Rhizobiales	Rhizobiaceae	Neorhizobium	M3	130	2967.56	0.437346	5	0.482709
Zotu626	Gammaproteobacteria	Burkholderiales	Comamonadaceae	Ideonella	M3	130	1433.48	0.532707	5	0.47823
Zotu322	Gammaproteobacteria	Burkholderiales	Burkholderiaceae	Burkholderia-Caballeronia-Paraburkholderia	M3	129	2311.49	0.412999	6	0.47823
Zotu284	Alphaproteobacteria	Caulobacterales	Caulobacteraceae	Phenylobacterium	M3	128	316.521	0.615673	5	0.480287
Zotu894	Gammaproteobacteria	Burkholderiales	Oxalobacteraceae	AsCoM_g_171	M3	128	1395.67	0.456395	6	0.473164
Zotu692	Gammaproteobacteria	Xanthomonadales	AsCoM_f_152	Acidibacter	M3	127	473.092	0.562869	5	0.474841
Zotu404	Gammaproteobacteria	Xanthomonadales	AsCoM_f_152	Acidibacter	M3	127	747.188	0.527436	6	0.472163
Zotu133	Gammaproteobacteria	Burkholderiales	Comamonadaceae	Pelomonas	M3	126	2549.37	0.426447	6	0.47283
Zotu195	Gammaproteobacteria	Burkholderiales	Oxalobacteraceae	Massilia	M3	123	1103.93	0.524521	5	0.480631
Zotu645	Alphaproteobacteria	Sphingomonadales	Sphingomonadaceae	Novosphingobium	M3	121	277.408	0.638802	5	0.479599
Zotu467	Alphaproteobacteria	Sphingomonadales	Sphingomonadaceae	Sphingomonas	M3	121	474.14	0.611028	5	0.475177
Zotu621	Gammaproteobacteria	Xanthomonadales	Xanthomonadaceae	Lysobacter	M3	121	624.606	0.534751	5	0.45859
Zotu257	Alphaproteobacteria	Sphingomonadales	Sphingomonadaceae	Sphingobium	M3	119	489.05	0.581513	5	0.480631
Zotu394	Gammaproteobacteria	Xanthomonadales	Rhodanobacteraceae	Rhodanobacter	M3	118	484.562	0.58909	5	0.477208
Zotu405	Alphaproteobacteria	Sphingomonadales	Sphingomonadaceae	Sphingomonas	M3	117	291.303	0.644647	5	0.470506
Zotu325	Alphaproteobacteria	Rhizobiales	Xanthobacteraceae	Bradyrhizobium	M3	117	474.516	0.589454	5	0.469516
Zotu689	Gammaproteobacteria	Burkholderiales	Oxalobacteraceae	Herbaspirillum	M3	116	874.954	0.56646	5	0.469516
Zotu182	Gammaproteobacteria	Burkholderiales	Oxalobacteraceae	Massilia	M3	116	900.04	0.551429	5	0.469846
Zotu590	Gammaproteobacteria	Burkholderiales	Methylophilaceae	AsCoM_g_16	M3	115	211.695	0.647226	5	0.47283
Zotu613	Gammaproteobacteria	Burkholderiales	Oxalobacteraceae	Massilia	M3	114	744.136	0.602136	5	0.475177
Zotu10	Gammaproteobacteria	Burkholderiales	Burkholderiaceae	Cupriavidus	M3	111	3701.29	0.335425	5	0.471831
Zotu5684	Gammaproteobacteria	Burkholderiales	Comamonadaceae	Ideonella	M3	109	848.515	0.615346	5	0.459219
Zotu625	Gammaproteobacteria	Burkholderiales	Rhodocyclaceae	AsCoM_g_1847	M3	107	152.29	0.6883	5	0.464955
Zotu1207	Gammaproteobacteria	Burkholderiales	Comamonadaceae	Rhizobacter	M3	105	708.969	0.626774	5	0.459534
Zotu21	Gammaproteobacteria	Burkholderiales	Comamonadaceae	AsCoM_g_195	M3	104	2126.84	0.568681	5	0.460798
Zotu399	Alphaproteobacteria	Rhizobiales	Xanthobacteraceae	AsCoM_g_112	M3	104	473.983	0.616667	5	0.459849
Zotu5727	Gammaproteobacteria	Burkholderiales	Comamonadaceae	Rhizobacter	M3	102	1673.12	0.601751	5	0.464955
Zotu306	Alphaproteobacteria	Sphingomonadales	Sphingomonadaceae	Novosphingobium	M3	101	187.327	0.695787	5	0.462388
Zotu103	Gammaproteobacteria	Burkholderiales	Comamonadaceae	Rhizobacter	M3	100	2477.53	0.490099	5	0.457963
Zotu468	Gammaproteobacteria	Steroidobacterales	Steroidobacteraceae	Steroidobacter	M3	98	745.996	0.567718	6	0.453622
Zotu383	Alphaproteobacteria	Rhizobiales	Devosiaceae	Devosia	M3	98	179.649	0.679241	5	0.459534
Zotu503	Bacteroidia	Chitinophagales	Chitinophagaceae	AsCoM_g_1258	M3	98	987.608	0.478664	6	0.456714
Zotu38	Gammaproteobacteria	Pseudomonadales	Pseudomonadaceae	Pseudomonas	M3	97	958.743	0.53461	5	0.457026
Zotu618	Alphaproteobacteria	Caulobacterales	Caulobacteraceae	Phenylobacterium	M3	94	679.361	0.58589	5	0.458904
Zotu2	Gammaproteobacteria	Burkholderiales	Burkholderiaceae	Burkholderia-Caballeronia-Paraburkholderia	M3	94	2208.63	0.385218	5	0.471831
Zotu18	Actinobacteria	Streptomycetales	Streptomycetaceae	Streptomyces	M3	91	3257.21	0.460583	5	0.448161
Zotu459	Bdellovibrionia	Bdellovibrionales	Bdellovibrionaceae	Bdellovibrio	M3	90	2146.49	0.38779	6	0.458904
Zotu317	Gammaproteobacteria	Burkholderiales	Methylophilaceae	AsCoM_g_16	M3	89	391.041	0.581273	6	0.457338
Zotu562	Acidobacteriae	Acidobacteriales	Acidobacteriaceae	Terriglobus	M3	88	206.111	0.600868	6	0.448161
Zotu9933	Gammaproteobacteria	Burkholderiales	Comamonadaceae	Rhizobacter	M3	87	279.208	0.698537	5	0.447562
Zotu435	Gammaproteobacteria	Burkholderiales	Oxalobacteraceae	Massilia	M3	85	562.502	0.613953	5	0.450572
Zotu116	Alphaproteobacteria	Rhizobiales	Devosiaceae	Devosia	M3	85	64.8031	0.730506	5	0.452397
Zotu47	Gammaproteobacteria	Pseudomonadales	Pseudomonadaceae	Pseudomonas	M3	84	692.303	0.588796	5	0.449966
Zotu41	Gammaproteobacteria	Burkholderiales	Oxalobacteraceae	Pseudoduganella	M3	84	1009.35	0.527731	6	0.450875
Zotu725	Gammaproteobacteria	Steroidobacterales	Steroidobacteraceae	Steroidobacter	M3	83	259.004	0.660929	6	0.442536
Zotu443	Oligoflexia	Bdellovibrionales	AsCoM_f_6762	AsCoM_g_6762	M3	82	197.172	0.657067	5	0.448461
Zotu30	Actinobacteria	Streptomycetales	Streptomycetaceae	Streptomyces	M3	81	499.364	0.666064	5	0.451178
Zotu320	Alphaproteobacteria	Rhizobiales	Rhizobiaceae	Allorhizobium-Neorhizobium-Pararhizobium-Rhizobium	M3	81	182.885	0.660042	5	0.448761
Zotu10348	Alphaproteobacteria	Sphingomonadales	Sphingomonadaceae	Novosphingobium	M3	81	124.046	0.728696	5	0.432817
Zotu142	Gammaproteobacteria	Burkholderiales	Oxalobacteraceae	Noviherbaspirillum	M3	81	1886.28	0.366757	5	0.455782
Zotu560	Gammaproteobacteria	Xanthomonadales	AsCoM_f_152	Acidibacter	M3	80	270.092	0.707716	6	0.440789
Zotu1981	Alphaproteobacteria	Rhizobiales	Rhizobiaceae	Allorhizobium-Neorhizobium-Pararhizobium-Rhizobium	M3	80	594.207	0.618827	5	0.451178
Zotu9658	Alphaproteobacteria	Rhizobiales	Xanthobacteraceae	Bradyrhizobium	M3	79	60.8423	0.749367	5	0.446667
Zotu447	Alphaproteobacteria	Sphingomonadales	Sphingomonadaceae	Novosphingobium	M3	79	876.088	0.537975	5	0.445479
Zotu479	Alphaproteobacteria	Dongiales	Dongiaceae	Dongia	M3	78	481.844	0.592989	6	0.434501
Zotu724	Alphaproteobacteria	Dongiales	Dongiaceae	Dongia	M3	76	105.282	0.666439	5	0.448761
Zotu702	Gammaproteobacteria	Burkholderiales	Oxalobacteraceae	Aquaspirillum_arcticum_group	M3	74	1440.93	0.44036	6	0.448161
Zotu340	Alphaproteobacteria	Rhizobiales	Rhizobiaceae	Allorhizobium-Neorhizobium-Pararhizobium-Rhizobium	M3	74	579.41	0.628829	5	0.442536
Zotu371	Alphaproteobacteria	Holosporales	Holosporaceae	AsCoM_g_8799	M3	69	62.3246	0.733333	6	0.433096
Zotu463	Alphaproteobacteria	Caulobacterales	Caulobacteraceae	Asticcacaulis	M3	67	468.807	0.606673	6	0.42218
Zotu180	Alphaproteobacteria	Sphingomonadales	Sphingomonadaceae	Sphingomonas	M3	66	78.6109	0.710991	5	0.430591
Zotu509	Alphaproteobacteria	Rhizobiales	Devosiaceae	Devosia	M3	65	14.2997	0.832168	5	0.435348
Zotu759	Gammaproteobacteria	Xanthomonadales	Xanthomonadaceae	Arenimonas	M3	62	448.32	0.50128	5	0.439344
Zotu504	Gammaproteobacteria	Burkholderiales	Oxalobacteraceae	Massilia	M3	61	688.369	0.601798	6	0.430039
Zotu382	Alphaproteobacteria	Sphingomonadales	Sphingomonadaceae	Sphingomonas	M3	61	1319.97	0.425172	6	0.435348
Zotu732	Gammaproteobacteria	Xanthomonadales	AsCoM_f_152	Acidibacter	M3	59	274.846	0.59887	6	0.429763
Zotu240	Gammaproteobacteria	Burkholderiales	Oxalobacteraceae	Duganella	M3	58	2108.92	0.776739	5	0.421384
Zotu66	Alphaproteobacteria	Rhizobiales	Rhizobiaceae	Allorhizobium-Neorhizobium-Pararhizobium-Rhizobium	M3	58	1132.75	0.40152	6	0.424319
Zotu697	Gammaproteobacteria	Burkholderiales	Comamonadaceae	Rhizobacter	M3	57	118.107	0.684815	6	0.428937
Zotu109	Alphaproteobacteria	Rhizobiales	Rhizobiaceae	Allorhizobium-Neorhizobium-Pararhizobium-Rhizobium	M3	57	17.2647	0.836056	5	0.429763
Zotu623	Gammaproteobacteria	Xanthomonadales	Xanthomonadaceae	Stenotrophomonas	M3	53	84.5489	0.701607	5	0.431145
Zotu190	Alphaproteobacteria	Azospirillales	Azospirillaceae	Azospirillum	M3	52	1372.97	0.571118	5	0.427296
Zotu9	Gammaproteobacteria	Burkholderiales	Comamonadaceae	Variovorax	M3	51	594.995	0.496229	6	0.422713
Zotu75	Alphaproteobacteria	Rhizobiales	Xanthobacteraceae	Bradyrhizobium	M3	49	34.9789	0.749388	6	0.414348
Zotu283	Bacteroidia	Sphingobacteriales	Sphingobacteriaceae	AsCoM_g_1615	M3	49	5.78551	0.898776	6	0.418488
Zotu492	Alphaproteobacteria	Sphingomonadales	Sphingomonadaceae	Novosphingobium	M3	48	303.871	0.655612	5	0.42218
Zotu553	Bacteroidia	Chitinophagales	Chitinophagaceae	AsCoM_g_162	M3	47	59.0943	0.684397	6	0.417706
Zotu51	Gammaproteobacteria	Burkholderiales	Oxalobacteraceae	Noviherbaspirillum	M3	47	154.798	0.756206	5	0.401438
Zotu518	Gammaproteobacteria	Burkholderiales	Oxalobacteraceae	Herbaspirillum	M3	45	46.8357	0.813527	6	0.410791
Zotu471	Gemmatimonadetes	Gemmatimonadales	Gemmatimonadaceae	AsCoM_g_584	M3	45	97.5417	0.769082	5	0.421384
Zotu836	Gammaproteobacteria	Burkholderiales	Comamonadaceae	Comamonas	M3	45	2921.74	0.324638	6	0.423247
Zotu36	Gammaproteobacteria	Burkholderiales	Oxalobacteraceae	Massilia	M3	44	391.01	0.520202	6	0.415375
Zotu641	Gammaproteobacteria	Xanthomonadales	Xanthomonadaceae	Stenotrophomonas	M3	44	139.254	0.588889	6	0.411801
Zotu390	Gammaproteobacteria	Burkholderiales	Oxalobacteraceae	Massilia	M3	44	1014.74	0.643434	5	0.415375
Zotu144	Gammaproteobacteria	Burkholderiales	Oxalobacteraceae	Aquaspirillum_arcticum_group	M3	43	171.207	0.62685	5	0.433096
Zotu48	Gammaproteobacteria	Burkholderiales	Methylophilaceae	MM2	M3	43	144.301	0.688161	6	0.413325
Zotu7765	Gammaproteobacteria	Burkholderiales	Oxalobacteraceae	Herbaspirillum	M3	43	8.19884	0.899577	5	0.402886
Zotu286	Gammaproteobacteria	Burkholderiales	Burkholderiaceae	Burkholderia-Caballeronia-Paraburkholderia	M3	43	862.508	0.433404	5	0.415891
Zotu7470	Alphaproteobacteria	Caulobacterales	Caulobacteraceae	Caulobacter	M3	42	75.4458	0.745293	5	0.41307
Zotu395	Gammaproteobacteria	Burkholderiales	Alcaligenaceae	Azohydromonas	M3	40	37.3831	0.685366	6	0.416667
Zotu555	Gammaproteobacteria	Burkholderiales	Alcaligenaceae	Achromobacter	M3	40	296.633	0.615854	6	0.399047
Zotu586	Alphaproteobacteria	Rhizobiales	AsCoM_f_2	AsCoM_g_50	M3	39	19.7318	0.775641	5	0.415118
Zotu785	Alphaproteobacteria	Rhizobiales	Rhizobiaceae	Allorhizobium-Neorhizobium-Pararhizobium-Rhizobium	M3	39	2.20878	0.929487	5	0.412308
Zotu20	Gammaproteobacteria	Burkholderiales	Oxalobacteraceae	Duganella	M3	39	805.646	0.608974	6	0.4068
Zotu235	Gammaproteobacteria	Burkholderiales	Comamonadaceae	AsCoM_g_195	M3	39	1.45574	0.951282	5	0.401198
Zotu8793	Alphaproteobacteria	Caulobacterales	Caulobacteraceae	Phenylobacterium	M3	38	321.224	0.699055	5	0.406553
Zotu112	Gammaproteobacteria	Burkholderiales	Comamonadaceae	Ideonella	M3	38	728.205	0.477733	6	0.424051
Zotu559	Gammaproteobacteria	Pseudomonadales	Moraxellaceae	AsCoM_g_4509	M3	37	107.568	0.796586	6	0.409285
Zotu441	Gammaproteobacteria	Burkholderiales	Oxalobacteraceae	Massilia	M3	37	694.836	0.480797	6	0.391355
Zotu546	Gammaproteobacteria	Burkholderiales	Rhodocyclaceae	AsCoM_g_1847	M3	35	121.762	0.593651	6	0.405079
Zotu575	Gammaproteobacteria	Burkholderiales	Oxalobacteraceae	Massilia	M3	35	511.287	0.509524	6	0.385945
Zotu172	Gammaproteobacteria	Burkholderiales	Oxalobacteraceae	Massilia	M3	35	1180.19	0.473016	6	0.385501
Zotu217	Gammaproteobacteria	Burkholderiales	Comamonadaceae	AsCoM_g_195	M3	34	340.094	0.616807	6	0.396919
Zotu3839	Gammaproteobacteria	Burkholderiales	Comamonadaceae	Ideonella	M3	34	20.2936	0.776471	6	0.404345
Zotu3969	Alphaproteobacteria	Rhizobiales	Rhizobiaceae	Allorhizobium-Neorhizobium-Pararhizobium-Rhizobium	M3	34	3.85974	0.887395	5	0.403371
Zotu556	Gammaproteobacteria	Burkholderiales	Oxalobacteraceae	Massilia	M3	33	45.9026	0.805704	6	0.399047
Zotu233	Gammaproteobacteria	Burkholderiales	Oxalobacteraceae	Aquaspirillum_arcticum_group	M3	32	1630.39	0.484848	6	0.421384
Zotu370	Alphaproteobacteria	Rhizobiales	Rhizobiaceae	Allorhizobium-Neorhizobium-Pararhizobium-Rhizobium	M3	31	604.729	0.407258	6	0.379603
Zotu105	Gammaproteobacteria	Burkholderiales	Comamonadaceae	Ideonella	M3	27	752.008	0.595238	6	0.406307
Zotu272	Alphaproteobacteria	Dongiales	Dongiaceae	Dongia	M3	26	352.18	0.578348	5	0.414348
Zotu508	Bacteroidia	Cytophagales	Microscillaceae	Chryseolinea	M3	26	344.655	0.592593	6	0.403858
Zotu88	Alphaproteobacteria	Rhizobiales	Devosiaceae	Devosia	M3	25	115.572	0.606154	5	0.396684
Zotu77	Alphaproteobacteria	Rhizobiales	Rhizobiaceae	Neorhizobium	M3	25	3.78851	0.803077	5	0.406061
Zotu707	Alphaproteobacteria	Sphingomonadales	Sphingomonadaceae	Sphingomonas	M3	25	208.198	0.575385	6	0.390671
Zotu6330	Alphaproteobacteria	Rhizobiales	Rhizobiaceae	Allorhizobium-Neorhizobium-Pararhizobium-Rhizobium	M3	25	333.335	0.470769	5	0.380682
Zotu488	Alphaproteobacteria	Sphingomonadales	Sphingomonadaceae	Sphingomonas	M3	24	43.8913	0.646667	6	0.402161
Zotu483	Gammaproteobacteria	Burkholderiales	Methylophilaceae	MM2	M3	23	25.6403	0.706522	6	0.394582
Zotu776	Gammaproteobacteria	Burkholderiales	Comamonadaceae	Ramlibacter	M3	22	1.71641	0.873518	5	0.399761
Zotu359	Actinobacteria	Streptomycetales	Streptomycetaceae	Streptomyces	M3	21	108.169	0.662338	5	0.399523
Zotu9292	Gammaproteobacteria	Steroidobacterales	Steroidobacteraceae	Steroidobacter	M3	20	12.7402	0.757143	6	0.397626
Zotu243	Bacteroidia	Flavobacteriales	Weeksellaceae	Chryseobacterium	M3	20	5.09175	0.780952	6	0.375561
Zotu495	Bacilli	Acholeplasmatales	Anaeroplasmataceae	Asteroleplasma	M3	19	1347.38	0.410526	6	0.38025
Zotu4361	Gammaproteobacteria	Burkholderiales	Methylophilaceae	AsCoM_g_16	M3	19	30.8744	0.673684	6	0.394118
Zotu430	Alphaproteobacteria	Caulobacterales	Caulobacteraceae	Phenylobacterium	M3	18	234.383	0.51462	5	0.363341
Zotu420	Gammaproteobacteria	Burkholderiales	Burkholderiaceae	Burkholderia-Caballeronia-Paraburkholderia	M3	18	114.594	0.643275	5	0.384174
Zotu1486	Gammaproteobacteria	Steroidobacterales	Steroidobacteraceae	AsCoM_g_321	M3	18	160.916	0.619883	5	0.375561
Zotu491	Alphaproteobacteria	Rhizobiales	Xanthobacteraceae	Pseudolabrys	M3	17	0.353393	0.947712	5	0.389535
Zotu11067	Gammaproteobacteria	Burkholderiales	Comamonadaceae	Comamonas	M3	16	458.773	0.507353	6	0.379603
Zotu436	Gammaproteobacteria	Burkholderiales	Oxalobacteraceae	Noviherbaspirillum	M3	15	0	0.958333	5	0.388631
Zotu125	Gammaproteobacteria	Pseudomonadales	Pseudomonadaceae	Pseudomonas	M3	15	669	0.833333	5	0.382857
Zotu500	Alphaproteobacteria	Azospirillales	Azospirillaceae	Azospirillum	M3	14	20.0152	0.609524	6	0.362554
Zotu193	Alphaproteobacteria	Rhizobiales	Xanthobacteraceae	Pseudolabrys	M3	14	301.939	0.504762	6	0.349504
Zotu210	Alphaproteobacteria	Caulobacterales	Caulobacteraceae	Caulobacter	M3	13	48.8299	0.582418	6	0.358864
Zotu519	Alphaproteobacteria	Caulobacterales	Caulobacteraceae	Phenylobacterium	M3	13	29.1283	0.78022	6	0.353189
Zotu537	Gammaproteobacteria	Burkholderiales	Oxalobacteraceae	Massilia	M3	12	217.387	0.474359	6	0.378531
Zotu300	Gammaproteobacteria	Burkholderiales	Comamonadaceae	Variovorax	M3	12	147.253	0.692308	6	0.369757
Zotu375	Alphaproteobacteria	Caulobacterales	Caulobacteraceae	Caulobacter	M3	11	414.364	0.651515	6	0.344473
Zotu309	Gammaproteobacteria	Burkholderiales	Oxalobacteraceae	Duganella	M3	10	0	1	5	0.363144
Zotu376	Alphaproteobacteria	Rhizobiales	Rhizobiaceae	Mesorhizobium	M3	10	30.1066	0.672727	6	0.363341
Zotu164	Alphaproteobacteria	Rhizobiales	Rhizobiaceae	Phyllobacterium	M3	9	47.0066	0.533333	6	0.357333
Zotu10413	Alphaproteobacteria	Rhizobiales	Rhizobiaceae	Allorhizobium-Neorhizobium-Pararhizobium-Rhizobium	M3	9	16.3724	0.666667	6	0.357143
Zotu418	Alphaproteobacteria	Rhizobiales	Rhizobiaceae	Allorhizobium-Neorhizobium-Pararhizobium-Rhizobium	M3	9	267.925	0.733333	6	0.332341
Zotu453	Alphaproteobacteria	Azospirillales	Azospirillaceae	Azospirillum	M3	6	0.668089	0.666667	6	0.358864
Zotu378	Gammaproteobacteria	Burkholderiales	Comamonadaceae	Ramlibacter	M3	6	0.038002	0.809524	5	0.377678
Zotu542	Bacteroidia	Cytophagales	Microscillaceae	Chryseolinea	M3	6	1.43241	0.666667	6	0.361381
Zotu831	Alphaproteobacteria	Caulobacterales	Caulobacteraceae	Caulobacter	M3	6	0.084784	0.952381	6	0.34733
Zotu477	Gammaproteobacteria	Burkholderiales	Methylophilaceae	MM2	M3	5	1.11925	0.6	6	0.360991
Zotu8524	Alphaproteobacteria	Rhizobiales	Rhizobiaceae	Allorhizobium-Neorhizobium-Pararhizobium-Rhizobium	M3	5	1.72634	0.866667	6	0.314554
Zotu255	Gammaproteobacteria	Xanthomonadales	Xanthomonadaceae	Pseudoxanthomonas	M3	5	37.3365	0.333333	6	0.343766
Zotu610	Thermoleophilia	Solirubrobacterales	Solirubrobacteraceae	Conexibacter	M3	4	0	0.9	6	0.353376
Zotu5557	Gammaproteobacteria	Burkholderiales	Comamonadaceae	Ideonella	M3	3	0.239925	0.833333	6	0.333333
Zotu10387	Alphaproteobacteria	Rhizobiales	Rhizobiaceae	Allorhizobium-Neorhizobium-Pararhizobium-Rhizobium	M3	2	0.675031	0.666667	7	0.270052
Zotu2819	Gammaproteobacteria	Burkholderiales	Comamonadaceae	Rhizobacter	M3	2	0	1	6	0.32477
Zotu9142	Gammaproteobacteria	Burkholderiales	Comamonadaceae	Rhizobacter	M3	2	0.67735	0.666667	6	0.318139
Zotu664	Alphaproteobacteria	Rhizobiales	Rhizobiaceae	Allorhizobium-Neorhizobium-Pararhizobium-Rhizobium	M3	2	0	1	6	0.303442
Zotu5862	Actinobacteria	Streptomycetales	Streptomycetaceae	Streptomyces	M3	1	0	1	6	0.309612
Zotu8369	Gammaproteobacteria	Burkholderiales	Comamonadaceae	Variovorax	M3	1	0	1	6	0.314259
Zotu1879	Alphaproteobacteria	Rhizobiales	Rhizobiaceae	Neorhizobium	M3	1	0	1	6	0.309612
Zotu440	Gammaproteobacteria	AsCoM_o_1267	AsCoM_f_4827	Ca_Ovatusbacter	M3	1	0	1	7	0.289292
Zotu758	Gammaproteobacteria	Burkholderiales	Oxalobacteraceae	Massilia	M3	1	0	1	6	0.276974
Zotu8157	Alphaproteobacteria	Caulobacterales	Caulobacteraceae	Phenylobacterium	M3	1	0	1	7	0.303442
Zotu400	Alphaproteobacteria	Caulobacterales	Caulobacteraceae	Brevundimonas	M3	1	0	1	6	0.299508

## Sheet: rhizosphere_symbiotic
ASVid	Class	Order	Family	Genus	modularity_class	Correlation Degree	betweeness.centrality	clustering_coefficient	Eccentricity	closness.centrality
Zotu21	Gammaproteobacteria	Burkholderiales	Comamonadaceae	AsCoM_g_195	M1	196	1813.81	0.417394	6	0.496824
Zotu45	Gammaproteobacteria	Burkholderiales	Comamonadaceae	Piscinibacter	M1	193	1907.63	0.412685	6	0.496124
Zotu14	Alphaproteobacteria	Caulobacterales	Caulobacteraceae	Caulobacter	M1	188	1666.92	0.428095	6	0.492308
Zotu52	Alphaproteobacteria	Caulobacterales	Caulobacteraceae	Phenylobacterium	M1	185	1436	0.443276	6	0.489569
Zotu3	Gammaproteobacteria	Burkholderiales	Comamonadaceae	Ideonella	M1	178	1396.84	0.437982	5	0.489229
Zotu12	Gammaproteobacteria	Burkholderiales	Comamonadaceae	Rhizobacter	M1	171	1515.46	0.444901	5	0.486524
Zotu137	Gammaproteobacteria	Burkholderiales	Comamonadaceae	Rhizobacter	M1	169	2922.6	0.414314	5	0.484182
Zotu16	Alphaproteobacteria	Sphingomonadales	Sphingomonadaceae	Novosphingobium	M1	168	2824.55	0.428613	5	0.477612
Zotu2356	Alphaproteobacteria	Sphingomonadales	Sphingomonadaceae	Novosphingobium	M1	165	1543.02	0.456831	6	0.482192
Zotu109	Alphaproteobacteria	Rhizobiales	Rhizobiaceae	Allorhizobium-Neorhizobium-Pararhizobium-Rhizobium	M1	164	1168.48	0.481709	5	0.476319
Zotu9799	Gammaproteobacteria	Burkholderiales	Comamonadaceae	Rhizobacter	M1	162	1377.8	0.459084	5	0.475676
Zotu11	Gammaproteobacteria	Burkholderiales	Comamonadaceae	Rhizobacter	M1	162	1375.36	0.442391	6	0.478586
Zotu46	Gammaproteobacteria	Burkholderiales	Comamonadaceae	Comamonas	M1	161	1675.37	0.433097	6	0.479238
Zotu1290	Gammaproteobacteria	Burkholderiales	Comamonadaceae	AsCoM_g_195	M1	159	1159.64	0.472063	6	0.473755
Zotu1169	Gammaproteobacteria	Burkholderiales	Comamonadaceae	AsCoM_g_195	M1	157	1443.22	0.468156	5	0.474074
Zotu104	Alphaproteobacteria	Caulobacterales	Caulobacteraceae	Caulobacter	M1	156	1660.73	0.468035	5	0.479891
Zotu6	Gammaproteobacteria	Burkholderiales	Comamonadaceae	Rhizobacter	M1	153	1871.22	0.473336	5	0.473436
Zotu8793	Alphaproteobacteria	Caulobacterales	Caulobacteraceae	Phenylobacterium	M1	150	964.021	0.501179	5	0.470903
Zotu689	Gammaproteobacteria	Burkholderiales	Oxalobacteraceae	Herbaspirillum	M1	149	1283.74	0.482166	5	0.479891
Zotu97	Alphaproteobacteria	Sphingomonadales	Sphingomonadaceae	Novosphingobium	M1	144	1938	0.432089	5	0.470274
Zotu402	Gammaproteobacteria	Burkholderiales	Comamonadaceae	Comamonas	M1	144	1186.18	0.491973	5	0.465608
Zotu386	Alphaproteobacteria	Caulobacterales	Caulobacteraceae	Phenylobacterium	M1	144	779.744	0.526445	5	0.468397
Zotu872	Gammaproteobacteria	Burkholderiales	Comamonadaceae	AsCoM_g_195	M1	143	1256.69	0.497453	6	0.465608
Zotu3243	Gammaproteobacteria	Burkholderiales	Comamonadaceae	Comamonas	M1	143	1123.21	0.521626	6	0.465917
Zotu159	Gammaproteobacteria	Burkholderiales	Comamonadaceae	Ideonella	M1	143	714.642	0.534312	6	0.466534
Zotu105	Gammaproteobacteria	Burkholderiales	Comamonadaceae	Ideonella	M1	142	2258.38	0.453394	6	0.469021
Zotu540	Gammaproteobacteria	Burkholderiales	Comamonadaceae	Rhizobacter	M1	142	2077.83	0.467477	5	0.471218
Zotu1544	Gammaproteobacteria	Burkholderiales	Comamonadaceae	Rhizobacter	M1	140	612.18	0.538734	6	0.462853
Zotu250	Alphaproteobacteria	Caulobacterales	Caulobacteraceae	Phenylobacterium	M1	139	1643.53	0.457315	5	0.468085
Zotu8627	Gammaproteobacteria	Burkholderiales	Comamonadaceae	AsCoM_g_195	M1	138	2253.74	0.448583	6	0.473436
Zotu195	Gammaproteobacteria	Burkholderiales	Oxalobacteraceae	Massilia	M1	138	1936.82	0.469944	5	0.458931
Zotu284	Alphaproteobacteria	Caulobacterales	Caulobacteraceae	Phenylobacterium	M1	137	1433.54	0.506318	5	0.466534
Zotu232	Gammaproteobacteria	Burkholderiales	Comamonadaceae	AsCoM_g_195	M1	137	1403.27	0.484423	6	0.46438
Zotu226	Alphaproteobacteria	Caulobacterales	Caulobacteraceae	Phenylobacterium	M1	137	1165.86	0.485185	5	0.470588
Zotu144	Gammaproteobacteria	Burkholderiales	Oxalobacteraceae	Aquaspirillum_arcticum_group	M1	135	2042.03	0.447425	5	0.473118
Zotu2579	Gammaproteobacteria	Burkholderiales	Comamonadaceae	AsCoM_g_195	M1	135	1252.86	0.525979	6	0.463463
Zotu9	Gammaproteobacteria	Burkholderiales	Comamonadaceae	Variovorax	M1	133	3651.11	0.387347	5	0.464074
Zotu554	Gammaproteobacteria	Burkholderiales	Comamonadaceae	Rhizobacter	M1	132	1411.03	0.480094	6	0.462246
Zotu282	Chloroflexia	Chloroflexales	Roseiflexaceae	AsCoM_g_10005	M1	131	1118.25	0.465713	5	0.462246
Zotu507	Gammaproteobacteria	Burkholderiales	Comamonadaceae	Piscinibacter	M1	131	1081.95	0.506023	6	0.466534
Zotu111	Gammaproteobacteria	Burkholderiales	Comamonadaceae	AsCoM_g_195	M1	129	2078.44	0.485482	6	0.458931
Zotu2045	Gammaproteobacteria	Burkholderiales	Oxalobacteraceae	AsCoM_g_195	M1	129	1816.71	0.507505	6	0.455369
Zotu205	Chloroflexia	Chloroflexales	Roseiflexaceae	AsCoM_g_10005	M1	129	1267.33	0.450049	5	0.464993
Zotu1028	Gammaproteobacteria	Burkholderiales	Comamonadaceae	Ramlibacter	M1	129	747.041	0.54626	6	0.452733
Zotu1345	Gammaproteobacteria	Burkholderiales	Comamonadaceae	Ramlibacter	M1	128	1757.65	0.446819	5	0.462246
Zotu54	Alphaproteobacteria	Sphingomonadales	Sphingomonadaceae	Novosphingobium	M1	126	1533.05	0.437419	5	0.460432
Zotu1683	Gammaproteobacteria	Burkholderiales	Comamonadaceae	AsCoM_g_195	M1	126	622.286	0.568	6	0.453316
Zotu172	Gammaproteobacteria	Burkholderiales	Oxalobacteraceae	Massilia	M1	125	2179.16	0.436533	5	0.461337
Zotu6282	Gammaproteobacteria	Burkholderiales	Comamonadaceae	Rhizobacter	M1	125	830.611	0.575924	6	0.451861
Zotu6413	Gammaproteobacteria	Burkholderiales	Oxalobacteraceae	Duganella	M1	122	2097.1	0.48843	6	0.462246
Zotu6154	Gammaproteobacteria	Burkholderiales	Comamonadaceae	Rhizobacter	M1	122	1848.33	0.501515	5	0.457737
Zotu463	Alphaproteobacteria	Caulobacterales	Caulobacteraceae	Asticcacaulis	M1	122	967.372	0.539532	5	0.451572
Zotu154	Gammaproteobacteria	Burkholderiales	Comamonadaceae	Rhizobacter	M1	121	1944.9	0.519188	6	0.455369
Zotu315	Gammaproteobacteria	Burkholderiales	Burkholderiaceae	Burkholderia-Caballeronia-Paraburkholderia	M1	120	2069.81	0.48768	6	0.452733
Zotu7590	Gammaproteobacteria	Burkholderiales	Comamonadaceae	Ideonella	M1	120	1121.99	0.512463	5	0.460131
Zotu541	Gammaproteobacteria	Burkholderiales	Comamonadaceae	Ramlibacter	M1	120	677.341	0.556758	5	0.450704
Zotu8	Gammaproteobacteria	Burkholderiales	Comamonadaceae	Ramlibacter	M1	119	2375.76	0.465015	6	0.451282
Zotu1890	Gammaproteobacteria	Burkholderiales	Comamonadaceae	AsCoM_g_195	M1	119	1785.1	0.489352	6	0.452152
Zotu517	Gammaproteobacteria	Burkholderiales	Comamonadaceae	Comamonas	M1	117	1000.13	0.509745	6	0.455074
Zotu8163	Alphaproteobacteria	Rhizobiales	Rhizobiaceae	Allorhizobium-Neorhizobium-Pararhizobium-Rhizobium	M1	117	539.169	0.555022	6	0.450993
Zotu391	Gammaproteobacteria	Burkholderiales	Comamonadaceae	Ideonella	M1	116	1269.05	0.517468	5	0.454194
Zotu208	Alphaproteobacteria	Azospirillales	Azospirillaceae	Azospirillum	M1	113	1122.62	0.499517	5	0.45655
Zotu364	Gammaproteobacteria	Burkholderiales	Oxalobacteraceae	Herbaspirillum	M1	112	494.366	0.583129	6	0.449553
Zotu63	Alphaproteobacteria	Rhizobiales	Rhizobiaceae	Allorhizobium-Neorhizobium-Pararhizobium-Rhizobium	M1	111	1896.04	0.438365	5	0.450416
Zotu575	Gammaproteobacteria	Burkholderiales	Oxalobacteraceae	Massilia	M1	107	1382.79	0.45283	5	0.450416
Zotu5682	Gammaproteobacteria	Burkholderiales	Comamonadaceae	Rhizobacter	M1	107	630.108	0.582929	5	0.453608
Zotu2942	Gammaproteobacteria	Burkholderiales	Comamonadaceae	Variovorax	M1	107	475.209	0.591734	6	0.442767
Zotu1207	Gammaproteobacteria	Burkholderiales	Comamonadaceae	Rhizobacter	M1	106	466.649	0.601648	6	0.453316
Zotu242	Chloroflexia	Chloroflexales	Roseiflexaceae	AsCoM_g_10005	M1	105	670.985	0.498693	6	0.44984
Zotu87	Gammaproteobacteria	Burkholderiales	Oxalobacteraceae	Massilia	M1	101	1332.96	0.476768	6	0.44
Zotu112	Gammaproteobacteria	Burkholderiales	Comamonadaceae	Ideonella	M1	99	1650.07	0.496318	6	0.433231
Zotu336	Chloroflexia	Chloroflexales	Roseiflexaceae	AsCoM_g_10005	M1	99	807.812	0.485167	5	0.449553
Zotu744	Gammaproteobacteria	Burkholderiales	Comamonadaceae	Rhizobacter	M1	99	663.383	0.573112	6	0.439451
Zotu3768	Gammaproteobacteria	Burkholderiales	Comamonadaceae	AsCoM_g_195	M1	97	304.332	0.633991	6	0.442211
Zotu7470	Alphaproteobacteria	Caulobacterales	Caulobacteraceae	Caulobacter	M1	96	1320.99	0.469653	5	0.436183
Zotu5330	Gammaproteobacteria	Burkholderiales	Comamonadaceae	Rhizobacter	M1	96	644.358	0.612766	6	0.441656
Zotu51	Gammaproteobacteria	Burkholderiales	Oxalobacteraceae	Noviherbaspirillum	M1	95	865.885	0.605353	5	0.430581
Zotu22	Alphaproteobacteria	Rhizobiales	Rhizobiaceae	Allorhizobium-Neorhizobium-Pararhizobium-Rhizobium	M1	93	1301.99	0.478978	6	0.444164
Zotu9893	Gammaproteobacteria	Burkholderiales	Comamonadaceae	Rhizobacter	M1	92	689.826	0.577289	6	0.440827
Zotu196	Gammaproteobacteria	Steroidobacterales	Steroidobacteraceae	Steroidobacter	M1	91	400.229	0.565044	5	0.434836
Zotu1981	Alphaproteobacteria	Rhizobiales	Rhizobiaceae	Allorhizobium-Neorhizobium-Pararhizobium-Rhizobium	M1	87	453.708	0.554583	6	0.432167
Zotu3839	Gammaproteobacteria	Burkholderiales	Comamonadaceae	Ideonella	M1	87	415.054	0.622161	6	0.44
Zotu4820	Alphaproteobacteria	Sphingomonadales	Sphingomonadaceae	Novosphingobium	M1	83	970.636	0.544414	6	0.427184
Zotu11067	Gammaproteobacteria	Burkholderiales	Comamonadaceae	Comamonas	M1	82	909.82	0.574383	6	0.431373
Zotu1103	Alphaproteobacteria	Sphingomonadales	Sphingomonadaceae	Novosphingobium	M1	82	900.441	0.53179	6	0.425378
Zotu191	Gammaproteobacteria	Burkholderiales	Comamonadaceae	Ramlibacter	M1	82	140.593	0.692284	5	0.422062
Zotu441	Gammaproteobacteria	Burkholderiales	Oxalobacteraceae	Massilia	M1	80	594.95	0.579357	6	0.424608
Zotu11075	Gammaproteobacteria	Burkholderiales	Comamonadaceae	Ideonella	M1	79	1619.64	0.421578	5	0.437267
Zotu5511	Gammaproteobacteria	Burkholderiales	Comamonadaceae	Variovorax	M1	79	715.365	0.52381	5	0.434568
Zotu372	Alphaproteobacteria	Caulobacterales	Caulobacteraceae	Phenylobacterium	M1	79	580.475	0.560107	6	0.430055
Zotu207	Gammaproteobacteria	Burkholderiales	Comamonadaceae	AsCoM_g_195	M1	79	124.033	0.716284	6	0.425635
Zotu5458	Gammaproteobacteria	Burkholderiales	Comamonadaceae	Rhizobacter	M1	77	445.696	0.563158	6	0.42615
Zotu314	Gammaproteobacteria	Burkholderiales	Comamonadaceae	Ramlibacter	M1	76	297.67	0.602883	6	0.431637
Zotu300	Gammaproteobacteria	Burkholderiales	Comamonadaceae	Variovorax	M1	76	128.505	0.710631	5	0.410975
Zotu3969	Alphaproteobacteria	Rhizobiales	Rhizobiaceae	Allorhizobium-Neorhizobium-Pararhizobium-Rhizobium	M1	75	157.886	0.651981	6	0.418301
Zotu64	Gammaproteobacteria	Burkholderiales	Comamonadaceae	Rhizobacter	M1	74	3250.86	0.447869	5	0.427444
Zotu1098	Alphaproteobacteria	Rhizobiales	Rhizobiaceae	Allorhizobium-Neorhizobium-Pararhizobium-Rhizobium	M1	74	671.84	0.527017	5	0.414118
Zotu594	Gammaproteobacteria	Burkholderiales	Oxalobacteraceae	Rhizobacter	M1	73	2212.35	0.49687	6	0.423331
Zotu4659	Gammaproteobacteria	Burkholderiales	Comamonadaceae	AsCoM_g_195	M1	72	2177.39	0.460362	6	0.415339
Zotu2288	Gammaproteobacteria	Burkholderiales	Comamonadaceae	AsCoM_g_195	M1	72	463.038	0.616901	6	0.421305
Zotu2186	Gammaproteobacteria	Burkholderiales	Comamonadaceae	Rhizobacter	M1	72	166.547	0.663984	6	0.418798
Zotu712	Gammaproteobacteria	Burkholderiales	Comamonadaceae	Methylibium	M1	71	522.382	0.490269	5	0.427184
Zotu9658	Alphaproteobacteria	Rhizobiales	Xanthobacteraceae	Bradyrhizobium	M1	71	163.327	0.630228	6	0.419297
Zotu35	Gammaproteobacteria	Burkholderiales	Comamonadaceae	Ramlibacter	M1	70	557.175	0.521313	5	0.419547
Zotu198	Gammaproteobacteria	Burkholderiales	Comamonadaceae	Variovorax	M1	69	1155.31	0.449078	5	0.428484
Zotu217	Gammaproteobacteria	Burkholderiales	Comamonadaceae	AsCoM_g_195	M1	68	2572.29	0.357304	6	0.429007
Zotu459	Bdellovibrionia	Bdellovibrionales	Bdellovibrionaceae	Bdellovibrio	M1	66	1265.74	0.448558	5	0.425892
Zotu180	Alphaproteobacteria	Sphingomonadales	Sphingomonadaceae	Sphingomonas	M1	66	1066.49	0.602885	6	0.407407
Zotu7815	Gammaproteobacteria	Burkholderiales	Comamonadaceae	Ideonella	M1	65	957.917	0.578373	6	0.419547
Zotu70	Gammaproteobacteria	Steroidobacterales	Steroidobacteraceae	Steroidobacter	M1	65	161.314	0.667163	5	0.413631
Zotu201	Alphaproteobacteria	Caulobacterales	Caulobacteraceae	Caulobacter	M1	65	117.794	0.727679	6	0.403438
Zotu758	Gammaproteobacteria	Burkholderiales	Oxalobacteraceae	Massilia	M1	64	430.622	0.58935	5	0.421305
Zotu322	Gammaproteobacteria	Burkholderiales	Burkholderiaceae	Burkholderia-Caballeronia-Paraburkholderia	M1	62	399.054	0.54153	5	0.410735
Zotu28	Alphaproteobacteria	Rhizobiales	Xanthobacteraceae	Bradyrhizobium	M1	60	2117.06	0.447107	5	0.40859
Zotu43	Alphaproteobacteria	Rhizobiales	Rhizobiaceae	Allorhizobium-Neorhizobium-Pararhizobium-Rhizobium	M1	59	856.303	0.444041	6	0.406232
Zotu320	Alphaproteobacteria	Rhizobiales	Rhizobiaceae	Allorhizobium-Neorhizobium-Pararhizobium-Rhizobium	M1	59	32.3474	0.753176	6	0.41583
Zotu645	Alphaproteobacteria	Sphingomonadales	Sphingomonadaceae	Novosphingobium	M1	58	50.2169	0.733709	6	0.416568
Zotu371	Alphaproteobacteria	Holosporales	Holosporaceae	AsCoM_g_8799	M1	57	279.294	0.603247	6	0.417062
Zotu1774	Gammaproteobacteria	Burkholderiales	Comamonadaceae	Comamonas	M1	55	505.295	0.593291	5	0.415339
Zotu550	Chloroflexia	Chloroflexales	Roseiflexaceae	AsCoM_g_10005	M1	54	112.258	0.634253	6	0.417556
Zotu3437	Gammaproteobacteria	Burkholderiales	Comamonadaceae	Rhizobacter	M1	53	398.763	0.524133	6	0.42055
Zotu306	Alphaproteobacteria	Sphingomonadales	Sphingomonadaceae	Novosphingobium	M1	53	251.287	0.590498	5	0.417062
Zotu4185	Chloroflexia	Chloroflexales	Roseiflexaceae	AsCoM_g_10005	M1	53	192.812	0.622926	5	0.412903
Zotu5122	Gammaproteobacteria	Burkholderiales	Comamonadaceae	Rhizobacter	M1	53	182.869	0.612368	6	0.414118
Zotu289	Chloroflexia	Chloroflexales	Roseiflexaceae	AsCoM_g_10005	M1	52	647.931	0.448627	5	0.409064
Zotu5	Alphaproteobacteria	Rhizobiales	Rhizobiaceae	Allorhizobium-Neorhizobium-Pararhizobium-Rhizobium	M1	51	491.097	0.502041	5	0.41583
Zotu1879	Alphaproteobacteria	Rhizobiales	Rhizobiaceae	Neorhizobium	M1	50	571.337	0.516156	6	0.400911
Zotu7529	Alphaproteobacteria	Sphingomonadales	Sphingomonadaceae	Novosphingobium	M1	50	187.006	0.580782	6	0.409779
Zotu130	Alphaproteobacteria	Rhizobiales	Xanthobacteraceae	Pseudorhodoplanes	M1	50	132.529	0.688776	6	0.387879
Zotu83	Gammaproteobacteria	Xanthomonadales	Xanthomonadaceae	Lysobacter	M1	49	1232.86	0.421099	5	0.391111
Zotu468	Gammaproteobacteria	Steroidobacterales	Steroidobacteraceae	Steroidobacter	M1	49	198.249	0.623227	5	0.412419
Zotu2008	Alphaproteobacteria	Rhizobiales	Rhizobiaceae	Allorhizobium-Neorhizobium-Pararhizobium-Rhizobium	M1	48	211.17	0.66605	6	0.381986
Zotu213	Gammaproteobacteria	Steroidobacterales	Steroidobacteraceae	Steroidobacter	M1	46	1006.3	0.581818	5	0.404365
Zotu427	Gammaproteobacteria	Xanthomonadales	AsCoM_f_152	Acidibacter	M1	46	66.1784	0.710101	6	0.403438
Zotu4905	Gammaproteobacteria	Burkholderiales	Comamonadaceae	Rhizobacter	M1	45	991.899	0.395349	5	0.399319
Zotu140	Gammaproteobacteria	Burkholderiales	Comamonadaceae	Variovorax	M1	45	495.258	0.515856	5	0.393516
Zotu1113	Gammaproteobacteria	Burkholderiales	Comamonadaceae	Paucibacter	M1	44	597.532	0.500554	6	0.405764
Zotu2118	Gammaproteobacteria	Burkholderiales	Comamonadaceae	AsCoM_g_195	M1	42	222.659	0.526829	6	0.393076
Zotu4279	Gammaproteobacteria	Burkholderiales	Comamonadaceae	Ideonella	M1	42	18.6829	0.839024	6	0.402977
Zotu432	Gammaproteobacteria	Burkholderiales	Comamonadaceae	AsCoM_g_195	M1	41	781.733	0.401282	6	0.395951
Zotu62	Gammaproteobacteria	Burkholderiales	Methylophilaceae	MM2	M1	40	1102.27	0.423752	5	0.400227
Zotu235	Gammaproteobacteria	Burkholderiales	Comamonadaceae	AsCoM_g_195	M1	40	1092.83	0.403509	6	0.382401
Zotu317	Gammaproteobacteria	Burkholderiales	Methylophilaceae	AsCoM_g_16	M1	40	1074.67	0.45614	5	0.398867
Zotu6336	Alphaproteobacteria	Caulobacterales	Caulobacteraceae	Brevundimonas	M1	40	52.4376	0.7139	6	0.401826
Zotu48	Gammaproteobacteria	Burkholderiales	Methylophilaceae	MM2	M1	38	1315.41	0.343844	6	0.370331
Zotu3767	Alphaproteobacteria	Rhizobiales	Rhizobiaceae	Neorhizobium	M1	37	1813.35	0.320635	5	0.39819
Zotu42	Gammaproteobacteria	Burkholderiales	Comamonadaceae	Polaromonas	M1	37	1337.78	0.395238	6	0.389596
Zotu6289	Alphaproteobacteria	Rhizobiales	Rhizobiaceae	Allorhizobium-Neorhizobium-Pararhizobium-Rhizobium	M1	37	528.173	0.544444	5	0.390244
Zotu479	Alphaproteobacteria	Dongiales	Dongiaceae	Dongia	M1	37	463.71	0.628571	5	0.395506
Zotu2001	Gammaproteobacteria	Burkholderiales	Comamonadaceae	Variovorax	M1	37	350.938	0.64127	6	0.380541
Zotu510	Alphaproteobacteria	Caulobacterales	Caulobacteraceae	Phenylobacterium	M1	37	74.397	0.725397	6	0.395951
Zotu375	Alphaproteobacteria	Caulobacterales	Caulobacteraceae	Caulobacter	M1	36	804.581	0.512605	6	0.396173
Zotu219	Gammaproteobacteria	Steroidobacterales	Steroidobacteraceae	AsCoM_g_321	M1	36	799.884	0.396639	6	0.394177
Zotu8550	Gammaproteobacteria	Burkholderiales	Comamonadaceae	Rhizobacter	M1	36	3.9253	0.892437	6	0.390244
Zotu836	Gammaproteobacteria	Burkholderiales	Comamonadaceae	Comamonas	M1	35	304.635	0.568627	6	0.392638
Zotu618	Alphaproteobacteria	Caulobacterales	Caulobacteraceae	Phenylobacterium	M1	35	15.2979	0.814617	6	0.399773
Zotu41	Gammaproteobacteria	Burkholderiales	Oxalobacteraceae	Pseudoduganella	M1	34	1744.76	0.304924	5	0.394398
Zotu55	Alphaproteobacteria	Dongiales	Dongiaceae	Dongia	M1	33	304.211	0.540323	5	0.383651
Zotu10348	Alphaproteobacteria	Sphingomonadales	Sphingomonadaceae	Novosphingobium	M1	33	59.6359	0.655242	6	0.384279
Zotu367	Alphaproteobacteria	Rhizobiales	Rhizobiaceae	Allorhizobium-Neorhizobium-Pararhizobium-Rhizobium	M1	32	520.667	0.511828	6	0.385331
Zotu265	Bacteroidia	Flavobacteriales	Flavobacteriaceae	Flavobacterium	M1	31	256.879	0.531034	6	0.36936
Zotu116	Alphaproteobacteria	Rhizobiales	Devosiaceae	Devosia	M1	31	138.414	0.590805	6	0.379515
Zotu8788	Gammaproteobacteria	Burkholderiales	Methylophilaceae	Methylobacillus	M1	31	54.1659	0.712644	5	0.389165
Zotu692	Gammaproteobacteria	Xanthomonadales	AsCoM_f_152	Acidibacter	M1	30	51.6021	0.684729	6	0.387239
Zotu5684	Gammaproteobacteria	Burkholderiales	Comamonadaceae	Ideonella	M1	29	998.066	0.402116	6	0.374867
Zotu340	Alphaproteobacteria	Rhizobiales	Rhizobiaceae	Allorhizobium-Neorhizobium-Pararhizobium-Rhizobium	M1	29	154.536	0.619048	6	0.382609
Zotu10637	Gammaproteobacteria	Burkholderiales	Methylophilaceae	AsCoM_g_16	M1	28	1015.75	0.464387	6	0.369166
Zotu394	Gammaproteobacteria	Xanthomonadales	Rhodanobacteraceae	Rhodanobacter	M1	28	811.837	0.364672	6	0.375467
Zotu581	Gammaproteobacteria	Burkholderiales	Comamonadaceae	AsCoM_g_195	M1	28	17.0505	0.88604	6	0.387026
Zotu38	Gammaproteobacteria	Pseudomonadales	Pseudomonadaceae	Pseudomonas	M1	27	890.568	0.4	5	0.387026
Zotu10185	Gammaproteobacteria	Burkholderiales	Comamonadaceae	Variovorax	M1	27	731.845	0.406154	5	0.370917
Zotu5727	Gammaproteobacteria	Burkholderiales	Comamonadaceae	Rhizobacter	M1	27	669.299	0.396923	6	0.374667
Zotu8973	Gammaproteobacteria	Burkholderiales	Oxalobacteraceae	Herbaspirillum	M1	27	615.322	0.556923	6	0.358635
Zotu980	Gammaproteobacteria	Burkholderiales	Comamonadaceae	Ideonella	M1	27	317.578	0.461538	6	0.381986
Zotu1078	Gammaproteobacteria	Burkholderiales	Comamonadaceae	Rhizobacter	M1	27	156.301	0.532308	6	0.396396
Zotu1910	Gammaproteobacteria	Burkholderiales	Comamonadaceae	AsCoM_g_195	M1	27	7.58593	0.827692	6	0.385753
Zotu5660	Gammaproteobacteria	Burkholderiales	Methylophilaceae	AsCoM_g_16	M1	26	453.648	0.52	6	0.360287
Zotu9596	Gammaproteobacteria	Burkholderiales	Comamonadaceae	Ideonella	M1	26	37.7479	0.73	6	0.384489
Zotu262	Alphaproteobacteria	Rhizobiales	Rhizobiaceae	Allorhizobium-Neorhizobium-Pararhizobium-Rhizobium	M1	25	127.312	0.586957	6	0.38013
Zotu1856	Alphaproteobacteria	Caulobacterales	Caulobacteraceae	Phenylobacterium	M1	25	63.6354	0.692029	6	0.376068
Zotu210	Alphaproteobacteria	Caulobacterales	Caulobacteraceae	Caulobacter	M1	24	1046.41	0.347826	5	0.355735
Zotu169	Gammaproteobacteria	Burkholderiales	Comamonadaceae	Ideonella	M1	24	2.38516	0.822134	6	0.385331
Zotu378	Gammaproteobacteria	Burkholderiales	Comamonadaceae	Ramlibacter	M1	23	740.852	0.402597	7	0.367432
Zotu266	Alphaproteobacteria	Rhizobiales	Xanthobacteraceae	Starkeya	M1	23	358.703	0.471861	5	0.377076
Zotu8369	Gammaproteobacteria	Burkholderiales	Comamonadaceae	Variovorax	M1	22	568.899	0.447619	5	0.36724
Zotu8524	Alphaproteobacteria	Rhizobiales	Rhizobiaceae	Allorhizobium-Neorhizobium-Pararhizobium-Rhizobium	M1	22	151.641	0.52381	6	0.35736
Zotu593	AsCoM_c_3911	AsCoM_o_6973	AsCoM_f_6973	AsCoM_g_6973	M1	22	141.531	0.519048	6	0.342412
Zotu32	Alphaproteobacteria	Rhizobiales	Rhizobiaceae	Allorhizobium-Neorhizobium-Pararhizobium-Rhizobium	M1	22	106.166	0.557143	6	0.376471
Zotu8125	Alphaproteobacteria	Rhizobiales	Rhizobiaceae	Allorhizobium-Neorhizobium-Pararhizobium-Rhizobium	M1	21	497.599	0.363158	5	0.360841
Zotu273	Gammaproteobacteria	Burkholderiales	Comamonadaceae	AsCoM_g_195	M1	21	239.575	0.531579	6	0.349206
Zotu503	Bacteroidia	Chitinophagales	Chitinophagaceae	AsCoM_g_1258	M1	21	56.9211	0.652632	6	0.378902
Zotu785	Alphaproteobacteria	Rhizobiales	Rhizobiaceae	Allorhizobium-Neorhizobium-Pararhizobium-Rhizobium	M1	21	24.2131	0.673684	6	0.374468
Zotu7835	Gammaproteobacteria	Burkholderiales	Comamonadaceae	Rhizobacter	M1	20	0.061704	0.935673	6	0.374667
Zotu598	Gammaproteobacteria	Burkholderiales	Comamonadaceae	Rhizobacter	M1	19	575.03	0.398693	6	0.351648
Zotu1356	Alphaproteobacteria	Sphingomonadales	Sphingomonadaceae	Novosphingobium	M1	19	247.41	0.464052	6	0.354125
Zotu47	Gammaproteobacteria	Pseudomonadales	Pseudomonadaceae	Pseudomonas	M1	18	645.491	0.279412	6	0.336199
Zotu4	Alphaproteobacteria	Rhizobiales	Rhizobiaceae	Neorhizobium	M1	18	577.398	0.375	6	0.366285
Zotu405	Alphaproteobacteria	Sphingomonadales	Sphingomonadaceae	Sphingomonas	M1	18	348.435	0.558824	6	0.360656
Zotu9673	Chloroflexia	Chloroflexales	Roseiflexaceae	AsCoM_g_10005	M1	18	8.27103	0.794118	6	0.368973
Zotu9043	Gammaproteobacteria	Xanthomonadales	Xanthomonadaceae	Lysobacter	M1	18	5.5678	0.801471	6	0.366095
Zotu489	Alphaproteobacteria	Rhizobiales	Rhizobiaceae	Allorhizobium-Neorhizobium-Pararhizobium-Rhizobium	M1	17	99.0434	0.525	5	0.373871
Zotu248	Actinobacteria	Streptomycetales	Streptomycetaceae	Streptomyces	M1	17	52.2562	0.641667	5	0.373673
Zotu206	Alphaproteobacteria	Rhizobiales	Xanthobacteraceae	Tardiphaga	M1	17	2.85054	0.766667	5	0.372881
Zotu506	Alphaproteobacteria	Rhizobiales	Rhizobiaceae	Allorhizobium-Neorhizobium-Pararhizobium-Rhizobium	M1	16	365.113	0.571429	6	0.339604
Zotu171	Gammaproteobacteria	Burkholderiales	Comamonadaceae	AsCoM_g_195	M1	16	225.631	0.447619	6	0.34938
Zotu75	Alphaproteobacteria	Rhizobiales	Xanthobacteraceae	Bradyrhizobium	M1	16	8.77482	0.733333	6	0.360102
Zotu388	Alphaproteobacteria	Caulobacterales	Caulobacteraceae	Phenylobacterium	M1	15	292.713	0.505495	5	0.351297
Zotu257	Alphaproteobacteria	Sphingomonadales	Sphingomonadaceae	Sphingobium	M1	15	64.8214	0.604396	6	0.346627
Zotu553	Bacteroidia	Chitinophagales	Chitinophagaceae	AsCoM_g_162	M1	15	5.06883	0.692308	6	0.365904
Zotu103	Gammaproteobacteria	Burkholderiales	Comamonadaceae	Rhizobacter	M1	13	796.375	0.439394	5	0.364012
Zotu272	Alphaproteobacteria	Dongiales	Dongiaceae	Dongia	M1	13	111.188	0.575758	6	0.326682
Zotu57	Alphaproteobacteria	Azospirillales	AsCoM_f_378	AsCoM_g_4425	M1	13	63.6857	0.606061	6	0.354303
Zotu834	Gammaproteobacteria	Burkholderiales	Oxalobacteraceae	Noviherbaspirillum	M1	13	18.2338	0.742424	6	0.360656
Zotu6872	Gammaproteobacteria	Burkholderiales	Comamonadaceae	Rhizobacter	M1	13	0.930915	0.848485	6	0.355197
Zotu3850	Alphaproteobacteria	Rhizobiales	Rhizobiaceae	Allorhizobium-Neorhizobium-Pararhizobium-Rhizobium	M1	11	46.7594	0.555556	6	0.319709
Zotu703	Gammaproteobacteria	Xanthomonadales	Xanthomonadaceae	Lysobacter	M1	11	20.3577	0.733333	6	0.335238
Zotu10387	Alphaproteobacteria	Rhizobiales	Rhizobiaceae	Allorhizobium-Neorhizobium-Pararhizobium-Rhizobium	M1	11	15.0515	0.755556	5	0.355197
Zotu359	Actinobacteria	Streptomycetales	Streptomycetaceae	Streptomyces	M1	11	10.2787	0.8	6	0.353059
Zotu1486	Gammaproteobacteria	Steroidobacterales	Steroidobacteraceae	AsCoM_g_321	M1	11	6.53017	0.711111	6	0.352176
Zotu560	Gammaproteobacteria	Xanthomonadales	AsCoM_f_152	Acidibacter	M1	11	1.57477	0.844444	6	0.357542
Zotu236	Gammaproteobacteria	Burkholderiales	Comamonadaceae	Rhizobacter	M1	10	144.017	0.416667	5	0.324723
Zotu707	Alphaproteobacteria	Sphingomonadales	Sphingomonadaceae	Sphingomonas	M1	10	141.78	0.444444	6	0.331138
Zotu7609	Gammaproteobacteria	Burkholderiales	Comamonadaceae	Rhizobacter	M1	10	32.152	0.722222	6	0.363074
Zotu478	Gammaproteobacteria	Burkholderiales	Burkholderiaceae	Cupriavidus	M1	10	24.7318	0.722222	5	0.314989
Zotu6155	Alphaproteobacteria	Rhizobiales	Rhizobiaceae	Allorhizobium-Neorhizobium-Pararhizobium-Rhizobium	M1	10	5.33871	0.777778	6	0.341251
Zotu537	Gammaproteobacteria	Burkholderiales	Oxalobacteraceae	Massilia	M1	10	2.51164	0.861111	6	0.345437
Zotu625	Gammaproteobacteria	Burkholderiales	Rhodocyclaceae	AsCoM_g_1847	M1	9	148.441	0.464286	6	0.334919
Zotu9249	Gammaproteobacteria	Burkholderiales	Comamonadaceae	Ramlibacter	M1	9	59.9237	0.571429	6	0.332861
Zotu5853	Gammaproteobacteria	Burkholderiales	Comamonadaceae	Rhizobacter	M1	9	19.8289	0.714286	5	0.327747
Zotu9114	Gammaproteobacteria	Burkholderiales	Comamonadaceae	Variovorax	M1	8	721.358	0.52381	7	0.307021
Zotu3435	Gammaproteobacteria	Burkholderiales	Comamonadaceae	AsCoM_g_195	M1	8	64.8284	0.52381	6	0.335878
Zotu8753	Gammaproteobacteria	Burkholderiales	Comamonadaceae	Rhizobacter	M1	8	38.836	0.619048	6	0.313167
Zotu304	Alphaproteobacteria	Rhizobiales	Labraceae	Labrys	M1	8	27.5628	0.619048	6	0.311642
Zotu156	Alphaproteobacteria	Rhizobiales	Rhizobiaceae	Allorhizobium-Neorhizobium-Pararhizobium-Rhizobium	M1	8	24.1481	0.666667	7	0.314567
Zotu10311	Gammaproteobacteria	Burkholderiales	Methylophilaceae	AsCoM_g_16	M1	8	22.7256	0.761905	6	0.311504
Zotu436	Gammaproteobacteria	Burkholderiales	Oxalobacteraceae	Noviherbaspirillum	M1	8	0.683479	0.857143	6	0.347998
Zotu399	Alphaproteobacteria	Rhizobiales	Xanthobacteraceae	AsCoM_g_112	M1	8	0	1	6	0.330206
Zotu4145	Alphaproteobacteria	Rhizobiales	Rhizobiaceae	Allorhizobium-Neorhizobium-Pararhizobium-Rhizobium	M1	7	36.9369	0.4	6	0.290429
Zotu576	Ardenticatenia	AsCoM_o_157	AsCoM_f_857	AsCoM_g_4693	M1	7	5.2316	0.666667	6	0.350947
Zotu477	Gammaproteobacteria	Burkholderiales	Methylophilaceae	MM2	M1	7	2.07831	0.866667	7	0.310954
Zotu831	Alphaproteobacteria	Caulobacterales	Caulobacteraceae	Caulobacter	M1	6	703	0.7	7	0.289355
Zotu343	Alphaproteobacteria	Dongiales	Dongiaceae	Dongia	M1	6	545.917	0.7	6	0.300213
Zotu280	Alphaproteobacteria	Rhizobiales	Rhizobiaceae	Allorhizobium-Neorhizobium-Pararhizobium-Rhizobium	M1	6	22.0154	0.6	7	0.299957
Zotu3661	Gammaproteobacteria	Burkholderiales	Comamonadaceae	AsCoM_g_195	M1	6	0.216184	0.7	6	0.342246
Zotu318	Gammaproteobacteria	Burkholderiales	Oxalobacteraceae	Noviherbaspirillum	M1	6	0	1	6	0.296421
Zotu1936	Alphaproteobacteria	Sphingomonadales	Sphingomonadaceae	Novosphingobium	M1	5	47.0767	0.666667	7	0.315837
Zotu9142	Gammaproteobacteria	Burkholderiales	Comamonadaceae	Rhizobacter	M1	5	28.8562	0.5	6	0.316689
Zotu253	Alphaproteobacteria	Dongiales	Dongiaceae	Dongia	M1	5	11.3033	0.5	7	0.29932
Zotu10767	Alphaproteobacteria	Rhizobiales	Rhizobiaceae	Allorhizobium-Neorhizobium-Pararhizobium-Rhizobium	M1	5	9.90001	0.666667	6	0.289712
Zotu1163	Gammaproteobacteria	Burkholderiales	Oxalobacteraceae	Noviherbaspirillum	M1	4	20.2602	0.666667	7	0.241841
Zotu599	Gammaproteobacteria	Burkholderiales	Oxalobacteraceae	Noviherbaspirillum	M1	4	1.57493	0.666667	6	0.30463
Zotu697	Gammaproteobacteria	Burkholderiales	Comamonadaceae	Rhizobacter	M1	4	0.325043	0.666667	6	0.315412
Zotu732	Gammaproteobacteria	Xanthomonadales	AsCoM_f_152	Acidibacter	M1	4	0	1	6	0.323976
Zotu377	Alphaproteobacteria	Rhizobiales	Rhizobiaceae	Allorhizobium-Neorhizobium-Pararhizobium-Rhizobium	M1	4	0	1	7	0.275
Zotu430	Alphaproteobacteria	Caulobacterales	Caulobacteraceae	Phenylobacterium	M1	4	0	1	6	0.285367
Zotu6157	Gammaproteobacteria	Burkholderiales	Comamonadaceae	Rhizobacter	M1	4	0	1	6	0.275538
Zotu590	Gammaproteobacteria	Burkholderiales	Methylophilaceae	AsCoM_g_16	M1	3	0	1	8	0.23498
Zotu383	Alphaproteobacteria	Rhizobiales	Devosiaceae	Devosia	M1	3	0	1	6	0.288052
Zotu561	Gammaproteobacteria	Xanthomonadales	Xanthomonadaceae	Lysobacter	M1	3	0	1	6	0.29019
Zotu776	Gammaproteobacteria	Burkholderiales	Comamonadaceae	Ramlibacter	M1	3	0	1	8	0.22449
Zotu9933	Gammaproteobacteria	Burkholderiales	Comamonadaceae	Rhizobacter	M1	3	0	1	7	0.314707
Zotu1467	Gammaproteobacteria	Burkholderiales	Comamonadaceae	AsCoM_g_195	M2	89	2482.65	0.398119	5	0.438903
Zotu406	Gammaproteobacteria	Burkholderiales	Oxalobacteraceae	Herbaspirillum	M2	82	1308.41	0.460802	5	0.435644
Zotu260	Gammaproteobacteria	Burkholderiales	Burkholderiaceae	Burkholderia-Caballeronia-Paraburkholderia	M2	81	902.795	0.46519	5	0.428484
Zotu124	Gammaproteobacteria	Burkholderiales	Oxalobacteraceae	Duganella	M2	75	2053.97	0.367271	5	0.426667
Zotu557	Gammaproteobacteria	Burkholderiales	Burkholderiaceae	Burkholderia-Caballeronia-Paraburkholderia	M2	72	502.211	0.55493	6	0.432432
Zotu920	Gammaproteobacteria	Burkholderiales	Burkholderiaceae	Burkholderia-Caballeronia-Paraburkholderia	M2	71	1687.9	0.431056	5	0.423331
Zotu3116	Gammaproteobacteria	Burkholderiales	Burkholderiaceae	Burkholderia-Caballeronia-Paraburkholderia	M2	71	1181.96	0.440166	5	0.421305
Zotu9979	Alphaproteobacteria	Rhizobiales	Rhizobiaceae	Allorhizobium-Neorhizobium-Pararhizobium-Rhizobium	M2	66	1624.56	0.441827	5	0.424096
Zotu396	Gammaproteobacteria	Burkholderiales	Burkholderiaceae	Burkholderia-Caballeronia-Paraburkholderia	M2	65	622.476	0.502976	6	0.421053
Zotu597	Gammaproteobacteria	Burkholderiales	Burkholderiaceae	Burkholderia-Caballeronia-Paraburkholderia	M2	64	700.98	0.500256	6	0.420801
Zotu390	Gammaproteobacteria	Burkholderiales	Oxalobacteraceae	Massilia	M2	63	1499.8	0.450026	5	0.425121
Zotu1448	Gammaproteobacteria	Burkholderiales	Burkholderiaceae	Burkholderia-Caballeronia-Paraburkholderia	M2	59	1179.23	0.416213	5	0.412419
Zotu36	Gammaproteobacteria	Burkholderiales	Oxalobacteraceae	Massilia	M2	58	901.731	0.419799	5	0.414118
Zotu453	Alphaproteobacteria	Azospirillales	Azospirillaceae	Azospirillum	M2	57	886.656	0.442208	5	0.423077
Zotu487	Gammaproteobacteria	Burkholderiales	Oxalobacteraceae	Massilia	M2	53	1403.69	0.42006	6	0.417556
Zotu60	Gammaproteobacteria	Burkholderiales	Oxalobacteraceae	Massilia	M2	52	1605.36	0.404706	5	0.42055
Zotu161	Gammaproteobacteria	Burkholderiales	Oxalobacteraceae	Duganella	M2	52	867.894	0.416471	5	0.40954
Zotu518	Gammaproteobacteria	Burkholderiales	Oxalobacteraceae	Herbaspirillum	M2	51	911.334	0.426122	5	0.407407
Zotu4728	Gammaproteobacteria	Burkholderiales	Oxalobacteraceae	Massilia	M2	51	771.783	0.432653	5	0.405998
Zotu602	Gammaproteobacteria	Burkholderiales	Comamonadaceae	Rhizobacter	M2	51	341.269	0.529796	6	0.408353
Zotu1352	Alphaproteobacteria	Azospirillales	Azospirillaceae	Azospirillum	M2	50	1599.12	0.365646	6	0.400455
Zotu8998	Gammaproteobacteria	Burkholderiales	Oxalobacteraceae	Massilia	M2	50	841.245	0.442177	5	0.382193
Zotu5668	Gammaproteobacteria	Burkholderiales	Comamonadaceae	Ramlibacter	M2	50	696.504	0.460884	5	0.385965
Zotu500	Alphaproteobacteria	Azospirillales	Azospirillaceae	Azospirillum	M2	49	1521.79	0.37234	5	0.388093
Zotu973	Alphaproteobacteria	Caulobacterales	Caulobacteraceae	Caulobacter	M2	48	1525.82	0.410731	6	0.405764
Zotu9071	Gammaproteobacteria	Burkholderiales	Oxalobacteraceae	Massilia	M2	47	1525.7	0.395169	5	0.404598
Zotu6779	Gammaproteobacteria	Burkholderiales	Comamonadaceae	Ramlibacter	M2	47	938.257	0.426087	5	0.376471
Zotu20	Gammaproteobacteria	Burkholderiales	Oxalobacteraceae	Duganella	M2	47	586.955	0.49372	5	0.378291
Zotu286	Gammaproteobacteria	Burkholderiales	Burkholderiaceae	Burkholderia-Caballeronia-Paraburkholderia	M2	46	2575.13	0.305051	5	0.410735
Zotu309	Gammaproteobacteria	Burkholderiales	Oxalobacteraceae	Duganella	M2	46	717.852	0.468687	5	0.399546
Zotu556	Gammaproteobacteria	Burkholderiales	Oxalobacteraceae	Massilia	M2	45	1362.93	0.412262	5	0.399093
Zotu643	Gammaproteobacteria	Burkholderiales	Burkholderiaceae	Burkholderia-Caballeronia-Paraburkholderia	M2	45	850.356	0.469345	5	0.38491
Zotu426	Gammaproteobacteria	Burkholderiales	Oxalobacteraceae	Massilia	M2	44	646.435	0.473976	5	0.394619
Zotu349	Gammaproteobacteria	Burkholderiales	Burkholderiaceae	Burkholderia-Caballeronia-Paraburkholderia	M2	43	1320.52	0.392567	5	0.370917
Zotu416	Alphaproteobacteria	Azospirillales	Azospirillaceae	Azospirillum	M2	42	849.663	0.435366	6	0.378495
Zotu2939	Alphaproteobacteria	Sphingomonadales	Sphingomonadaceae	Novosphingobium	M2	42	695.717	0.478049	5	0.401368
Zotu11052	Alphaproteobacteria	Azospirillales	Azospirillaceae	Azospirillum	M2	42	628.562	0.459756	6	0.409779
Zotu344	Alphaproteobacteria	Azospirillales	Azospirillaceae	Azospirillum	M2	42	615.904	0.496341	5	0.401826
Zotu10774	Alphaproteobacteria	Azospirillales	Azospirillaceae	Azospirillum	M2	41	924.565	0.446154	5	0.377278
Zotu99	Gammaproteobacteria	Burkholderiales	Oxalobacteraceae	Duganella	M2	41	415.688	0.523077	5	0.376471
Zotu434	Gammaproteobacteria	Burkholderiales	Oxalobacteraceae	Duganella	M2	40	951.11	0.434548	5	0.366285
Zotu466	Gammaproteobacteria	Burkholderiales	Oxalobacteraceae	Massilia	M2	40	571.267	0.499325	5	0.371896
Zotu760	Gammaproteobacteria	Burkholderiales	Burkholderiaceae	Burkholderia-Caballeronia-Paraburkholderia	M2	40	486.242	0.522267	5	0.36724
Zotu187	Gammaproteobacteria	Burkholderiales	Oxalobacteraceae	Massilia	M2	40	465.651	0.507422	5	0.375467
Zotu580	Alphaproteobacteria	Rhizobiales	Rhizobiaceae	Allorhizobium-Neorhizobium-Pararhizobium-Rhizobium	M2	39	788.331	0.469417	6	0.362887
Zotu345	Gammaproteobacteria	Burkholderiales	Comamonadaceae	Rhizobacter	M2	37	761.937	0.587302	6	0.397291
Zotu115	Gammaproteobacteria	Burkholderiales	Burkholderiaceae	Burkholderia-Caballeronia-Paraburkholderia	M2	37	282.313	0.563492	5	0.376471
Zotu5062	Gammaproteobacteria	Burkholderiales	Comamonadaceae	Ideonella	M2	36	730.911	0.428571	6	0.374867
Zotu632	Alphaproteobacteria	Rhizobiales	Rhizobiaceae	Allorhizobium-Neorhizobium-Pararhizobium-Rhizobium	M2	36	440.991	0.472269	6	0.39662
Zotu9204	Gammaproteobacteria	Burkholderiales	Oxalobacteraceae	Duganella	M2	35	996.079	0.445633	5	0.373673
Zotu1451	Alphaproteobacteria	Rhizobiales	Rhizobiaceae	Allorhizobium-Neorhizobium-Pararhizobium-Rhizobium	M2	34	950.57	0.435606	6	0.356636
Zotu9251	Gammaproteobacteria	Burkholderiales	Comamonadaceae	Pelomonas	M2	34	189.7	0.587121	5	0.361211
Zotu8824	Alphaproteobacteria	Azospirillales	Azospirillaceae	Azospirillum	M2	33	690.001	0.467742	6	0.368201
Zotu311	Gammaproteobacteria	Burkholderiales	Comamonadaceae	Acidovorax	M2	32	860.063	0.455914	6	0.371308
Zotu6271	Gammaproteobacteria	Burkholderiales	Burkholderiaceae	Burkholderia-Caballeronia-Paraburkholderia	M2	32	323.054	0.546237	5	0.380541
Zotu843	Gammaproteobacteria	Burkholderiales	Oxalobacteraceae	Massilia	M2	32	222.966	0.509677	5	0.378088
Zotu437	Alphaproteobacteria	Azospirillales	Azospirillaceae	Azospirillum	M2	32	204.742	0.574194	6	0.373871
Zotu559	Gammaproteobacteria	Pseudomonadales	Moraxellaceae	AsCoM_g_4509	M2	31	1162.49	0.445977	5	0.362513
Zotu126	Gammaproteobacteria	Burkholderiales	Burkholderiaceae	Burkholderia-Caballeronia-Paraburkholderia	M2	31	1093.1	0.445977	6	0.386813
Zotu8967	Gammaproteobacteria	Burkholderiales	Oxalobacteraceae	Massilia	M2	31	968.954	0.356322	5	0.388307
Zotu190	Alphaproteobacteria	Azospirillales	Azospirillaceae	Azospirillum	M2	30	1698.63	0.435961	5	0.368394
Zotu6101	Gammaproteobacteria	Burkholderiales	Oxalobacteraceae	Herbaspirillum	M2	30	1620.83	0.396552	6	0.357724
Zotu380	Gammaproteobacteria	Burkholderiales	Burkholderiaceae	Burkholderia-Caballeronia-Paraburkholderia	M2	29	177.464	0.664021	6	0.360841
Zotu9338	Gammaproteobacteria	Burkholderiales	Comamonadaceae	Ramlibacter	M2	28	1272.08	0.381766	5	0.371308
Zotu395	Gammaproteobacteria	Burkholderiales	Alcaligenaceae	Azohydromonas	M2	28	467.132	0.472934	6	0.369942
Zotu9811	Gammaproteobacteria	Burkholderiales	Oxalobacteraceae	Duganella	M2	28	380.674	0.447293	6	0.376672
Zotu671	Gammaproteobacteria	Burkholderiales	Burkholderiaceae	Burkholderia-Caballeronia-Paraburkholderia	M2	28	236.3	0.535613	6	0.36936
Zotu10712	Gammaproteobacteria	Burkholderiales	Burkholderiaceae	Cupriavidus	M2	27	537.364	0.418462	5	0.362513
Zotu1475	Alphaproteobacteria	Caulobacterales	Caulobacteraceae	Phenylobacterium	M2	27	212.266	0.532308	6	0.345098
Zotu209	Gammaproteobacteria	Burkholderiales	Comamonadaceae	Rhizobacter	M2	23	217.84	0.497835	6	0.3717
Zotu714	Gammaproteobacteria	Burkholderiales	Burkholderiaceae	Burkholderia-Caballeronia-Paraburkholderia	M2	23	137.204	0.662338	5	0.353591
Zotu967	Alphaproteobacteria	Caulobacterales	Caulobacteraceae	Caulobacter	M2	22	70.2541	0.633333	6	0.387452
Zotu3516	Alphaproteobacteria	Rhizobiales	Rhizobiaceae	Allorhizobium-Neorhizobium-Pararhizobium-Rhizobium	M2	21	259.31	0.536842	6	0.340261
Zotu7349	Gammaproteobacteria	Burkholderiales	Oxalobacteraceae	Duganella	M2	21	203.021	0.605263	5	0.349901
Zotu782	Alphaproteobacteria	Rhizobiales	Rhizobiaceae	Allorhizobium-Neorhizobium-Pararhizobium-Rhizobium	M2	20	611.794	0.339181	6	0.366285
Zotu543	Gammaproteobacteria	Burkholderiales	Burkholderiaceae	Burkholderia-Caballeronia-Paraburkholderia	M2	20	287.064	0.467836	5	0.345437
Zotu133	Gammaproteobacteria	Burkholderiales	Comamonadaceae	Pelomonas	M2	19	253.267	0.522876	6	0.340097
Zotu4360	Gammaproteobacteria	Burkholderiales	Burkholderiaceae	Burkholderia-Caballeronia-Paraburkholderia	M2	18	1090.41	0.433824	5	0.340426
Zotu1115	Gammaproteobacteria	Burkholderiales	Comamonadaceae	Pelomonas	M2	18	655.559	0.389706	6	0.359001
Zotu420	Gammaproteobacteria	Burkholderiales	Burkholderiaceae	Burkholderia-Caballeronia-Paraburkholderia	M2	18	484.826	0.448529	6	0.364956
Zotu10420	Gammaproteobacteria	Burkholderiales	Burkholderiaceae	Cupriavidus	M2	18	96.9815	0.595588	6	0.341416
Zotu4218	Gammaproteobacteria	Burkholderiales	Comamonadaceae	AsCoM_g_195	M2	18	66.3182	0.573529	5	0.37931
Zotu10	Gammaproteobacteria	Burkholderiales	Burkholderiaceae	Cupriavidus	M2	17	1520.93	0.391667	5	0.34886
Zotu555	Gammaproteobacteria	Burkholderiales	Alcaligenaceae	Achromobacter	M2	17	1203.2	0.366667	6	0.346627
Zotu775	Alphaproteobacteria	Rhizobiales	Rhizobiaceae	Neorhizobium	M2	17	610.218	0.458333	6	0.324574
Zotu1711	Alphaproteobacteria	Rhizobiales	Rhizobiaceae	Allorhizobium-Neorhizobium-Pararhizobium-Rhizobium	M2	17	117.554	0.616667	6	0.361582
Zotu185	Gammaproteobacteria	Burkholderiales	Burkholderiaceae	Cupriavidus	M2	16	540.478	0.428571	5	0.351122
Zotu4062	Alphaproteobacteria	Rhizobiales	Rhizobiaceae	Allorhizobium-Neorhizobium-Pararhizobium-Rhizobium	M2	15	1638.86	0.351648	6	0.338787
Zotu255	Gammaproteobacteria	Xanthomonadales	Xanthomonadaceae	Pseudoxanthomonas	M2	15	526.375	0.527473	5	0.324275
Zotu7598	Gammaproteobacteria	Burkholderiales	Comamonadaceae	Ramlibacter	M2	14	947.679	0.371795	7	0.328205
Zotu4298	Gammaproteobacteria	Burkholderiales	Comamonadaceae	Rhizobacter	M2	14	90.4824	0.525641	5	0.339604
Zotu439	Gammaproteobacteria	Burkholderiales	Comamonadaceae	AsCoM_g_195	M2	13	861.107	0.530303	6	0.337974
Zotu617	Gammaproteobacteria	Burkholderiales	Oxalobacteraceae	Massilia	M2	13	12.8981	0.742424	5	0.335558
Zotu9950	Gammaproteobacteria	Burkholderiales	Oxalobacteraceae	Noviherbaspirillum	M2	12	13.0705	0.763636	5	0.331606
Zotu136	Alphaproteobacteria	Rhizobiales	Rhizobiaceae	Allorhizobium-Neorhizobium-Pararhizobium-Rhizobium	M2	10	221.954	0.472222	7	0.302666
Zotu7974	Gammaproteobacteria	Burkholderiales	Oxalobacteraceae	Herbaspirillum	M2	10	146.059	0.388889	5	0.336681
Zotu10975	Alphaproteobacteria	Rhizobiales	Hyphomicrobiaceae	Hyphomicrobium	M2	10	4.73172	0.861111	6	0.33652
Zotu271	Gammaproteobacteria	Burkholderiales	Comamonadaceae	AsCoM_g_195	M2	10	1.07992	0.944444	6	0.326077
Zotu3984	Alphaproteobacteria	Rhizobiales	Rhizobiaceae	Allorhizobium-Neorhizobium-Pararhizobium-Rhizobium	M2	9	14.0482	0.785714	6	0.332546
Zotu944	Gammaproteobacteria	Burkholderiales	Burkholderiaceae	Burkholderia-Caballeronia-Paraburkholderia	M2	9	6.86543	0.821429	6	0.314286
Zotu916	Gammaproteobacteria	Burkholderiales	Oxalobacteraceae	Aquaspirillum_arcticum_group	M2	9	4.70299	0.75	6	0.307827
Zotu4273	Gammaproteobacteria	Burkholderiales	Comamonadaceae	Variovorax	M2	9	2.11309	0.928571	6	0.332546
Zotu467	Alphaproteobacteria	Sphingomonadales	Sphingomonadaceae	Sphingomonas	M2	8	71.6585	0.666667	5	0.329742
Zotu393	Bacteroidia	Cytophagales	Microscillaceae	AsCoM_g_7380	M2	8	5.51553	0.809524	5	0.347311
Zotu4995	Gammaproteobacteria	Burkholderiales	Oxalobacteraceae	AsCoM_g_171	M2	8	5.49515	0.714286	5	0.327138
Zotu7984	Gammaproteobacteria	Burkholderiales	Oxalobacteraceae	Duganella	M2	8	3.21526	0.666667	6	0.305954
Zotu11090	Gammaproteobacteria	Burkholderiales	Comamonadaceae	Variovorax	M2	7	40.0538	0.6	6	0.331138
Zotu623	Gammaproteobacteria	Xanthomonadales	Xanthomonadaceae	Stenotrophomonas	M2	6	33.4461	0.5	6	0.296047
Zotu285	Alphaproteobacteria	Rhizobiales	Hyphomicrobiaceae	Hyphomicrobium	M2	6	6.07315	0.8	6	0.299447
Zotu725	Gammaproteobacteria	Steroidobacterales	Steroidobacteraceae	Steroidobacter	M2	5	192.288	0.5	6	0.314005
Zotu418	Alphaproteobacteria	Rhizobiales	Rhizobiaceae	Allorhizobium-Neorhizobium-Pararhizobium-Rhizobium	M2	5	0.483436	0.833333	7	0.254152
Zotu925	Gammaproteobacteria	Burkholderiales	Comamonadaceae	Rhizobacter	M2	4	96.2061	0.666667	6	0.272025
Zotu327	Gammaproteobacteria	Burkholderiales	Oxalobacteraceae	Duganella	M2	4	0	1	6	0.28115
Zotu678	Alphaproteobacteria	Rhizobiales	Rhizobiaceae	Allorhizobium-Neorhizobium-Pararhizobium-Rhizobium	M2	3	0	1	8	0.247191
Zotu8045	Alphaproteobacteria	Rhizobiales	Rhizobiaceae	Allorhizobium-Neorhizobium-Pararhizobium-Rhizobium	M2	3	0	1	7	0.252692
Zotu2825	Gammaproteobacteria	Burkholderiales	Comamonadaceae	Rhizobacter	M3	186	2005.1	0.423208	5	0.490592
Zotu11009	Alphaproteobacteria	Rhizobiales	Rhizobiaceae	Mesorhizobium	M3	179	1481.68	0.452104	6	0.478912
Zotu331	Alphaproteobacteria	Rhizobiales	Rhizobiaceae	Mesorhizobium	M3	172	1070.27	0.468662	6	0.472483
Zotu700	Alphaproteobacteria	Rhizobiales	Rhizobiaceae	Mesorhizobium	M3	166	1150.85	0.469919	6	0.470274
Zotu1121	Gammaproteobacteria	Burkholderiales	Comamonadaceae	Rhizobacter	M3	162	1530.5	0.439286	5	0.478586
Zotu740	Alphaproteobacteria	Rhizobiales	Hyphomicrobiaceae	Hyphomicrobium	M3	162	878.89	0.489829	5	0.473755
Zotu1824	Alphaproteobacteria	Rhizobiales	Xanthobacteraceae	AsCoM_g_71	M3	161	988.706	0.486164	6	0.467463
Zotu2088	Alphaproteobacteria	Rhizobiales	Rhizobiaceae	Mesorhizobium	M3	160	1047.58	0.485551	6	0.470903
Zotu363	Alphaproteobacteria	Rhizobiales	Rhizobiaceae	Mesorhizobium	M3	157	1023.01	0.473449	6	0.465301
Zotu1314	Alphaproteobacteria	Rhizobiales	Rhizobiaceae	Neorhizobium	M3	152	1349.63	0.469492	5	0.462853
Zotu3170	Alphaproteobacteria	Rhizobiales	Rhizobiaceae	Mesorhizobium	M3	147	1394.41	0.471233	6	0.461337
Zotu950	Gammaproteobacteria	Burkholderiales	Burkholderiaceae	Burkholderia-Caballeronia-Paraburkholderia	M3	147	1375.13	0.46632	6	0.467774
Zotu708	Alphaproteobacteria	Rhizobiales	Xanthobacteraceae	Bradyrhizobium	M3	147	895.254	0.512801	5	0.463158
Zotu1182	Alphaproteobacteria	Rhizobiales	Rhizobiaceae	Mesorhizobium	M3	147	772.152	0.510912	6	0.45953
Zotu9310	Alphaproteobacteria	Rhizobiales	Rhizobiaceae	Allorhizobium-Neorhizobium-Pararhizobium-Rhizobium	M3	145	920.297	0.511461	6	0.462549
Zotu609	Alphaproteobacteria	Rhizobiales	Rhizobiaceae	Mesorhizobium	M3	143	1456.22	0.470083	6	0.45655
Zotu694	Alphaproteobacteria	Rhizobiales	Rhizobiaceae	Phyllobacterium	M3	142	1144.27	0.508207	5	0.460432
Zotu7328	Alphaproteobacteria	Rhizobiales	Rhizobiaceae	Mesorhizobium	M3	135	817.214	0.522613	6	0.455074
Zotu429	Alphaproteobacteria	Sphingomonadales	Sphingomonadaceae	Novosphingobium	M3	130	1965.57	0.465964	5	0.45655
Zotu1037	Alphaproteobacteria	Rhizobiales	Hyphomicrobiaceae	Hyphomicrobium	M3	128	464.13	0.568679	5	0.452733
Zotu2298	Alphaproteobacteria	Rhizobiales	Rhizobiaceae	Mesorhizobium	M3	126	639.171	0.528903	5	0.454487
Zotu6278	Alphaproteobacteria	Sphingomonadales	Sphingomonadaceae	Altererythrobacter	M3	125	588.314	0.538946	6	0.448693
Zotu1736	Alphaproteobacteria	Rhizobiales	Rhizobiaceae	Allorhizobium-Neorhizobium-Pararhizobium-Rhizobium	M3	123	489.77	0.572416	5	0.451282
Zotu2301	Alphaproteobacteria	Rhizobiales	Rhizobiaceae	Mesorhizobium	M3	122	606.163	0.569284	5	0.447268
Zotu4726	Alphaproteobacteria	Rhizobiales	Rhizobiaceae	Mesorhizobium	M3	122	465.012	0.579063	6	0.446417
Zotu976	Alphaproteobacteria	Rhizobiales	Rhizobiaceae	Mesorhizobium	M3	119	257.416	0.603795	6	0.442211
Zotu704	Gammaproteobacteria	Burkholderiales	Comamonadaceae	Rhizobacter	M3	118	1781.87	0.439434	5	0.45953
Zotu2281	Alphaproteobacteria	Rhizobiales	Rhizobiaceae	Neorhizobium	M3	117	677.957	0.577361	6	0.453608
Zotu10460	Gammaproteobacteria	Burkholderiales	Oxalobacteraceae	Massilia	M3	113	892.497	0.508848	5	0.439177
Zotu4467	Gammaproteobacteria	Burkholderiales	Methylophilaceae	AsCoM_g_16	M3	113	312.338	0.606017	6	0.447268
Zotu5782	Gammaproteobacteria	Burkholderiales	Comamonadaceae	Variovorax	M3	112	1715.2	0.492547	5	0.45655
Zotu5132	Gammaproteobacteria	Burkholderiales	Comamonadaceae	Rhizobacter	M3	110	634.876	0.576453	6	0.439451
Zotu2462	Alphaproteobacteria	Rhizobiales	Rhizobiaceae	Mesorhizobium	M3	109	471.193	0.562305	6	0.440827
Zotu984	Alphaproteobacteria	Rhizobiales	Rhizobiaceae	Mesorhizobium	M3	107	632.842	0.556155	5	0.439451
Zotu978	Alphaproteobacteria	Rhizobiales	Rhizobiaceae	Phyllobacterium	M3	106	873.618	0.536996	5	0.447837
Zotu9127	Alphaproteobacteria	Rhizobiales	Xanthobacteraceae	Bradyrhizobium	M3	106	537.583	0.569231	5	0.449266
Zotu1082	Alphaproteobacteria	Rhizobiales	Rhizobiaceae	Neorhizobium	M3	105	346.229	0.623786	5	0.452442
Zotu9996	Alphaproteobacteria	Rhizobiales	Rhizobiaceae	Mesorhizobium	M3	104	225.461	0.638873	6	0.439725
Zotu10565	Alphaproteobacteria	Rhizobiales	Rhizobiaceae	Mesorhizobium	M3	102	1734.53	0.529109	5	0.431373
Zotu1384	Alphaproteobacteria	Rhizobiales	Xanthobacteraceae	Tardiphaga	M3	102	129.122	0.68198	6	0.441656
Zotu5819	Gammaproteobacteria	Burkholderiales	Comamonadaceae	Rhizobacter	M3	101	174.817	0.633939	6	0.435644
Zotu5715	Gammaproteobacteria	Burkholderiales	Oxalobacteraceae	Massilia	M3	100	1648.92	0.496599	6	0.440275
Zotu4221	Gammaproteobacteria	Burkholderiales	Burkholderiaceae	Burkholderia-Caballeronia-Paraburkholderia	M3	97	901.852	0.516009	5	0.436996
Zotu796	Gammaproteobacteria	Burkholderiales	Oxalobacteraceae	Noviherbaspirillum	M3	96	1024.92	0.506607	5	0.443046
Zotu2779	Alphaproteobacteria	Sphingomonadales	Sphingomonadaceae	Novosphingobium	M3	95	146.713	0.659346	6	0.423586
Zotu1063	Gammaproteobacteria	Burkholderiales	Comamonadaceae	Rhizobacter	M3	94	751.118	0.536466	6	0.444725
Zotu8995	Alphaproteobacteria	Rhizobiales	Rhizobiaceae	Mesorhizobium	M3	93	668.315	0.57764	6	0.429007
Zotu295	Alphaproteobacteria	Rhizobiales	Rhizobiaceae	Mesorhizobium	M3	92	337.875	0.622955	6	0.424608
Zotu4268	Alphaproteobacteria	Rhizobiales	Rhizobiaceae	Mesorhizobium	M3	90	498.462	0.590143	5	0.425378
Zotu10276	Gammaproteobacteria	Pseudomonadales	Pseudomonadaceae	Pseudomonas	M3	90	257.636	0.617467	6	0.42615
Zotu628	Alphaproteobacteria	Azospirillales	AsCoM_f_378	AsCoM_g_4425	M3	90	96.5798	0.708376	6	0.430055
Zotu3402	Gammaproteobacteria	Burkholderiales	Oxalobacteraceae	Herbaspirillum	M3	89	359.54	0.566353	6	0.441103
Zotu200	Alphaproteobacteria	Rhizobiales	Rhizobiaceae	Allorhizobium-Neorhizobium-Pararhizobium-Rhizobium	M3	88	928.92	0.545041	6	0.429792
Zotu767	Gammaproteobacteria	Burkholderiales	Burkholderiaceae	Burkholderia-Caballeronia-Paraburkholderia	M3	88	290.74	0.619353	5	0.418301
Zotu3447	Alphaproteobacteria	Rhizobiales	Rhizobiaceae	Mesorhizobium	M3	88	275.944	0.652232	6	0.42055
Zotu3328	Alphaproteobacteria	Rhizobiales	Rhizobiaceae	Mesorhizobium	M3	87	1375.35	0.557866	5	0.427964
Zotu69	Gammaproteobacteria	Burkholderiales	Burkholderiaceae	Burkholderia-Caballeronia-Paraburkholderia	M3	85	1176.11	0.447791	5	0.438629
Zotu1951	Gammaproteobacteria	Burkholderiales	Burkholderiaceae	Burkholderia-Caballeronia-Paraburkholderia	M3	84	944.343	0.508375	6	0.438083
Zotu522	Gammaproteobacteria	Burkholderiales	Comamonadaceae	Rhizobacter	M3	84	648.426	0.657067	6	0.421053
Zotu39	Alphaproteobacteria	Rhizobiales	Rhizobiaceae	Allorhizobium-Neorhizobium-Pararhizobium-Rhizobium	M3	81	2428.4	0.453165	6	0.431902
Zotu1	Alphaproteobacteria	Rhizobiales	Rhizobiaceae	Mesorhizobium	M3	81	1620.74	0.590823	6	0.415584
Zotu1944	Gammaproteobacteria	Burkholderiales	Oxalobacteraceae	Rhizobacter	M3	81	961.763	0.551582	6	0.435374
Zotu49	Alphaproteobacteria	Rhizobiales	Rhizobiaceae	Allorhizobium-Neorhizobium-Pararhizobium-Rhizobium	M3	81	678.677	0.607595	6	0.433498
Zotu27	Gammaproteobacteria	Burkholderiales	Burkholderiaceae	Burkholderia-Caballeronia-Paraburkholderia	M3	79	2891.52	0.363969	6	0.42953
Zotu729	Gammaproteobacteria	Burkholderiales	Oxalobacteraceae	Massilia	M3	79	1585.18	0.437562	6	0.432964
Zotu611	Alphaproteobacteria	Rhizobiales	Rhizobiaceae	Mesorhizobium	M3	78	343.649	0.668831	6	0.413874
Zotu10601	Alphaproteobacteria	Rhizobiales	Rhizobiaceae	Allorhizobium-Neorhizobium-Pararhizobium-Rhizobium	M3	78	183.743	0.652427	6	0.422316
Zotu313	Alphaproteobacteria	Reyranellales	Reyranellaceae	Reyranella	M3	77	645.314	0.63614	6	0.424352
Zotu2038	Alphaproteobacteria	Rhizobiales	Xanthobacteraceae	Bradyrhizobium	M3	76	2347.88	0.467027	5	0.42615
Zotu179	Gammaproteobacteria	Burkholderiales	Comamonadaceae	Ramlibacter	M3	74	1867.63	0.417808	5	0.438356
Zotu17	Alphaproteobacteria	Rhizobiales	Rhizobiaceae	Mesorhizobium	M3	74	275.492	0.656393	6	0.417309
Zotu3338	Gammaproteobacteria	Burkholderiales	Burkholderiaceae	Burkholderia-Caballeronia-Paraburkholderia	M3	73	1389.01	0.447966	6	0.431902
Zotu705	Alphaproteobacteria	Rhizobiales	Rhizobiaceae	Mesorhizobium	M3	72	1494.79	0.437022	6	0.430581
Zotu914	Gammaproteobacteria	Burkholderiales	Burkholderiaceae	Burkholderia-Caballeronia-Paraburkholderia	M3	72	606.475	0.524748	5	0.435913
Zotu2511	Alphaproteobacteria	Rhizobiales	Rhizobiaceae	Mesorhizobium	M3	72	233.422	0.696579	6	0.397965
Zotu9247	Gammaproteobacteria	Burkholderiales	Burkholderiaceae	Burkholderia-Caballeronia-Paraburkholderia	M3	71	685.059	0.503106	5	0.424608
Zotu15	Alphaproteobacteria	Rhizobiales	Rhizobiaceae	Mesorhizobium	M3	71	131.451	0.756936	6	0.400227
Zotu3847	Gammaproteobacteria	Burkholderiales	Comamonadaceae	Rhizobacter	M3	70	574.39	0.637681	5	0.40954
Zotu1679	Gammaproteobacteria	Burkholderiales	Comamonadaceae	AsCoM_g_195	M3	69	712.636	0.633889	5	0.414361
Zotu3620	Alphaproteobacteria	Sphingomonadales	Sphingomonadaceae	Novosphingobium	M3	69	440.032	0.549166	5	0.418301
Zotu6855	Alphaproteobacteria	Rhizobiales	Rhizobiaceae	Mesorhizobium	M3	67	46.2324	0.742191	6	0.414361
Zotu615	Alphaproteobacteria	Rhizobiales	Xanthobacteraceae	Pseudorhodoplanes	M3	67	46.2194	0.732867	6	0.417556
Zotu622	Gammaproteobacteria	Burkholderiales	Burkholderiaceae	Burkholderia-Caballeronia-Paraburkholderia	M3	65	1623.98	0.433532	6	0.416815
Zotu4506	Alphaproteobacteria	Caulobacterales	Caulobacteraceae	Caulobacter	M3	65	223.083	0.708333	6	0.400683
Zotu9122	Gammaproteobacteria	Burkholderiales	Comamonadaceae	AsCoM_g_195	M3	64	1018.09	0.474142	5	0.422823
Zotu1635	Gammaproteobacteria	Burkholderiales	Burkholderiaceae	Burkholderia-Caballeronia-Paraburkholderia	M3	63	476.745	0.616605	6	0.421305
Zotu698	Alphaproteobacteria	Rhizobiales	Devosiaceae	Devosia	M3	63	305.002	0.561608	5	0.415094
Zotu33	Alphaproteobacteria	Rhizobiales	Rhizobiaceae	Mesorhizobium	M3	62	116.257	0.744809	6	0.40367
Zotu425	Gammaproteobacteria	Burkholderiales	Burkholderiaceae	Burkholderia-Caballeronia-Paraburkholderia	M3	61	2342.61	0.357062	6	0.395951
Zotu4739	Alphaproteobacteria	Sphingomonadales	Sphingomonadaceae	Novosphingobium	M3	61	181.612	0.735593	6	0.398415
Zotu457	Fimbriimonadia	Fimbriimonadales	Fimbriimonadaceae	AsCoM_g_328	M3	60	902.155	0.597312	6	0.412419
Zotu828	Alphaproteobacteria	Rhizobiales	Xanthobacteraceae	Pseudorhodoplanes	M3	60	55.3702	0.777908	6	0.412419
Zotu312	Gammaproteobacteria	Xanthomonadales	Rhodanobacteraceae	Rhodanobacter	M3	59	1498.37	0.489413	6	0.411215
Zotu4810	Gammaproteobacteria	Burkholderiales	Comamonadaceae	Ideonella	M3	59	373.75	0.652753	6	0.394398
Zotu3335	Gammaproteobacteria	Burkholderiales	Burkholderiaceae	Burkholderia-Caballeronia-Paraburkholderia	M3	55	1898.34	0.328442	5	0.391764
Zotu2901	Gammaproteobacteria	Pseudomonadales	Pseudomonadaceae	Pseudomonas	M3	54	70.7934	0.738752	6	0.401826
Zotu50	Alphaproteobacteria	Rhizobiales	Rhizobiaceae	Mesorhizobium	M3	54	29.9048	0.818578	6	0.40483
Zotu410	Alphaproteobacteria	Rhizobiales	Rhizobiaceae	Allorhizobium-Neorhizobium-Pararhizobium-Rhizobium	M3	50	462.362	0.495748	6	0.407407
Zotu168	Gammaproteobacteria	Burkholderiales	Burkholderiaceae	Burkholderia-Caballeronia-Paraburkholderia	M3	48	1254.8	0.362627	5	0.392419
Zotu221	Alphaproteobacteria	Rhizobiales	Rhizobiaceae	Allorhizobium-Neorhizobium-Pararhizobium-Rhizobium	M3	48	640.006	0.500463	6	0.406232
Zotu298	Gammaproteobacteria	Burkholderiales	Burkholderiaceae	Burkholderia-Caballeronia-Paraburkholderia	M3	48	406.535	0.47086	6	0.404365
Zotu1656	Gammaproteobacteria	Burkholderiales	Comamonadaceae	Rhizobacter	M3	47	444.642	0.457971	5	0.416322
Zotu6403	Gammaproteobacteria	Burkholderiales	Comamonadaceae	Polaromonas	M3	47	423.7	0.573913	6	0.416076
Zotu329	Gammaproteobacteria	Burkholderiales	Burkholderiaceae	Burkholderia-Caballeronia-Paraburkholderia	M3	46	1590.15	0.357576	6	0.403207
Zotu523	Actinobacteria	Corynebacteriales	Mycobacteriaceae	Mycobacterium	M3	46	1374.86	0.457576	5	0.395284
Zotu142	Gammaproteobacteria	Burkholderiales	Oxalobacteraceae	Noviherbaspirillum	M3	46	692.961	0.430303	5	0.408827
Zotu1511	Gammaproteobacteria	Burkholderiales	Comamonadaceae	Ramlibacter	M3	46	168.561	0.587879	6	0.407879
Zotu2497	Alphaproteobacteria	Caulobacterales	Caulobacteraceae	Phenylobacterium	M3	46	156.822	0.70303	5	0.383651
Zotu621	Gammaproteobacteria	Xanthomonadales	Xanthomonadaceae	Lysobacter	M3	45	2462.23	0.274841	6	0.390244
Zotu6256	Alphaproteobacteria	Rhizobiales	Rhizobiaceae	Neorhizobium	M3	45	1048.39	0.403805	6	0.390677
Zotu529	Alphaproteobacteria	Reyranellales	Reyranellaceae	Reyranella	M3	45	294.839	0.539112	6	0.403438
Zotu497	Alphaproteobacteria	Rhizobiales	Rhizobiaceae	Allorhizobium-Neorhizobium-Pararhizobium-Rhizobium	M3	43	1368.98	0.421603	5	0.393076
Zotu122	Gammaproteobacteria	Burkholderiales	Burkholderiaceae	Burkholderia-Caballeronia-Paraburkholderia	M3	43	1217.76	0.389082	6	0.382609
Zotu444	Gammaproteobacteria	Burkholderiales	Burkholderiaceae	Burkholderia-Caballeronia-Paraburkholderia	M3	43	149.705	0.593496	5	0.399773
Zotu1004	Alphaproteobacteria	Rhizobiales	Rhizobiaceae	Allorhizobium-Neorhizobium-Pararhizobium-Rhizobium	M3	43	13.3079	0.778165	6	0.394398
Zotu1001	Gammaproteobacteria	Burkholderiales	Burkholderiaceae	Burkholderia-Caballeronia-Paraburkholderia	M3	42	301.11	0.59878	6	0.394398
Zotu2179	Gammaproteobacteria	Burkholderiales	Comamonadaceae	Rhizobacter	M3	42	167.799	0.578049	6	0.403901
Zotu7576	Alphaproteobacteria	Dongiales	Dongiaceae	Dongia	M3	41	357.047	0.455128	5	0.389596
Zotu3619	Gammaproteobacteria	Burkholderiales	Oxalobacteraceae	Massilia	M3	41	297.932	0.633333	6	0.388521
Zotu2502	Alphaproteobacteria	Rhizobiales	Rhizobiaceae	Allorhizobium-Neorhizobium-Pararhizobium-Rhizobium	M3	41	61.5381	0.730769	5	0.39774
Zotu291	Gammaproteobacteria	Burkholderiales	Oxalobacteraceae	Duganella	M3	41	16.6679	0.782051	5	0.397965
Zotu840	Gammaproteobacteria	Burkholderiales	Burkholderiaceae	Burkholderia-Caballeronia-Paraburkholderia	M3	40	771.316	0.425101	6	0.375667
Zotu2343	Gammaproteobacteria	Burkholderiales	Burkholderiaceae	Burkholderia-Caballeronia-Paraburkholderia	M3	40	646.031	0.39946	6	0.376874
Zotu2922	Gammaproteobacteria	Burkholderiales	Oxalobacteraceae	Pseudoduganella	M3	40	535.07	0.475034	6	0.390894
Zotu4144	Gammaproteobacteria	Burkholderiales	Comamonadaceae	Rhizobacter	M3	40	532.467	0.751687	6	0.39484
Zotu675	Alphaproteobacteria	Rhizobiales	Xanthobacteraceae	Bradyrhizobium	M3	40	51.9834	0.747638	6	0.392857
Zotu1477	Alphaproteobacteria	Dongiales	Dongiaceae	Dongia	M3	39	365.876	0.685633	6	0.39046
Zotu1332	Alphaproteobacteria	Caulobacterales	Caulobacteraceae	Phenylobacterium	M3	39	74.1676	0.651494	5	0.396396
Zotu189	Gammaproteobacteria	Burkholderiales	Burkholderiaceae	Burkholderia-Caballeronia-Paraburkholderia	M3	39	8.63796	0.852063	6	0.395284
Zotu743	Gammaproteobacteria	Burkholderiales	Oxalobacteraceae	Aquaspirillum_arcticum_group	M3	38	1109.46	0.385886	6	0.391764
Zotu8046	Gammaproteobacteria	Burkholderiales	Comamonadaceae	Rhodoferax	M3	38	872.103	0.376877	6	0.381159
Zotu6224	Gammaproteobacteria	Burkholderiales	Burkholderiaceae	Burkholderia-Caballeronia-Paraburkholderia	M3	37	2427.92	0.333333	6	0.376471
Zotu2009	Gammaproteobacteria	Burkholderiales	Comamonadaceae	Ideonella	M3	37	989.698	0.561905	5	0.38512
Zotu1847	Alphaproteobacteria	Rhizobiales	Xanthobacteraceae	Starkeya	M3	37	901.223	0.5	5	0.390677
Zotu546	Gammaproteobacteria	Burkholderiales	Rhodocyclaceae	AsCoM_g_1847	M3	37	147.713	0.615873	5	0.381986
Zotu455	Gammaproteobacteria	Burkholderiales	Burkholderiaceae	Burkholderia-Caballeronia-Paraburkholderia	M3	36	796.796	0.386555	6	0.369748
Zotu247	Gammaproteobacteria	Burkholderiales	Burkholderiaceae	Burkholderia-Caballeronia-Paraburkholderia	M3	36	783.081	0.384874	6	0.373277
Zotu353	Actinobacteria	Corynebacteriales	Mycobacteriaceae	Mycobacterium	M3	35	472.941	0.45098	5	0.381779
Zotu2224	Actinobacteria	Streptomycetales	Streptomycetaceae	Streptomyces	M3	35	186.053	0.631016	5	0.376471
Zotu5317	Gammaproteobacteria	Burkholderiales	Comamonadaceae	Ramlibacter	M3	34	413.35	0.454545	6	0.372093
Zotu9813	Alphaproteobacteria	Rhizobiales	Rhizobiaceae	Mesorhizobium	M3	33	799.416	0.512097	6	0.380746
Zotu2016	Gammaproteobacteria	Burkholderiales	Burkholderiaceae	Burkholderia-Caballeronia-Paraburkholderia	M3	32	345.513	0.470968	6	0.383234
Zotu1244	Gammaproteobacteria	Burkholderiales	Burkholderiaceae	Burkholderia-Caballeronia-Paraburkholderia	M3	32	313.73	0.529032	6	0.371112
Zotu1859	Gammaproteobacteria	Burkholderiales	Burkholderiaceae	Burkholderia-Caballeronia-Paraburkholderia	M3	32	278.532	0.453763	6	0.394619
Zotu460	Alphaproteobacteria	Rhizobiales	Rhizobiaceae	Allorhizobium-Neorhizobium-Pararhizobium-Rhizobium	M3	31	1317.12	0.310345	6	0.368201
Zotu277	Gammaproteobacteria	Burkholderiales	Oxalobacteraceae	Duganella	M3	31	731.287	0.393103	6	0.366285
Zotu4551	Gammaproteobacteria	Burkholderiales	Comamonadaceae	Variovorax	M3	31	471.976	0.445977	6	0.378902
Zotu143	Alphaproteobacteria	Sphingomonadales	Sphingomonadaceae	Sphingomonas	M3	31	332.846	0.473563	6	0.373079
Zotu193	Alphaproteobacteria	Rhizobiales	Xanthobacteraceae	Pseudolabrys	M3	31	90.6026	0.68046	6	0.396173
Zotu222	Parcubacteria	Ca_Kaiserbacteria	AsCoM_f_8169	AsCoM_g_7374	M3	30	77.2099	0.642857	6	0.396173
Zotu504	Gammaproteobacteria	Burkholderiales	Oxalobacteraceae	Massilia	M3	29	531.343	0.460317	6	0.368973
Zotu1021	Gammaproteobacteria	Burkholderiales	Burkholderiaceae	Burkholderia-Caballeronia-Paraburkholderia	M3	29	341.55	0.492063	6	0.366476
Zotu384	Alphaproteobacteria	Rhizobiales	Xanthobacteraceae	Bradyrhizobium	M3	28	1171.1	0.390313	6	0.360841
Zotu564	Alphaproteobacteria	Rhizobiales	Rhizobiaceae	Allorhizobium-Neorhizobium-Pararhizobium-Rhizobium	M3	27	626.876	0.427692	6	0.368201
Zotu164	Alphaproteobacteria	Rhizobiales	Rhizobiaceae	Phyllobacterium	M3	26	1551.28	0.496667	5	0.381365
Zotu9867	Gammaproteobacteria	Burkholderiales	Comamonadaceae	Acidovorax	M3	26	1451.22	0.526667	6	0.387879
Zotu145	Actinobacteria	Micrococcales	Micrococcaceae	Kocuria	M3	26	986.702	0.373333	6	0.355915
Zotu1014	Gammaproteobacteria	Burkholderiales	Comamonadaceae	Rhizobacter	M3	26	721.867	0.433333	6	0.364767
Zotu252	Alphaproteobacteria	Rhizobiales	Rhizobiaceae	Allorhizobium-Neorhizobium-Pararhizobium-Rhizobium	M3	26	100.318	0.64	6	0.389165
Zotu2336	Alphaproteobacteria	Sphingomonadales	Sphingomonadaceae	Novosphingobium	M3	26	16.8903	0.72	6	0.363824
Zotu76	Gammaproteobacteria	Burkholderiales	Burkholderiaceae	Burkholderia-Caballeronia-Paraburkholderia	M3	26	2.49926	0.89	6	0.388521
Zotu9940	Alphaproteobacteria	Rhizobiales	Rhizobiaceae	Allorhizobium-Neorhizobium-Pararhizobium-Rhizobium	M3	25	449.936	0.568841	6	0.370331
Zotu1830	Gammaproteobacteria	Burkholderiales	Comamonadaceae	Acidovorax	M3	24	181.006	0.565217	6	0.361026
Zotu867	Alphaproteobacteria	Rhizobiales	Devosiaceae	Devosia	M3	24	108.916	0.56917	6	0.381159
Zotu6875	Gammaproteobacteria	Burkholderiales	Burkholderiaceae	Burkholderia-Caballeronia-Paraburkholderia	M3	23	571.751	0.402597	6	0.3627
Zotu61	Gammaproteobacteria	Burkholderiales	Burkholderiaceae	Burkholderia-Caballeronia-Paraburkholderia	M3	23	338.169	0.450216	6	0.350075
Zotu9679	Gammaproteobacteria	Burkholderiales	Oxalobacteraceae	Massilia	M3	23	265.61	0.666667	6	0.350772
Zotu77	Alphaproteobacteria	Rhizobiales	Rhizobiaceae	Neorhizobium	M3	22	790.487	0.328571	5	0.373277
Zotu664	Alphaproteobacteria	Rhizobiales	Rhizobiaceae	Allorhizobium-Neorhizobium-Pararhizobium-Rhizobium	M3	22	160.03	0.609524	5	0.381365
Zotu8623	Gammaproteobacteria	Burkholderiales	Comamonadaceae	Variovorax	M3	21	350.716	0.431579	6	0.353947
Zotu249	Alphaproteobacteria	Rhizobiales	Rhizobiaceae	Neorhizobium	M3	20	569.956	0.350877	6	0.351824
Zotu96	Alphaproteobacteria	Rhizobiales	Rhizobiaceae	Allorhizobium-Neorhizobium-Pararhizobium-Rhizobium	M3	20	235.39	0.461988	6	0.356817
Zotu620	Alphaproteobacteria	Rhizobiales	Devosiaceae	Devosia	M3	20	231.879	0.602339	6	0.363261
Zotu600	Alphaproteobacteria	Rhizobiales	Hyphomicrobiaceae	Hyphomicrobium	M3	20	207.73	0.461988	6	0.355197
Zotu5950	Gammaproteobacteria	Pseudomonadales	Pseudomonadaceae	Pseudomonas	M3	20	193.973	0.409357	5	0.364956
Zotu473	Alphaproteobacteria	Sphingomonadales	Sphingomonadaceae	Sphingomonas	M3	20	3.69792	0.807018	6	0.375667
Zotu492	Alphaproteobacteria	Sphingomonadales	Sphingomonadaceae	Novosphingobium	M3	18	312.081	0.514706	5	0.361396
Zotu856	Alphaproteobacteria	Sphingomonadales	Sphingomonadaceae	Novosphingobium	M3	18	193.211	0.558824	5	0.354839
Zotu2486	Alphaproteobacteria	Sphingomonadales	Sphingomonadaceae	Sphingomonas	M3	18	176.461	0.551471	7	0.348687
Zotu338	Actinobacteria	Streptomycetales	Streptomycetaceae	Streptomyces	M3	18	159.844	0.544118	6	0.370721
Zotu9686	Alphaproteobacteria	Rhizobiales	Rhizobiaceae	Allorhizobium-Neorhizobium-Pararhizobium-Rhizobium	M3	18	34.7323	0.639706	6	0.365904
Zotu613	Gammaproteobacteria	Burkholderiales	Oxalobacteraceae	Massilia	M3	17	863.507	0.475	7	0.338624
Zotu6099	Gammaproteobacteria	Burkholderiales	Comamonadaceae	Ramlibacter	M3	17	403.455	0.416667	5	0.351122
Zotu370	Alphaproteobacteria	Rhizobiales	Rhizobiaceae	Allorhizobium-Neorhizobium-Pararhizobium-Rhizobium	M3	17	393.021	0.4	5	0.334124
Zotu2381	Gammaproteobacteria	Burkholderiales	Comamonadaceae	Rhizobacter	M3	17	337.602	0.8	6	0.353947
Zotu6286	Gammaproteobacteria	Burkholderiales	Oxalobacteraceae	Massilia	M3	17	314.401	0.45	6	0.359367
Zotu152	Alphaproteobacteria	Rhizobiales	Rhizobiaceae	Neorhizobium	M3	17	283.858	0.441667	6	0.350249
Zotu10543	Gammaproteobacteria	Burkholderiales	Comamonadaceae	Ramlibacter	M3	17	103.083	0.616667	6	0.330052
Zotu530	Alphaproteobacteria	Caulobacterales	Caulobacteraceae	Phenylobacterium	M3	17	50.7011	0.583333	6	0.370917
Zotu592	Alphaproteobacteria	Sphingomonadales	Sphingomonadaceae	Sphingopyxis	M3	16	158.556	0.542857	6	0.376874
Zotu6119	Gammaproteobacteria	Burkholderiales	Oxalobacteraceae	Duganella	M3	15	429.414	0.340659	5	0.348342
Zotu4147	Gammaproteobacteria	Burkholderiales	Comamonadaceae	Ramlibacter	M3	15	246.908	0.406593	6	0.345267
Zotu376	Alphaproteobacteria	Rhizobiales	Rhizobiaceae	Mesorhizobium	M3	15	69.6183	0.692308	6	0.349033
Zotu9758	Alphaproteobacteria	Rhizobiales	Rhizobiaceae	Neorhizobium	M3	14	176.209	0.461538	6	0.332389
Zotu227	Gammaproteobacteria	Burkholderiales	Comamonadaceae	Rhizobacter	M3	14	141.83	0.538462	5	0.337974
Zotu82	Alphaproteobacteria	Rhizobiales	Rhizobiaceae	Neorhizobium	M3	14	95.5764	0.512821	7	0.339768
Zotu9749	Gammaproteobacteria	Burkholderiales	Oxalobacteraceae	Herbaspirillum	M3	14	26.3043	0.692308	6	0.352176
Zotu9535	Gammaproteobacteria	Burkholderiales	Methylophilaceae	AsCoM_g_16	M3	14	9.35444	0.75641	7	0.355018
Zotu267	Gammaproteobacteria	Burkholderiales	Comamonadaceae	Rhizobacter	M3	14	0.219977	0.897436	6	0.370137
Zotu114	Alphaproteobacteria	Rhizobiales	Hyphomicrobiaceae	Hyphomicrobium	M3	13	733.059	0.393939	6	0.352352
Zotu440	Gammaproteobacteria	AsCoM_o_1267	AsCoM_f_4827	Ca_Ovatusbacter	M3	13	199.049	0.545455	6	0.339932
Zotu821	Gammaproteobacteria	Burkholderiales	Oxalobacteraceae	Massilia	M3	13	76.6061	0.575758	5	0.339277
Zotu711	Alphaproteobacteria	Rhizobiales	Rhizobiaceae	Mesorhizobium	M3	13	61.2558	0.575758	5	0.346116
Zotu1839	Alphaproteobacteria	Rhizobiales	Xanthobacteraceae	Bradyrhizobium	M3	13	19.2805	0.545455	5	0.364956
Zotu408	Alphaproteobacteria	Rhizobiales	Hyphomicrobiaceae	Hyphomicrobium	M3	13	10.3087	0.636364	6	0.355915
Zotu1454	Alphaproteobacteria	Rhizobiales	Beijerinckiaceae	Bosea	M3	13	0.179361	0.893939	6	0.350598
Zotu240	Gammaproteobacteria	Burkholderiales	Oxalobacteraceae	Duganella	M3	12	586.777	0.363636	5	0.328972
Zotu5053	Gammaproteobacteria	Burkholderiales	Oxalobacteraceae	Pseudoduganella	M3	12	355.575	0.381818	6	0.34208
Zotu1934	Alphaproteobacteria	Rhizobiales	Rhizobiaceae	Neorhizobium	M3	12	136.565	0.509091	6	0.351648
Zotu533	Gammaproteobacteria	Burkholderiales	Comamonadaceae	Rhizobacter	M3	12	131.702	0.527273	6	0.333491
Zotu586	Alphaproteobacteria	Rhizobiales	AsCoM_f_2	AsCoM_g_50	M3	12	71.2381	0.563636	6	0.338136
Zotu106	Gammaproteobacteria	Burkholderiales	Burkholderiaceae	Burkholderia-Caballeronia-Paraburkholderia	M3	12	11.0931	0.8	6	0.329588
Zotu1172	Alphaproteobacteria	Rhizobiales	Xanthobacteraceae	Pseudorhodoplanes	M3	12	3.1445	0.745455	6	0.353236
Zotu587	Alphaproteobacteria	Rhizobiales	Rhizobiaceae	Allorhizobium-Neorhizobium-Pararhizobium-Rhizobium	M3	11	348.594	0.444444	7	0.308772
Zotu8738	Gammaproteobacteria	Burkholderiales	Comamonadaceae	Rhizobacter	M3	11	169.005	0.488889	6	0.333966
Zotu8735	Gammaproteobacteria	Burkholderiales	Comamonadaceae	Methylibium	M3	11	61.1737	0.577778	6	0.329588
Zotu170	Alphaproteobacteria	Rhizobiales	Rhizobiaceae	Allorhizobium-Neorhizobium-Pararhizobium-Rhizobium	M3	11	45.9028	0.488889	6	0.334442
Zotu579	Alphaproteobacteria	Rhizobiales	Devosiaceae	Devosia	M3	11	33.1859	0.644444	6	0.335398
Zotu2849	Alphaproteobacteria	Rhizobiales	Rhizobiaceae	Allorhizobium-Neorhizobium-Pararhizobium-Rhizobium	M3	11	26.1854	0.688889	7	0.321021
Zotu4015	Gammaproteobacteria	Burkholderiales	Comamonadaceae	Rhizobacter	M3	10	186.296	0.472222	7	0.320729
Zotu9980	Alphaproteobacteria	Sphingomonadales	Sphingomonadaceae	Novosphingobium	M3	10	139.659	0.305556	6	0.301757
Zotu1329	Alphaproteobacteria	Rhizobiales	Rhizobiaceae	Neorhizobium	M3	10	18.6814	0.638889	7	0.305158
Zotu5344	Actinobacteria	Streptomycetales	Streptomycetaceae	Streptomyces	M3	10	7.49195	0.666667	6	0.347654
Zotu254	Gammaproteobacteria	Burkholderiales	Burkholderiaceae	Burkholderia-Caballeronia-Paraburkholderia	M3	10	0.413825	0.888889	6	0.346116
Zotu7256	Alphaproteobacteria	Rhizobiales	Rhizobiaceae	Mesorhizobium	M3	10	0	0.916667	6	0.344929
Zotu1449	Gammaproteobacteria	Burkholderiales	Comamonadaceae	Rhizobacter	M3	10	0	0.916667	6	0.355018
Zotu4239	Alphaproteobacteria	Sphingomonadales	Sphingomonadaceae	Novosphingobium	M3	9	146.633	0.535714	7	0.309723
Zotu4295	Alphaproteobacteria	Sphingomonadales	Sphingomonadaceae	Novosphingobium	M3	9	106.437	0.5	7	0.294069
Zotu7655	Gammaproteobacteria	Burkholderiales	Oxalobacteraceae	Herbaspirillum	M3	9	72.3012	0.535714	6	0.347826
Zotu4094	Alphaproteobacteria	Rhizobiales	Rhizobiaceae	Allorhizobium-Neorhizobium-Pararhizobium-Rhizobium	M3	9	7.56743	0.821429	7	0.324723
Zotu577	Bacilli	Staphylococcales	Staphylococcaceae	Staphylococcus	M3	9	0.33742	0.892857	6	0.352352
Zotu287	Alphaproteobacteria	Rhizobiales	Xanthobacteraceae	Bradyrhizobium	M3	8	138.741	0.571429	6	0.328052
Zotu1100	Alphaproteobacteria	Caulobacterales	Caulobacteraceae	Caulobacter	M3	8	13.0833	0.761905	6	0.337165
Zotu476	Alphaproteobacteria	Caulobacterales	Caulobacteraceae	Caulobacter	M3	7	95.8381	0.6	6	0.311504
Zotu3626	Alphaproteobacteria	Rhizobiales	Rhizobiaceae	Allorhizobium-Neorhizobium-Pararhizobium-Rhizobium	M3	7	58.3023	0.533333	7	0.283871
Zotu181	Alphaproteobacteria	Rhizobiales	Beijerinckiaceae	Bosea	M3	7	55.142	0.466667	6	0.313725
Zotu3949	Gammaproteobacteria	Burkholderiales	Methylophilaceae	AsCoM_g_16	M3	7	48.8927	0.6	7	0.310817
Zotu259	Alphaproteobacteria	Rhizobiales	Beijerinckiaceae	Bosea	M3	7	18.1815	0.6	6	0.294807
Zotu761	Alphaproteobacteria	Rhizobiales	Rhizobiaceae	Neorhizobium	M3	7	11.8678	0.8	6	0.30622
Zotu8246	Alphaproteobacteria	Sphingomonadales	Sphingomonadaceae	Novosphingobium	M3	7	0.224817	0.866667	6	0.333966
Zotu290	Alphaproteobacteria	Rhizobiales	Rhizobiaceae	Allorhizobium-Neorhizobium-Pararhizobium-Rhizobium	M3	7	0	0.933333	6	0.349553
Zotu3554	Gammaproteobacteria	Burkholderiales	Burkholderiaceae	Burkholderia-Caballeronia-Paraburkholderia	M3	6	808.979	0.4	6	0.280478
Zotu435	Gammaproteobacteria	Burkholderiales	Oxalobacteraceae	Massilia	M3	6	21.562	0.7	7	0.29932
Zotu2423	Alphaproteobacteria	Rhizobiales	Rhizobiaceae	Allorhizobium-Neorhizobium-Pararhizobium-Rhizobium	M3	6	9.27041	0.6	6	0.324873
Zotu166	Alphaproteobacteria	Rhizobiales	Xanthobacteraceae	AsCoM_g_703	M3	6	6.52492	0.7	7	0.314286
Zotu30	Actinobacteria	Streptomycetales	Streptomycetaceae	Streptomyces	M3	6	3.5728	0.7	6	0.308501
Zotu125	Gammaproteobacteria	Pseudomonadales	Pseudomonadaceae	Pseudomonas	M3	6	0.431251	0.9	6	0.291632
Zotu1180	Alphaproteobacteria	Caulobacterales	Caulobacteraceae	Caulobacter	M3	6	0	1	7	0.302796
Zotu538	Gammaproteobacteria	Burkholderiales	Comamonadaceae	Polaromonas	M3	5	191.105	0.5	6	0.266768
Zotu607	Alphaproteobacteria	Rhizobiales	AsCoM_f_2	Nordella	M3	5	5.12898	0.833333	7	0.293946
Zotu508	Bacteroidia	Cytophagales	Microscillaceae	Chryseolinea	M3	5	1.02237	0.833333	7	0.298812
Zotu685	Alphaproteobacteria	Rhizobiales	AsCoM_f_2	Nordella	M3	5	0.678283	0.833333	6	0.318841
Zotu101	Alphaproteobacteria	Rhizobiales	Devosiaceae	Devosia	M3	5	0.441505	0.833333	7	0.302926
Zotu78	Alphaproteobacteria	Rhizobiales	Rhizobiaceae	Mesorhizobium	M3	5	0	0.833333	6	0.327594
Zotu4451	Alphaproteobacteria	Rhizobiales	Rhizobiaceae	Allorhizobium-Neorhizobium-Pararhizobium-Rhizobium	M3	4	3.43095	0.666667	6	0.290549
Zotu139	Actinobacteria	Micrococcales	Micrococcaceae	Arthrobacter	M3	4	2.6726	0.666667	7	0.298558
Zotu8338	Gammaproteobacteria	Burkholderiales	Oxalobacteraceae	Undibacterium	M3	4	1.80254	0.666667	6	0.325023
Zotu595	Alphaproteobacteria	Rhizobiales	Rhizobiaceae	Neorhizobium	M3	4	0.395898	0.666667	6	0.293211
Zotu72	Gammaproteobacteria	Burkholderiales	Burkholderiaceae	Burkholderia-Caballeronia-Paraburkholderia	M3	4	0	1	7	0.285946
Zotu715	Alphaproteobacteria	Rhizobiales	Devosiaceae	Devosia	M3	4	0	1	7	0.309179
Zotu9802	Alphaproteobacteria	Rhizobiales	Rhizobiaceae	Neorhizobium	M3	4	0	1	6	0.321021
Zotu362	Alphaproteobacteria	Rhizobiales	Rhizobiaceae	Allorhizobium-Neorhizobium-Pararhizobium-Rhizobium	M3	3	0	1	7	0.260644
Zotu637	Actinobacteria	Micrococcales	Micrococcaceae	Arthrobacter	M3	3	0	1	7	0.291511
Zotu8270	Chloroflexia	Chloroflexales	Roseiflexaceae	AsCoM_g_10005	M3	3	0	1	7	0.26526
Zotu178	Actinobacteria	AsCoM_o_570	AsCoM_f_931	AsCoM_g_7562	M3	3	0	1	6	0.283414
Zotu10511	Alphaproteobacteria	Rhizobiales	Xanthobacteraceae	Bradyrhizobium	M3	3	0	1	7	0.21911
Zotu610	Thermoleophilia	Solirubrobacterales	Solirubrobacteraceae	Conexibacter	M3	3	0	1	7	0.2937
Zotu1011	Alphaproteobacteria	Sphingomonadales	Sphingomonadaceae	Sphingomonas	M3	3	0	1	7	0.279587

## Sheet: rhizosphere_inorganic
ASVid	Class	Order	Family	Genus	modularity_class	Correlation Degree	betweeness.centrality	clustering_coefficient	Eccentricity	closness.centrality
Zotu1356	Alphaproteobacteria	Sphingomonadales	Sphingomonadaceae	Novosphingobium	M1	14	1194.19	0.153846	9	0.230216
Zotu3149	Alphaproteobacteria	Sphingomonadales	Sphingomonadaceae	Novosphingobium	M1	10	180.326	0.305556	10	0.191617
Zotu2939	Alphaproteobacteria	Sphingomonadales	Sphingomonadaceae	Novosphingobium	M1	9	634.403	0.071429	8	0.213808
Zotu16	Alphaproteobacteria	Sphingomonadales	Sphingomonadaceae	Novosphingobium	M1	9	64.8875	0.392857	10	0.191235
Zotu2349	Alphaproteobacteria	Sphingomonadales	Sphingomonadaceae	Novosphingobium	M1	8	124.204	0.380952	9	0.201258
Zotu4295	Alphaproteobacteria	Sphingomonadales	Sphingomonadaceae	Novosphingobium	M1	7	29.6667	0.6	10	0.190476
Zotu1103	Alphaproteobacteria	Sphingomonadales	Sphingomonadaceae	Novosphingobium	M1	5	26.6916	0.5	10	0.188976
Zotu2356	Alphaproteobacteria	Sphingomonadales	Sphingomonadaceae	Novosphingobium	M1	5	7.80294	0.5	10	0.169312
Zotu28	Alphaproteobacteria	Rhizobiales	Xanthobacteraceae	Bradyrhizobium	M1	5	0.866667	0.5	11	0.161889
Zotu4451	Alphaproteobacteria	Rhizobiales	Rhizobiaceae	Allorhizobium-Neorhizobium-Pararhizobium-Rhizobium	M1	5	0	0.666667	11	0.161889
Zotu55	Alphaproteobacteria	Dongiales	Dongiaceae	Dongia	M1	4	0	0.666667	11	0.161345
Zotu2486	Alphaproteobacteria	Sphingomonadales	Sphingomonadaceae	Sphingomonas	M1	4	0	0.333333	9	0.197938
Zotu2779	Alphaproteobacteria	Sphingomonadales	Sphingomonadaceae	Novosphingobium	M1	3	0	0	10	0.1875
Zotu9611	Alphaproteobacteria	Sphingomonadales	Sphingomonadaceae	Novosphingobium	M1	3	0	0	9	0.176471
Zotu1345	Gammaproteobacteria	Burkholderiales	Comamonadaceae	Ramlibacter	M1	3	0	0	9	0.176471
Zotu227	Gammaproteobacteria	Burkholderiales	Comamonadaceae	Rhizobacter	M1	3	0	0	9	0.176471
Zotu47	Gammaproteobacteria	Pseudomonadales	Pseudomonadaceae	Pseudomonas	M2	16	281.109	0.390476	7	0.253968
Zotu5950	Gammaproteobacteria	Pseudomonadales	Pseudomonadaceae	Pseudomonas	M2	15	184.525	0.461538	7	0.254642
Zotu38	Gammaproteobacteria	Pseudomonadales	Pseudomonadaceae	Pseudomonas	M2	14	1110.12	0.269231	7	0.272727
Zotu9035	Gammaproteobacteria	Pseudomonadales	Pseudomonadaceae	Pseudomonas	M2	14	623.797	0.423077	8	0.255319
Zotu8369	Gammaproteobacteria	Burkholderiales	Comamonadaceae	Variovorax	M2	14	546.327	0.423077	8	0.255319
Zotu83	Gammaproteobacteria	Xanthomonadales	Xanthomonadaceae	Lysobacter	M2	12	111.831	0.581818	7	0.251309
Zotu8628	Gammaproteobacteria	Pseudomonadales	Pseudomonadaceae	Pseudomonas	M2	12	18.3314	0.581818	8	0.235872
Zotu10276	Gammaproteobacteria	Pseudomonadales	Pseudomonadaceae	Pseudomonas	M2	11	13.4201	0.688889	8	0.239401
Zotu2901	Gammaproteobacteria	Pseudomonadales	Pseudomonadaceae	Pseudomonas	M2	10	496.179	0.305556	6	0.258065
Zotu621	Gammaproteobacteria	Xanthomonadales	Xanthomonadaceae	Lysobacter	M2	10	8.90938	0.722222	8	0.238806
Zotu9941	Gammaproteobacteria	Burkholderiales	Methylophilaceae	MM2	M2	9	456.555	0.142857	6	0.260163
Zotu125	Gammaproteobacteria	Pseudomonadales	Pseudomonadaceae	Pseudomonas	M2	9	5.33465	0.642857	8	0.222222
Zotu7526	Gammaproteobacteria	Burkholderiales	Methylophilaceae	AsCoM_g_16	M2	8	291.189	0.428571	7	0.256
Zotu527	Gammaproteobacteria	Burkholderiales	Oxalobacteraceae	Massilia	M2	7	239.342	0.333333	6	0.254642
Zotu569	Gammaproteobacteria	Xanthomonadales	Xanthomonadaceae	Lysobacter	M2	6	188	0.4	8	0.233577
Zotu332	Gammaproteobacteria	Pseudomonadales	Pseudomonadaceae	Pseudomonas	M2	6	0	0.6	8	0.205567
Zotu8045	Alphaproteobacteria	Rhizobiales	Rhizobiaceae	Allorhizobium-Neorhizobium-Pararhizobium-Rhizobium	M2	3	0	0	8	0.214765
Zotu9158	Alphaproteobacteria	Rhizobiales	Rhizobiaceae	Allorhizobium-Neorhizobium-Pararhizobium-Rhizobium	M2	3	0	0	8	0.20296
Zotu265	Bacteroidia	Flavobacteriales	Flavobacteriaceae	Flavobacterium	M2	3	0	0	7	0.206897
Zotu9	Gammaproteobacteria	Burkholderiales	Comamonadaceae	Variovorax	M3	15	1133.46	0.197802	9	0.239401
Zotu8338	Gammaproteobacteria	Burkholderiales	Oxalobacteraceae	Undibacterium	M3	11	188.974	0.311111	9	0.231325
Zotu504	Gammaproteobacteria	Burkholderiales	Oxalobacteraceae	Massilia	M3	11	142.977	0.333333	9	0.223776
Zotu613	Gammaproteobacteria	Burkholderiales	Oxalobacteraceae	Massilia	M3	10	314.574	0.25	9	0.217687
Zotu6099	Gammaproteobacteria	Burkholderiales	Comamonadaceae	Ramlibacter	M3	9	12.6738	0.428571	10	0.198347
Zotu9833	Gammaproteobacteria	Burkholderiales	Oxalobacteraceae	Undibacterium	M3	8	7.36905	0.52381	10	0.197938
Zotu8	Gammaproteobacteria	Burkholderiales	Comamonadaceae	Ramlibacter	M3	6	296.016	0.2	8	0.24
Zotu4995	Gammaproteobacteria	Burkholderiales	Oxalobacteraceae	AsCoM_g_171	M3	5	3.9	0.5	10	0.184971
Zotu6973	Gammaproteobacteria	Burkholderiales	Oxalobacteraceae	Variovorax	M3	5	0.67619	0.5	10	0.195122
Zotu8967	Gammaproteobacteria	Burkholderiales	Oxalobacteraceae	Massilia	M3	5	0.47619	0.5	10	0.194726
Zotu6286	Gammaproteobacteria	Burkholderiales	Oxalobacteraceae	Massilia	M3	5	0	0.5	10	0.190855
Zotu9071	Gammaproteobacteria	Burkholderiales	Oxalobacteraceae	Massilia	M3	4	95	0.333333	10	0.179775
Zotu435	Gammaproteobacteria	Burkholderiales	Oxalobacteraceae	Massilia	M3	4	0	0.666667	10	0.179439
Zotu4728	Gammaproteobacteria	Burkholderiales	Oxalobacteraceae	Massilia	M3	3	0	1	11	0.152623
Zotu10185	Gammaproteobacteria	Burkholderiales	Comamonadaceae	Variovorax	M3	3	0	0	10	0.193548

## Sheet: root_starved
ASVid	Class	Order	Family	Genus	modularity_class	Correlation Degree	betweeness.centrality	clustering_coefficient	Eccentricity	closness.centrality
Zotu43	Alphaproteobacteria	Rhizobiales	Rhizobiaceae	Allorhizobium-Neorhizobium-Pararhizobium-Rhizobium	M1	119	2562.45	0.33941	5	0.448035
Zotu155	Alphaproteobacteria	Rhizobiales	Rhizobiaceae	Allorhizobium-Neorhizobium-Pararhizobium-Rhizobium	M1	113	2718.81	0.333755	5	0.445214
Zotu89	Alphaproteobacteria	Rhizobiales	Rhizobiaceae	Allorhizobium-Neorhizobium-Pararhizobium-Rhizobium	M1	110	2733.64	0.345621	5	0.442705
Zotu31	Alphaproteobacteria	Rhizobiales	Rhizobiaceae	Neorhizobium	M1	106	3459.07	0.324708	4	0.438314
Zotu1879	Alphaproteobacteria	Rhizobiales	Rhizobiaceae	Neorhizobium	M1	102	1435.38	0.383809	5	0.429526
Zotu22	Alphaproteobacteria	Rhizobiales	Rhizobiaceae	Allorhizobium-Neorhizobium-Pararhizobium-Rhizobium	M1	100	2110.77	0.382424	5	0.438586
Zotu367	Alphaproteobacteria	Rhizobiales	Rhizobiaceae	Allorhizobium-Neorhizobium-Pararhizobium-Rhizobium	M1	93	2347.19	0.372604	5	0.43642
Zotu340	Alphaproteobacteria	Rhizobiales	Rhizobiaceae	Allorhizobium-Neorhizobium-Pararhizobium-Rhizobium	M1	93	1682.81	0.400421	5	0.436689
Zotu4	Alphaproteobacteria	Rhizobiales	Rhizobiaceae	Neorhizobium	M1	92	3073.46	0.36001	4	0.431098
Zotu149	Gammaproteobacteria	Burkholderiales	Comamonadaceae	Rhizobacter	M1	92	1869.32	0.376015	5	0.42437
Zotu761	Alphaproteobacteria	Rhizobiales	Rhizobiaceae	Neorhizobium	M1	92	1477.58	0.393932	4	0.427449
Zotu12	Gammaproteobacteria	Burkholderiales	Comamonadaceae	Rhizobacter	M1	91	2072.42	0.373626	5	0.439677
Zotu280	Alphaproteobacteria	Rhizobiales	Rhizobiaceae	Allorhizobium-Neorhizobium-Pararhizobium-Rhizobium	M1	87	1499.93	0.406843	5	0.426932
Zotu883	Alphaproteobacteria	Rhizobiales	Rhizobiaceae	Allorhizobium-Neorhizobium-Pararhizobium-Rhizobium	M1	87	1380.59	0.415664	5	0.429005
Zotu52	Alphaproteobacteria	Caulobacterales	Caulobacteraceae	Phenylobacterium	M1	86	2179.86	0.39316	5	0.431624
Zotu56	Alphaproteobacteria	Caulobacterales	Caulobacteraceae	Caulobacter	M1	86	1862.45	0.379207	5	0.429265
Zotu422	Alphaproteobacteria	Caulobacterales	Caulobacteraceae	Caulobacter	M1	85	921.77	0.431373	5	0.429005
Zotu316	Alphaproteobacteria	Azospirillales	AsCoM_f_378	AsCoM_g_4425	M1	84	1198.55	0.418244	5	0.423353
Zotu3767	Alphaproteobacteria	Rhizobiales	Rhizobiaceae	Neorhizobium	M1	84	1055.14	0.433161	5	0.421084
Zotu39	Alphaproteobacteria	Rhizobiales	Rhizobiaceae	Allorhizobium-Neorhizobium-Pararhizobium-Rhizobium	M1	83	3598.89	0.299736	5	0.427449
Zotu5	Alphaproteobacteria	Rhizobiales	Rhizobiaceae	Allorhizobium-Neorhizobium-Pararhizobium-Rhizobium	M1	81	2751.54	0.348765	5	0.430572
Zotu29	Alphaproteobacteria	Rhizobiales	Rhizobiaceae	Allorhizobium-Neorhizobium-Pararhizobium-Rhizobium	M1	81	1627.54	0.373457	5	0.424625
Zotu8738	Gammaproteobacteria	Burkholderiales	Comamonadaceae	Rhizobacter	M1	81	687.421	0.442284	5	0.416863
Zotu244	Gammaproteobacteria	Burkholderiales	Burkholderiaceae	Cupriavidus	M1	80	2041.82	0.401899	5	0.421084
Zotu76	Gammaproteobacteria	Burkholderiales	Burkholderiaceae	Burkholderia-Caballeronia-Paraburkholderia	M1	79	1558.85	0.39208	5	0.413934
Zotu104	Alphaproteobacteria	Caulobacterales	Caulobacteraceae	Caulobacter	M1	78	1787.39	0.387612	4	0.417602
Zotu8	Gammaproteobacteria	Burkholderiales	Comamonadaceae	Ramlibacter	M1	78	1577.6	0.399933	5	0.421335
Zotu8524	Alphaproteobacteria	Rhizobiales	Rhizobiaceae	Allorhizobium-Neorhizobium-Pararhizobium-Rhizobium	M1	78	1332.18	0.383616	5	0.417602
Zotu113	Alphaproteobacteria	Rhizobiales	Rhizobiaceae	Allorhizobium-Neorhizobium-Pararhizobium-Rhizobium	M1	77	2060.34	0.362269	5	0.420833
Zotu346	Alphaproteobacteria	Caulobacterales	Caulobacteraceae	Phenylobacterium	M1	77	759.654	0.46514	5	0.418343
Zotu1981	Alphaproteobacteria	Rhizobiales	Rhizobiaceae	Allorhizobium-Neorhizobium-Pararhizobium-Rhizobium	M1	76	1222.76	0.395789	5	0.420333
Zotu92	Alphaproteobacteria	Rhizobiales	Xanthobacteraceae	Bradyrhizobium	M1	76	1018.3	0.445263	5	0.417849
Zotu374	Alphaproteobacteria	Rhizobiales	Rhizobiaceae	Allorhizobium-Neorhizobium-Pararhizobium-Rhizobium	M1	76	554.005	0.487719	5	0.42209
Zotu63	Alphaproteobacteria	Rhizobiales	Rhizobiaceae	Allorhizobium-Neorhizobium-Pararhizobium-Rhizobium	M1	75	3936.11	0.322523	5	0.42437
Zotu3335	Gammaproteobacteria	Burkholderiales	Burkholderiaceae	Burkholderia-Caballeronia-Paraburkholderia	M1	75	1354.89	0.403604	5	0.417355
Zotu403	Alphaproteobacteria	Rhizobiales	Xanthobacteraceae	Tardiphaga	M1	75	675.25	0.46991	5	0.420583
Zotu148	Alphaproteobacteria	Rhizobiales	Rhizobiaceae	Allorhizobium-Neorhizobium-Pararhizobium-Rhizobium	M1	74	1965.99	0.36542	5	0.426932
Zotu433	Alphaproteobacteria	Sphingomonadales	Sphingomonadaceae	Novosphingobium	M1	74	1143.06	0.45983	5	0.422847
Zotu785	Alphaproteobacteria	Rhizobiales	Rhizobiaceae	Allorhizobium-Neorhizobium-Pararhizobium-Rhizobium	M1	73	2422.11	0.342466	5	0.417109
Zotu26	Alphaproteobacteria	Rhizobiales	Rhizobiaceae	Neorhizobium	M1	73	2102.52	0.388889	4	0.425391
Zotu2	Gammaproteobacteria	Burkholderiales	Burkholderiaceae	Burkholderia-Caballeronia-Paraburkholderia	M1	71	2105.89	0.358551	5	0.411765
Zotu1355	Alphaproteobacteria	Rhizobiales	Rhizobiaceae	Neorhizobium	M1	71	428.407	0.486922	5	0.409618
Zotu57	Alphaproteobacteria	Azospirillales	AsCoM_f_378	AsCoM_g_4425	M1	70	365.05	0.512215	5	0.41515
Zotu6256	Alphaproteobacteria	Rhizobiales	Rhizobiaceae	Neorhizobium	M1	69	2630.91	0.312873	5	0.418096
Zotu75	Alphaproteobacteria	Rhizobiales	Xanthobacteraceae	Bradyrhizobium	M1	69	1425.7	0.430094	5	0.414177
Zotu221	Alphaproteobacteria	Rhizobiales	Rhizobiaceae	Allorhizobium-Neorhizobium-Pararhizobium-Rhizobium	M1	69	355.513	0.526002	5	0.407493
Zotu49	Alphaproteobacteria	Rhizobiales	Rhizobiaceae	Allorhizobium-Neorhizobium-Pararhizobium-Rhizobium	M1	68	4260.6	0.302897	5	0.424115
Zotu32	Alphaproteobacteria	Rhizobiales	Rhizobiaceae	Allorhizobium-Neorhizobium-Pararhizobium-Rhizobium	M1	67	2474.29	0.315694	5	0.418591
Zotu301	Alphaproteobacteria	Rhizobiales	Rhizobiaceae	Allorhizobium-Neorhizobium-Pararhizobium-Rhizobium	M1	67	1381.07	0.398915	4	0.420083
Zotu430	Alphaproteobacteria	Caulobacterales	Caulobacteraceae	Phenylobacterium	M1	66	1081.03	0.445688	5	0.412967
Zotu3969	Alphaproteobacteria	Rhizobiales	Rhizobiaceae	Allorhizobium-Neorhizobium-Pararhizobium-Rhizobium	M1	66	984.987	0.417249	5	0.411047
Zotu186	Alphaproteobacteria	Rhizobiales	Xanthobacteraceae	Bradyrhizobium	M1	66	464.014	0.507226	5	0.412005
Zotu2371	Alphaproteobacteria	Rhizobiales	Rhizobiaceae	Allorhizobium-Neorhizobium-Pararhizobium-Rhizobium	M1	65	1254.22	0.399519	5	0.407728
Zotu421	Alphaproteobacteria	Sphingomonadales	Sphingomonadaceae	Novosphingobium	M1	64	1727.9	0.37252	5	0.410093
Zotu401	Alphaproteobacteria	Rhizobiales	Rhizobiaceae	Neorhizobium	M1	64	685.304	0.467758	5	0.406555
Zotu7481	Gammaproteobacteria	Burkholderiales	Comamonadaceae	Rhizobacter	M1	63	1549.55	0.466974	5	0.417602
Zotu206	Alphaproteobacteria	Rhizobiales	Xanthobacteraceae	Tardiphaga	M1	62	1631	0.40349	5	0.409144
Zotu1245	Alphaproteobacteria	Rhizobiales	Rhizobiaceae	Allorhizobium-Neorhizobium-Pararhizobium-Rhizobium	M1	62	830.992	0.453728	5	0.399435
Zotu262	Alphaproteobacteria	Rhizobiales	Rhizobiaceae	Allorhizobium-Neorhizobium-Pararhizobium-Rhizobium	M1	61	2423.54	0.39071	5	0.40938
Zotu377	Alphaproteobacteria	Rhizobiales	Rhizobiaceae	Allorhizobium-Neorhizobium-Pararhizobium-Rhizobium	M1	60	1386.33	0.371186	5	0.405855
Zotu2502	Alphaproteobacteria	Rhizobiales	Rhizobiaceae	Allorhizobium-Neorhizobium-Pararhizobium-Rhizobium	M1	59	659.435	0.521917	5	0.407024
Zotu8125	Alphaproteobacteria	Rhizobiales	Rhizobiaceae	Allorhizobium-Neorhizobium-Pararhizobium-Rhizobium	M1	59	605.959	0.49211	5	0.404
Zotu4239	Alphaproteobacteria	Sphingomonadales	Sphingomonadaceae	Novosphingobium	M1	58	1804.16	0.455535	4	0.407024
Zotu3469	Gammaproteobacteria	Burkholderiales	Burkholderiaceae	Burkholderia-Caballeronia-Paraburkholderia	M1	58	606.633	0.4634	5	0.396078
Zotu1711	Alphaproteobacteria	Rhizobiales	Rhizobiaceae	Allorhizobium-Neorhizobium-Pararhizobium-Rhizobium	M1	57	364.108	0.52193	5	0.399209
Zotu6155	Alphaproteobacteria	Rhizobiales	Rhizobiaceae	Allorhizobium-Neorhizobium-Pararhizobium-Rhizobium	M1	56	1359.77	0.352597	5	0.407728
Zotu967	Alphaproteobacteria	Caulobacterales	Caulobacteraceae	Caulobacter	M1	56	1319.61	0.40974	4	0.412485
Zotu831	Alphaproteobacteria	Caulobacterales	Caulobacteraceae	Caulobacter	M1	56	1242.95	0.427922	5	0.411286
Zotu199	Gammaproteobacteria	Burkholderiales	Comamonadaceae	Variovorax	M1	56	938.753	0.484416	5	0.398984
Zotu27	Gammaproteobacteria	Burkholderiales	Burkholderiaceae	Burkholderia-Caballeronia-Paraburkholderia	M1	55	1629.27	0.336027	5	0.399209
Zotu293	Alphaproteobacteria	Rhizobiales	Rhizobiaceae	Allorhizobium-Neorhizobium-Pararhizobium-Rhizobium	M1	55	1447.63	0.377778	5	0.408434
Zotu80	Gammaproteobacteria	Burkholderiales	Burkholderiaceae	Burkholderia-Caballeronia-Paraburkholderia	M1	55	940.57	0.440404	5	0.392996
Zotu1558	Alphaproteobacteria	Rhizobiales	Rhizobiaceae	Neorhizobium	M1	55	418.382	0.512458	5	0.407963
Zotu362	Alphaproteobacteria	Rhizobiales	Rhizobiaceae	Allorhizobium-Neorhizobium-Pararhizobium-Rhizobium	M1	54	2914.37	0.353599	4	0.408199
Zotu61	Gammaproteobacteria	Burkholderiales	Burkholderiaceae	Burkholderia-Caballeronia-Paraburkholderia	M1	54	1061.61	0.473795	5	0.387185
Zotu10661	Alphaproteobacteria	Rhizobiales	Rhizobiaceae	Allorhizobium-Neorhizobium-Pararhizobium-Rhizobium	M1	54	799.004	0.389937	5	0.399887
Zotu9040	Alphaproteobacteria	Rhizobiales	Rhizobiaceae	Allorhizobium-Neorhizobium-Pararhizobium-Rhizobium	M1	54	203.924	0.551363	5	0.404462
Zotu36	Gammaproteobacteria	Burkholderiales	Oxalobacteraceae	Massilia	M1	53	1493.39	0.3418	5	0.383614
Zotu14	Alphaproteobacteria	Caulobacterales	Caulobacteraceae	Caulobacter	M1	53	937.828	0.435414	5	0.409855
Zotu456	Gammaproteobacteria	Pseudomonadales	Pseudomonadaceae	Pseudomonas	M1	52	1099.52	0.401961	4	0.401933
Zotu223	Gammaproteobacteria	Burkholderiales	Burkholderiaceae	Burkholderia-Caballeronia-Paraburkholderia	M1	49	2160.53	0.37415	4	0.396968
Zotu446	Gammaproteobacteria	Steroidobacterales	Steroidobacteraceae	Steroidobacter	M1	49	675.92	0.482143	5	0.394752
Zotu23	Alphaproteobacteria	Rhizobiales	Rhizobiaceae	Allorhizobium-Neorhizobium-Pararhizobium-Rhizobium	M1	48	932.834	0.397163	5	0.404926
Zotu72	Gammaproteobacteria	Burkholderiales	Burkholderiaceae	Burkholderia-Caballeronia-Paraburkholderia	M1	48	321.293	0.532801	5	0.390608
Zotu6844	Gammaproteobacteria	Burkholderiales	Burkholderiaceae	Burkholderia-Caballeronia-Paraburkholderia	M1	47	894.664	0.537465	5	0.383822
Zotu20	Gammaproteobacteria	Burkholderiales	Oxalobacteraceae	Duganella	M1	46	2595.56	0.270531	5	0.394311
Zotu4221	Gammaproteobacteria	Burkholderiales	Burkholderiaceae	Burkholderia-Caballeronia-Paraburkholderia	M1	45	489.939	0.560606	5	0.384867
Zotu6330	Alphaproteobacteria	Rhizobiales	Rhizobiaceae	Allorhizobium-Neorhizobium-Pararhizobium-Rhizobium	M1	44	791.499	0.424947	5	0.394752
Zotu15	Alphaproteobacteria	Rhizobiales	Rhizobiaceae	Mesorhizobium	M1	44	382.454	0.528541	5	0.401249
Zotu584	Alphaproteobacteria	Rhizobiales	Rhizobiaceae	Allorhizobium-Neorhizobium-Pararhizobium-Rhizobium	M1	43	1362.35	0.351052	5	0.406322
Zotu3626	Alphaproteobacteria	Rhizobiales	Rhizobiaceae	Allorhizobium-Neorhizobium-Pararhizobium-Rhizobium	M1	43	959.727	0.554817	5	0.387185
Zotu418	Alphaproteobacteria	Rhizobiales	Rhizobiaceae	Allorhizobium-Neorhizobium-Pararhizobium-Rhizobium	M1	43	248.732	0.550388	5	0.388889
Zotu17	Alphaproteobacteria	Rhizobiales	Rhizobiaceae	Mesorhizobium	M1	42	848.392	0.495935	5	0.392778
Zotu9158	Alphaproteobacteria	Rhizobiales	Rhizobiaceae	Allorhizobium-Neorhizobium-Pararhizobium-Rhizobium	M1	42	462.532	0.487805	5	0.388675
Zotu254	Gammaproteobacteria	Burkholderiales	Burkholderiaceae	Burkholderia-Caballeronia-Paraburkholderia	M1	42	196.194	0.586527	5	0.38299
Zotu10387	Alphaproteobacteria	Rhizobiales	Rhizobiaceae	Allorhizobium-Neorhizobium-Pararhizobium-Rhizobium	M1	42	167.426	0.578397	5	0.388675
Zotu321	Gammaproteobacteria	Pseudomonadales	Pseudomonadaceae	Pseudomonas	M1	40	1038.62	0.464103	5	0.388248
Zotu184	Gammaproteobacteria	Burkholderiales	Burkholderiaceae	Cupriavidus	M1	40	851.875	0.465385	5	0.3963
Zotu1400	Alphaproteobacteria	Rhizobiales	Rhizobiaceae	Neorhizobium	M1	38	663.457	0.509246	5	0.396968
Zotu1324	Alphaproteobacteria	Rhizobiales	Rhizobiaceae	Allorhizobium-Neorhizobium-Pararhizobium-Rhizobium	M1	38	185.597	0.517781	5	0.385706
Zotu106	Gammaproteobacteria	Burkholderiales	Burkholderiaceae	Burkholderia-Caballeronia-Paraburkholderia	M1	38	166.813	0.630156	5	0.378277
Zotu1790	Alphaproteobacteria	Rhizobiales	Rhizobiaceae	Allorhizobium-Neorhizobium-Pararhizobium-Rhizobium	M1	38	162.143	0.576102	5	0.38403
Zotu68	Alphaproteobacteria	Rhizobiales	Rhizobiaceae	Neorhizobium	M1	37	2680.15	0.34985	5	0.375465
Zotu59	Alphaproteobacteria	Rhizobiales	Rhizobiaceae	Allorhizobium-Neorhizobium-Pararhizobium-Rhizobium	M1	37	1225.9	0.315315	5	0.385286
Zotu2224	Actinobacteria	Streptomycetales	Streptomycetaceae	Streptomyces	M1	37	795.157	0.468468	5	0.381338
Zotu9202	Alphaproteobacteria	Rhizobiales	Rhizobiaceae	Neorhizobium	M1	36	1479.4	0.309524	5	0.386973
Zotu165	Gammaproteobacteria	Burkholderiales	Comamonadaceae	Ideonella	M1	36	1472.46	0.371429	5	0.371129
Zotu241	Gammaproteobacteria	Burkholderiales	Burkholderiaceae	Burkholderia-Caballeronia-Paraburkholderia	M1	35	631.341	0.547899	5	0.386761
Zotu9758	Alphaproteobacteria	Rhizobiales	Rhizobiaceae	Neorhizobium	M1	35	221.925	0.551261	5	0.382162
Zotu475	Gammaproteobacteria	Burkholderiales	Oxalobacteraceae	Herbaspirillum	M1	34	222.911	0.524064	5	0.390392
Zotu164	Alphaproteobacteria	Rhizobiales	Rhizobiaceae	Phyllobacterium	M1	33	3989.54	0.25947	5	0.375864
Zotu18	Actinobacteria	Streptomycetales	Streptomycetaceae	Streptomyces	M1	33	1824.17	0.293561	5	0.371519
Zotu5950	Gammaproteobacteria	Pseudomonadales	Pseudomonadaceae	Pseudomonas	M1	33	1317.6	0.443182	5	0.374867
Zotu252	Alphaproteobacteria	Rhizobiales	Rhizobiaceae	Allorhizobium-Neorhizobium-Pararhizobium-Rhizobium	M1	33	1007.12	0.329545	5	0.381338
Zotu352	Alphaproteobacteria	Rhizobiales	Rhizobiaceae	Allorhizobium-Neorhizobium-Pararhizobium-Rhizobium	M1	33	842.636	0.431818	5	0.375465
Zotu249	Alphaproteobacteria	Rhizobiales	Rhizobiaceae	Neorhizobium	M1	32	1559.21	0.314516	5	0.375664
Zotu109	Alphaproteobacteria	Rhizobiales	Rhizobiaceae	Allorhizobium-Neorhizobium-Pararhizobium-Rhizobium	M1	32	1376.6	0.354839	5	0.375864
Zotu152	Alphaproteobacteria	Rhizobiales	Rhizobiaceae	Neorhizobium	M1	31	2469.51	0.283871	5	0.386973
Zotu469	Gammaproteobacteria	Burkholderiales	Oxalobacteraceae	Massilia	M1	31	63.893	0.615054	5	0.365942
Zotu8163	Alphaproteobacteria	Rhizobiales	Rhizobiaceae	Allorhizobium-Neorhizobium-Pararhizobium-Rhizobium	M1	30	298.092	0.489655	5	0.388675
Zotu1271	Alphaproteobacteria	Rhizobiales	Rhizobiaceae	Allorhizobium-Neorhizobium-Pararhizobium-Rhizobium	M1	30	53.2644	0.675862	5	0.371519
Zotu38	Gammaproteobacteria	Pseudomonadales	Pseudomonadaceae	Pseudomonas	M1	29	1838.79	0.374384	5	0.367082
Zotu122	Gammaproteobacteria	Burkholderiales	Burkholderiaceae	Burkholderia-Caballeronia-Paraburkholderia	M1	29	159.215	0.674877	5	0.376464
Zotu1451	Alphaproteobacteria	Rhizobiales	Rhizobiaceae	Allorhizobium-Neorhizobium-Pararhizobium-Rhizobium	M1	29	149.857	0.674877	5	0.372497
Zotu298	Gammaproteobacteria	Burkholderiales	Burkholderiaceae	Burkholderia-Caballeronia-Paraburkholderia	M1	29	121.156	0.637931	5	0.375864
Zotu600	Alphaproteobacteria	Rhizobiales	Hyphomicrobiaceae	Hyphomicrobium	M1	29	37.0645	0.716749	5	0.376665
Zotu47	Gammaproteobacteria	Pseudomonadales	Pseudomonadaceae	Pseudomonas	M1	28	616.275	0.349206	5	0.363123
Zotu801	Alphaproteobacteria	Rhizobiales	Rhizobiaceae	Phyllobacterium	M1	28	101.123	0.677249	5	0.372694
Zotu281	Bacilli	Acholeplasmatales	Anaeroplasmataceae	Asteroleplasma	M1	27	2703.11	0.267806	5	0.363496
Zotu514	Actinobacteria	Streptomycetales	Streptomycetaceae	Streptomyces	M1	27	830.636	0.364672	5	0.368998
Zotu10276	Gammaproteobacteria	Pseudomonadales	Pseudomonadaceae	Pseudomonas	M1	27	471.801	0.529915	5	0.368613
Zotu210	Alphaproteobacteria	Caulobacterales	Caulobacteraceae	Caulobacter	M1	27	332.299	0.447293	5	0.367655
Zotu99	Gammaproteobacteria	Burkholderiales	Oxalobacteraceae	Duganella	M1	27	181.722	0.547009	5	0.360163
Zotu724	Alphaproteobacteria	Dongiales	Dongiaceae	Dongia	M1	27	43.4984	0.65812	5	0.362564
Zotu1951	Gammaproteobacteria	Burkholderiales	Burkholderiaceae	Burkholderia-Caballeronia-Paraburkholderia	M1	27	22.7402	0.703704	5	0.362193
Zotu420	Gammaproteobacteria	Burkholderiales	Burkholderiaceae	Burkholderia-Caballeronia-Paraburkholderia	M1	26	1746.82	0.264615	5	0.380108
Zotu1329	Alphaproteobacteria	Rhizobiales	Rhizobiaceae	Neorhizobium	M1	26	864.59	0.286154	5	0.363496
Zotu563	Alphaproteobacteria	Rhizobiales	Xanthobacteraceae	Pseudorhodoplanes	M1	26	195.368	0.572308	5	0.366892
Zotu423	Gammaproteobacteria	Burkholderiales	Comamonadaceae	Piscinibacter	M1	26	76.8906	0.612308	5	0.364809
Zotu9802	Alphaproteobacteria	Rhizobiales	Rhizobiaceae	Neorhizobium	M1	26	19.7566	0.741538	5	0.379088
Zotu136	Alphaproteobacteria	Rhizobiales	Rhizobiaceae	Allorhizobium-Neorhizobium-Pararhizobium-Rhizobium	M1	25	631.007	0.353333	5	0.365942
Zotu460	Alphaproteobacteria	Rhizobiales	Rhizobiaceae	Allorhizobium-Neorhizobium-Pararhizobium-Rhizobium	M1	25	560.617	0.43	4	0.377469
Zotu1856	Alphaproteobacteria	Caulobacterales	Caulobacteraceae	Phenylobacterium	M1	25	223.377	0.47	5	0.375864
Zotu2405	Alphaproteobacteria	Rhizobiales	Rhizobiaceae	Allorhizobium-Neorhizobium-Pararhizobium-Rhizobium	M1	25	157.846	0.503333	5	0.36977
Zotu11	Gammaproteobacteria	Burkholderiales	Comamonadaceae	Rhizobacter	M1	24	580.726	0.304348	5	0.361083
Zotu204	Gammaproteobacteria	Burkholderiales	Oxalobacteraceae	Duganella	M1	24	182.634	0.442029	5	0.368037
Zotu564	Alphaproteobacteria	Rhizobiales	Rhizobiaceae	Allorhizobium-Neorhizobium-Pararhizobium-Rhizobium	M1	23	316.612	0.462451	5	0.35671
Zotu545	Bacilli	Entomoplasmatales	Ca_Spiroplasma	AsCoM_g_484	M1	22	2135.43	0.268398	5	0.352971
Zotu37	Actinobacteria	Streptomycetales	Streptomycetaceae	Streptomyces	M1	22	1299.53	0.380952	5	0.369577
Zotu177	Gammaproteobacteria	Pseudomonadales	Pseudomonadaceae	Pseudomonas	M1	22	1194.41	0.38961	5	0.362193
Zotu9787	Alphaproteobacteria	Rhizobiales	Rhizobiaceae	Allorhizobium-Neorhizobium-Pararhizobium-Rhizobium	M1	22	213.888	0.502165	5	0.372497
Zotu9204	Gammaproteobacteria	Burkholderiales	Oxalobacteraceae	Duganella	M1	22	161.864	0.484848	5	0.365186
Zotu2849	Alphaproteobacteria	Rhizobiales	Rhizobiaceae	Allorhizobium-Neorhizobium-Pararhizobium-Rhizobium	M1	22	32.8132	0.727273	5	0.368805
Zotu3624	Actinobacteria	Streptomycetales	Streptomycetaceae	Streptomyces	M1	21	639.708	0.338095	5	0.344039
Zotu2008	Alphaproteobacteria	Rhizobiales	Rhizobiaceae	Allorhizobium-Neorhizobium-Pararhizobium-Rhizobium	M1	21	492.547	0.309524	5	0.368998
Zotu497	Alphaproteobacteria	Rhizobiales	Rhizobiaceae	Allorhizobium-Neorhizobium-Pararhizobium-Rhizobium	M1	21	423.839	0.409524	5	0.35689
Zotu193	Alphaproteobacteria	Rhizobiales	Xanthobacteraceae	Pseudolabrys	M1	20	1344.58	0.173684	5	0.333019
Zotu54	Alphaproteobacteria	Sphingomonadales	Sphingomonadaceae	Novosphingobium	M1	20	600.925	0.289474	5	0.365942
Zotu107	Actinobacteria	Streptomycetales	Streptomycetaceae	Streptomyces	M1	20	368.054	0.405263	5	0.364809
Zotu7877	Actinobacteria	Streptomycetales	Streptomycetaceae	Streptomyces	M1	19	889.102	0.397661	5	0.360163
Zotu503	Bacteroidia	Chitinophagales	Chitinophagaceae	AsCoM_g_1258	M1	19	797.806	0.309942	5	0.364621
Zotu448	Alphaproteobacteria	Rhizobiales	Rhizobiaceae	Allorhizobium-Neorhizobium-Pararhizobium-Rhizobium	M1	19	382.368	0.491228	5	0.354031
Zotu4281	Gammaproteobacteria	Burkholderiales	Burkholderiaceae	Burkholderia-Caballeronia-Paraburkholderia	M1	19	7.36588	0.859649	5	0.351916
Zotu190	Alphaproteobacteria	Azospirillales	Azospirillaceae	Azospirillum	M1	18	573.594	0.30719	5	0.361452
Zotu3649	Alphaproteobacteria	Rhizobiales	Rhizobiaceae	Allorhizobium-Neorhizobium-Pararhizobium-Rhizobium	M1	18	511.763	0.339869	5	0.377268
Zotu96	Alphaproteobacteria	Rhizobiales	Rhizobiaceae	Allorhizobium-Neorhizobium-Pararhizobium-Rhizobium	M1	17	147.912	0.522059	6	0.353677
Zotu331	Alphaproteobacteria	Rhizobiales	Rhizobiaceae	Mesorhizobium	M1	17	8.95802	0.757353	5	0.354031
Zotu359	Actinobacteria	Streptomycetales	Streptomycetaceae	Streptomyces	M1	16	497.89	0.358333	5	0.342539
Zotu264	Actinobacteria	Streptomycetales	Streptomycetaceae	Streptomyces	M1	16	370.292	0.466667	5	0.348791
Zotu7213	Alphaproteobacteria	Caulobacterales	Caulobacteraceae	Brevundimonas	M1	16	214.453	0.366667	5	0.346399
Zotu296	Alphaproteobacteria	Rhizobiales	Rhizobiaceae	Mesorhizobium	M1	16	102.949	0.608333	5	0.366321
Zotu3897	Alphaproteobacteria	Rhizobiales	Xanthobacteraceae	Bradyrhizobium	M1	16	11.052	0.816667	5	0.361822
Zotu70	Gammaproteobacteria	Steroidobacterales	Steroidobacteraceae	Steroidobacter	M1	15	1747.08	0.32381	5	0.351392
Zotu2423	Alphaproteobacteria	Rhizobiales	Rhizobiaceae	Allorhizobium-Neorhizobium-Pararhizobium-Rhizobium	M1	15	1132.77	0.485714	5	0.352794
Zotu8369	Gammaproteobacteria	Burkholderiales	Comamonadaceae	Variovorax	M1	15	1032.58	0.495238	5	0.333019
Zotu69	Gammaproteobacteria	Burkholderiales	Burkholderiaceae	Burkholderia-Caballeronia-Paraburkholderia	M1	15	174.707	0.552381	5	0.351741
Zotu345	Gammaproteobacteria	Burkholderiales	Comamonadaceae	Rhizobacter	M1	15	113.454	0.657143	5	0.350173
Zotu8628	Gammaproteobacteria	Pseudomonadales	Pseudomonadaceae	Pseudomonas	M1	14	227.145	0.604396	5	0.33747
Zotu488	Alphaproteobacteria	Sphingomonadales	Sphingomonadaceae	Sphingomonas	M1	13	47.6408	0.679487	5	0.354742
Zotu309	Gammaproteobacteria	Burkholderiales	Oxalobacteraceae	Duganella	M1	13	15.269	0.730769	6	0.344206
Zotu42	Gammaproteobacteria	Burkholderiales	Comamonadaceae	Polaromonas	M1	12	444.225	0.287879	5	0.337148
Zotu708	Alphaproteobacteria	Rhizobiales	Xanthobacteraceae	Bradyrhizobium	M1	12	140.529	0.469697	5	0.354031
Zotu978	Alphaproteobacteria	Rhizobiales	Rhizobiaceae	Phyllobacterium	M1	11	1485.3	0.2	5	0.346399
Zotu9089	Gammaproteobacteria	Burkholderiales	Burkholderiaceae	Burkholderia-Caballeronia-Paraburkholderia	M1	11	252.084	0.272727	5	0.332237
Zotu1384	Alphaproteobacteria	Rhizobiales	Xanthobacteraceae	Tardiphaga	M1	11	239.314	0.4	5	0.340067
Zotu326	Gammaproteobacteria	Pseudomonadales	Pseudomonadaceae	Pseudomonas	M1	11	222.945	0.454545	5	0.31761
Zotu495	Bacilli	Acholeplasmatales	Anaeroplasmataceae	Asteroleplasma	M1	11	165.231	0.454545	5	0.305532
Zotu542	Bacteroidia	Cytophagales	Microscillaceae	Chryseolinea	M1	11	88.7865	0.563636	5	0.314782
Zotu2854	Gammaproteobacteria	Burkholderiales	Comamonadaceae	Rhizobacter	M1	11	72.7836	0.563636	5	0.343371
Zotu512	Gammaproteobacteria	Pseudomonadales	Pseudomonadaceae	Pseudomonas	M1	11	19.7236	0.727273	5	0.323274
Zotu3136	Gammaproteobacteria	Burkholderiales	Comamonadaceae	Rhizobacter	M1	10	147.145	0.533333	5	0.321949
Zotu8582	Alphaproteobacteria	Rhizobiales	Rhizobiaceae	Allorhizobium-Neorhizobium-Pararhizobium-Rhizobium	M1	10	17.9845	0.622222	5	0.331925
Zotu247	Gammaproteobacteria	Burkholderiales	Burkholderiaceae	Burkholderia-Caballeronia-Paraburkholderia	M1	10	15.1932	0.511111	5	0.333019
Zotu604	Gammaproteobacteria	Burkholderiales	Burkholderiaceae	Burkholderia-Caballeronia-Paraburkholderia	M1	10	1.62227	0.911111	5	0.34589
Zotu8995	Alphaproteobacteria	Rhizobiales	Rhizobiaceae	Mesorhizobium	M1	10	1.20914	0.955556	5	0.34471
Zotu95	Gammaproteobacteria	Burkholderiales	Comamonadaceae	Rhizobacter	M1	9	1035.99	0.166667	5	0.31036
Zotu489	Alphaproteobacteria	Rhizobiales	Rhizobiaceae	Allorhizobium-Neorhizobium-Pararhizobium-Rhizobium	M1	9	936.298	0.166667	5	0.336827
Zotu5727	Gammaproteobacteria	Burkholderiales	Comamonadaceae	Rhizobacter	M1	9	336.507	0.388889	5	0.351741
Zotu6119	Gammaproteobacteria	Burkholderiales	Oxalobacteraceae	Duganella	M1	9	256.093	0.5	6	0.329911
Zotu694	Alphaproteobacteria	Rhizobiales	Rhizobiaceae	Phyllobacterium	M1	9	194.512	0.472222	5	0.337309
Zotu498	Alphaproteobacteria	Rhizobiales	Rhizobiaceae	Neorhizobium	M1	9	157.226	0.388889	5	0.325506
Zotu6872	Gammaproteobacteria	Burkholderiales	Comamonadaceae	Rhizobacter	M1	9	155.559	0.416667	5	0.339414
Zotu1172	Alphaproteobacteria	Rhizobiales	Xanthobacteraceae	Pseudorhodoplanes	M1	9	33.9681	0.444444	5	0.343204
Zotu763	Alphaproteobacteria	Sphingomonadales	Sphingomonadaceae	Novosphingobium	M1	9	9.61792	0.611111	5	0.336346
Zotu187	Gammaproteobacteria	Burkholderiales	Oxalobacteraceae	Massilia	M1	9	3.81316	0.805556	6	0.319765
Zotu1616	Alphaproteobacteria	Rhizobiales	Rhizobiaceae	Allorhizobium-Neorhizobium-Pararhizobium-Rhizobium	M1	9	0.816986	0.916667	6	0.334121
Zotu10413	Alphaproteobacteria	Rhizobiales	Rhizobiaceae	Allorhizobium-Neorhizobium-Pararhizobium-Rhizobium	M1	9	0.428117	0.972222	6	0.335867
Zotu538	Gammaproteobacteria	Burkholderiales	Comamonadaceae	Polaromonas	M1	8	475.628	0.464286	5	0.319476
Zotu3984	Alphaproteobacteria	Rhizobiales	Rhizobiaceae	Allorhizobium-Neorhizobium-Pararhizobium-Rhizobium	M1	8	22.4422	0.464286	5	0.340723
Zotu5783	Alphaproteobacteria	Rhizobiales	Rhizobiaceae	Allorhizobium-Neorhizobium-Pararhizobium-Rhizobium	M1	8	10.6332	0.642857	5	0.351566
Zotu1835	Alphaproteobacteria	Rhizobiales	Rhizobiaceae	Neorhizobium	M1	8	8.81948	0.535714	6	0.338439
Zotu6224	Gammaproteobacteria	Burkholderiales	Burkholderiaceae	Burkholderia-Caballeronia-Paraburkholderia	M1	8	2.57508	0.785714	5	0.345721
Zotu28	Alphaproteobacteria	Rhizobiales	Xanthobacteraceae	Bradyrhizobium	M1	7	183.096	0.190476	5	0.297559
Zotu8285	Actinobacteria	Streptomycetales	Streptomycetaceae	Streptomyces	M1	7	164.497	0.333333	5	0.30461
Zotu87	Gammaproteobacteria	Burkholderiales	Oxalobacteraceae	Massilia	M1	7	62.6302	0.47619	5	0.321656
Zotu1	Alphaproteobacteria	Rhizobiales	Rhizobiaceae	Mesorhizobium	M1	7	17.19	0.666667	6	0.328227
Zotu3554	Gammaproteobacteria	Burkholderiales	Burkholderiaceae	Burkholderia-Caballeronia-Paraburkholderia	M1	7	0	1	6	0.322831
Zotu219	Gammaproteobacteria	Steroidobacterales	Steroidobacteraceae	AsCoM_g_321	M1	6	201.097	0.2	5	0.320344
Zotu344	Alphaproteobacteria	Azospirillales	Azospirillaceae	Azospirillum	M1	6	25.6449	0.533333	6	0.315343
Zotu8015	Alphaproteobacteria	Rhizobiales	Devosiaceae	Devosia	M1	6	11.2836	0.533333	5	0.301364
Zotu130	Alphaproteobacteria	Rhizobiales	Xanthobacteraceae	Pseudorhodoplanes	M1	6	7.80975	0.666667	5	0.327315
Zotu253	Alphaproteobacteria	Dongiales	Dongiaceae	Dongia	M1	6	6.85067	0.6	6	0.311454
Zotu325	Alphaproteobacteria	Rhizobiales	Xanthobacteraceae	Bradyrhizobium	M1	6	0.181697	0.933333	6	0.327466
Zotu1830	Gammaproteobacteria	Burkholderiales	Comamonadaceae	Acidovorax	M1	6	0.053448	0.933333	6	0.318182
Zotu4739	Alphaproteobacteria	Sphingomonadales	Sphingomonadaceae	Novosphingobium	M1	5	59.6682	0.4	5	0.31704
Zotu1839	Alphaproteobacteria	Rhizobiales	Xanthobacteraceae	Bradyrhizobium	M1	5	3.87099	0.8	5	0.297935
Zotu453	Alphaproteobacteria	Azospirillales	Azospirillaceae	Azospirillum	M1	5	1.90606	0.8	6	0.319765
Zotu10767	Alphaproteobacteria	Rhizobiales	Rhizobiaceae	Allorhizobium-Neorhizobium-Pararhizobium-Rhizobium	M1	5	1.12078	0.8	6	0.333491
Zotu9338	Gammaproteobacteria	Burkholderiales	Comamonadaceae	Ramlibacter	M1	5	0.403875	0.9	6	0.307258
Zotu1319	Alphaproteobacteria	Rhizobiales	Rhizobiaceae	Allorhizobium-Neorhizobium-Pararhizobium-Rhizobium	M1	5	0	1	5	0.319332
Zotu611	Alphaproteobacteria	Rhizobiales	Rhizobiaceae	Mesorhizobium	M1	4	708.143	0	5	0.317753
Zotu64	Gammaproteobacteria	Burkholderiales	Comamonadaceae	Rhizobacter	M1	4	135.221	0	6	0.288571
Zotu8046	Gammaproteobacteria	Burkholderiales	Comamonadaceae	Rhodoferax	M1	4	1.04955	0.833333	6	0.299449
Zotu5668	Gammaproteobacteria	Burkholderiales	Comamonadaceae	Ramlibacter	M1	4	0.378527	0.833333	6	0.318182
Zotu299	Alphaproteobacteria	Rhizobiales	Rhizobiaceae	Mesorhizobium	M1	3	35.6289	0.333333	6	0.276821
Zotu376	Alphaproteobacteria	Rhizobiales	Rhizobiaceae	Mesorhizobium	M1	3	34.2271	0	6	0.308734
Zotu437	Alphaproteobacteria	Azospirillales	Azospirillaceae	Azospirillum	M1	3	10.9076	0.333333	5	0.305928
Zotu480	Actinobacteria	Streptosporangiales	Thermomonosporaceae	Actinocorallia	M1	3	3.0069	0.333333	6	0.28089
Zotu5313	Alphaproteobacteria	Rhizobiales	Devosiaceae	Devosia	M1	3	2.21862	0.666667	6	0.297059
Zotu9597	Actinobacteria	Streptomycetales	Streptomycetaceae	Streptomyces	M1	3	1.93854	0.666667	6	0.286583
Zotu126	Gammaproteobacteria	Burkholderiales	Burkholderiaceae	Burkholderia-Caballeronia-Paraburkholderia	M1	3	1.19908	0.666667	6	0.293118
Zotu5053	Gammaproteobacteria	Burkholderiales	Oxalobacteraceae	Pseudoduganella	M1	3	0.892193	0.333333	6	0.286119
Zotu144	Gammaproteobacteria	Burkholderiales	Oxalobacteraceae	Aquaspirillum_arcticum_group	M1	3	0	1	6	0.322831
Zotu5062	Gammaproteobacteria	Burkholderiales	Comamonadaceae	Ideonella	M1	3	0	1	6	0.304348
Zotu426	Gammaproteobacteria	Burkholderiales	Oxalobacteraceae	Massilia	M1	3	0	1	6	0.305664
Zotu447	Alphaproteobacteria	Sphingomonadales	Sphingomonadaceae	Novosphingobium	M1	3	0	1	6	0.312417
Zotu9596	Gammaproteobacteria	Burkholderiales	Comamonadaceae	Ideonella	M1	2	45.6944	0	6	0.269231
Zotu4905	Gammaproteobacteria	Burkholderiales	Comamonadaceae	Rhizobacter	M1	2	13.9461	0	6	0.286932
Zotu2011	Alphaproteobacteria	Rhizobiales	Rhizobiaceae	Neorhizobium	M1	2	4.99847	0	6	0.289043
Zotu327	Gammaproteobacteria	Burkholderiales	Oxalobacteraceae	Duganella	M1	2	0	1	6	0.298817
Zotu7655	Gammaproteobacteria	Burkholderiales	Oxalobacteraceae	Herbaspirillum	M1	2	0	1	6	0.262338
Zotu50	Alphaproteobacteria	Rhizobiales	Rhizobiaceae	Mesorhizobium	M1	2	0	1	5	0.305268
Zotu2281	Alphaproteobacteria	Rhizobiales	Rhizobiaceae	Neorhizobium	M1	2	0	1	6	0.310088
Zotu9980	Alphaproteobacteria	Sphingomonadales	Sphingomonadaceae	Novosphingobium	M1	2	0	1	5	0.312004
Zotu6779	Gammaproteobacteria	Burkholderiales	Comamonadaceae	Ramlibacter	M1	2	0	1	6	0.299323
Zotu8223	Gammaproteobacteria	Burkholderiales	Comamonadaceae	Rhizobacter	M1	2	0	1	6	0.297935
Zotu2381	Gammaproteobacteria	Burkholderiales	Comamonadaceae	Rhizobacter	M1	2	0	1	6	0.28348
Zotu7517	Actinobacteria	Streptomycetales	Streptomycetaceae	Streptomyces	M1	2	0	1	6	0.273501
Zotu9310	Alphaproteobacteria	Rhizobiales	Rhizobiaceae	Allorhizobium-Neorhizobium-Pararhizobium-Rhizobium	M1	1	0	0	6	0.241215
Zotu287	Alphaproteobacteria	Rhizobiales	Xanthobacteraceae	Bradyrhizobium	M1	1	0	0	6	0.25205
Zotu260	Gammaproteobacteria	Burkholderiales	Burkholderiaceae	Burkholderia-Caballeronia-Paraburkholderia	M1	1	0	0	6	0.297935
Zotu1201	Gammaproteobacteria	Burkholderiales	Burkholderiaceae	Burkholderia-Caballeronia-Paraburkholderia	M1	1	0	0	6	0.277473
Zotu478	Gammaproteobacteria	Burkholderiales	Burkholderiaceae	Cupriavidus	M1	1	0	0	6	0.273078
Zotu626	Gammaproteobacteria	Burkholderiales	Comamonadaceae	Ideonella	M1	1	0	0	6	0.266692
Zotu182	Gammaproteobacteria	Burkholderiales	Oxalobacteraceae	Massilia	M1	1	0	0	6	0.249912
Zotu2298	Alphaproteobacteria	Rhizobiales	Rhizobiaceae	Mesorhizobium	M1	1	0	0	6	0.27329
Zotu3170	Alphaproteobacteria	Rhizobiales	Rhizobiaceae	Mesorhizobium	M1	1	0	0	5	0.289992
Zotu284	Alphaproteobacteria	Caulobacterales	Caulobacteraceae	Phenylobacterium	M1	1	0	0	6	0.23693
Zotu372	Alphaproteobacteria	Caulobacterales	Caulobacteraceae	Phenylobacterium	M1	1	0	0	6	0.301621
Zotu10185	Gammaproteobacteria	Burkholderiales	Comamonadaceae	Variovorax	M1	1	0	0	6	0.299576
Zotu117	Gammaproteobacteria	Burkholderiales	Comamonadaceae	Variovorax	M2	104	2188.61	0.346341	5	0.43031
Zotu79	Alphaproteobacteria	Rhizobiales	Rhizobiaceae	Allorhizobium-Neorhizobium-Pararhizobium-Rhizobium	M2	103	2418.59	0.347611	5	0.43031
Zotu3790	Alphaproteobacteria	Rhizobiales	Rhizobiaceae	Allorhizobium-Neorhizobium-Pararhizobium-Rhizobium	M2	102	2766.56	0.324791	5	0.427966
Zotu214	Alphaproteobacteria	Rhizobiales	Rhizobiaceae	Allorhizobium-Neorhizobium-Pararhizobium-Rhizobium	M2	99	2819.68	0.339724	5	0.441875
Zotu288	Alphaproteobacteria	Rhizobiales	Devosiaceae	Devosia	M2	98	2425.37	0.373448	4	0.436689
Zotu263	Alphaproteobacteria	Sphingomonadales	Sphingomonadaceae	Novosphingobium	M2	89	1987.55	0.370531	5	0.435882
Zotu1098	Alphaproteobacteria	Rhizobiales	Rhizobiaceae	Allorhizobium-Neorhizobium-Pararhizobium-Rhizobium	M2	87	1640.12	0.376637	5	0.421335
Zotu511	Alphaproteobacteria	Rhizobiales	Devosiaceae	Devosia	M2	86	1322.57	0.414774	5	0.423607
Zotu101	Alphaproteobacteria	Rhizobiales	Devosiaceae	Devosia	M2	85	2578.51	0.382353	5	0.42437
Zotu170	Alphaproteobacteria	Rhizobiales	Rhizobiaceae	Allorhizobium-Neorhizobium-Pararhizobium-Rhizobium	M2	81	1464.77	0.424691	5	0.412967
Zotu131	Actinobacteria	Streptomycetales	Streptomycetaceae	Streptomyces	M2	75	1021.16	0.424865	5	0.414177
Zotu745	Alphaproteobacteria	Rhizobiales	Devosiaceae	Devosia	M2	74	2222.61	0.434654	5	0.40938
Zotu53	Actinobacteria	Streptomycetales	Streptomycetaceae	Streptomyces	M2	74	1123.47	0.425398	5	0.417602
Zotu2152	Alphaproteobacteria	Rhizobiales	Rhizobiaceae	Allorhizobium-Neorhizobium-Pararhizobium-Rhizobium	M2	71	648.93	0.463179	5	0.408907
Zotu3850	Alphaproteobacteria	Rhizobiales	Rhizobiaceae	Allorhizobium-Neorhizobium-Pararhizobium-Rhizobium	M2	70	1134.08	0.421532	5	0.405855
Zotu191	Gammaproteobacteria	Burkholderiales	Comamonadaceae	Ramlibacter	M2	68	3225.7	0.280948	5	0.417355
Zotu85	Alphaproteobacteria	Sphingomonadales	Sphingomonadaceae	Novosphingobium	M2	66	1263.02	0.430769	5	0.411525
Zotu324	Actinobacteria	Streptomycetales	Streptomycetaceae	Streptomyces	M2	64	845.471	0.458333	5	0.410093
Zotu132	Alphaproteobacteria	Caulobacterales	Caulobacteraceae	Caulobacter	M2	63	2814.13	0.303123	5	0.404462
Zotu4145	Alphaproteobacteria	Rhizobiales	Rhizobiaceae	Allorhizobium-Neorhizobium-Pararhizobium-Rhizobium	M2	61	502.169	0.493989	5	0.396078
Zotu58	Gammaproteobacteria	Burkholderiales	Burkholderiaceae	AsCoM_g_686	M2	59	4509.56	0.260082	4	0.403769
Zotu4634	Gammaproteobacteria	Burkholderiales	Oxalobacteraceae	Duganella	M2	59	338.019	0.548217	5	0.399209
Zotu320	Alphaproteobacteria	Rhizobiales	Rhizobiaceae	Allorhizobium-Neorhizobium-Pararhizobium-Rhizobium	M2	58	1467.64	0.409558	5	0.401705
Zotu544	Alphaproteobacteria	Rhizobiales	Beijerinckiaceae	Bosea	M2	55	531.837	0.488215	5	0.399209
Zotu698	Alphaproteobacteria	Rhizobiales	Devosiaceae	Devosia	M2	54	1553.33	0.432565	5	0.395857
Zotu900	Alphaproteobacteria	Rhizobiales	Devosiaceae	Devosia	M2	54	848.877	0.428372	5	0.406088
Zotu2768	Alphaproteobacteria	Caulobacterales	Caulobacteraceae	Caulobacter	M2	52	1623.73	0.348416	5	0.391256
Zotu97	Alphaproteobacteria	Sphingomonadales	Sphingomonadaceae	Novosphingobium	M2	52	1150.1	0.417798	5	0.402849
Zotu874	Alphaproteobacteria	Rhizobiales	Rhizobiaceae	Allorhizobium-Neorhizobium-Pararhizobium-Rhizobium	M2	52	534.969	0.435897	5	0.404
Zotu84	Alphaproteobacteria	Sphingomonadales	Sphingomonadaceae	Novosphingobium	M2	51	1449.95	0.435294	5	0.396078
Zotu596	Alphaproteobacteria	Rhizobiales	Xanthobacteraceae	AsCoM_g_703	M2	51	148.44	0.624314	5	0.392996
Zotu3608	Actinobacteria	Streptomycetales	Streptomycetaceae	Streptomyces	M2	50	654.388	0.506939	5	0.395414
Zotu270	Alphaproteobacteria	Caulobacterales	Caulobacteraceae	Phenylobacterium	M2	49	750.391	0.443027	5	0.397414
Zotu10	Gammaproteobacteria	Burkholderiales	Burkholderiaceae	Cupriavidus	M2	46	1299.48	0.423188	5	0.40239
Zotu867	Alphaproteobacteria	Rhizobiales	Devosiaceae	Devosia	M2	46	1156.66	0.415459	5	0.39256
Zotu16	Alphaproteobacteria	Sphingomonadales	Sphingomonadaceae	Novosphingobium	M2	46	550.253	0.538164	5	0.396523
Zotu605	Alphaproteobacteria	Rhizobiales	Devosiaceae	Devosia	M2	46	535.987	0.573913	5	0.380517
Zotu88	Alphaproteobacteria	Rhizobiales	Devosiaceae	Devosia	M2	45	895.307	0.428283	5	0.394311
Zotu588	Alphaproteobacteria	Dongiales	Dongiaceae	Dongia	M2	44	416.025	0.630021	5	0.383614
Zotu648	Alphaproteobacteria	Caulobacterales	Caulobacteraceae	Caulobacter	M2	43	962.639	0.442968	5	0.3963
Zotu7685	Actinobacteria	Streptomycetales	Streptomycetaceae	Streptomyces	M2	43	490.003	0.532669	5	0.385917
Zotu86	Alphaproteobacteria	Rhizobiales	Xanthobacteraceae	Bradyrhizobium	M2	42	464.315	0.452962	5	0.389317
Zotu415	Gammaproteobacteria	Burkholderiales	Burkholderiaceae	Burkholderia	M2	39	1095.72	0.417004	5	0.39169
Zotu151	Alphaproteobacteria	Rhizobiales	Xanthobacteraceae	Bradyrhizobium	M2	38	493.581	0.4367	5	0.388462
Zotu30	Actinobacteria	Streptomycetales	Streptomycetaceae	Streptomyces	M2	38	330.979	0.550498	5	0.380722
Zotu686	Alphaproteobacteria	Rhizobiales	Devosiaceae	Devosia	M2	35	124.09	0.591597	5	0.376464
Zotu45	Gammaproteobacteria	Burkholderiales	Comamonadaceae	Piscinibacter	M2	34	1142.89	0.484848	5	0.385706
Zotu7598	Gammaproteobacteria	Burkholderiales	Comamonadaceae	Ramlibacter	M2	34	789.883	0.468806	5	0.384867
Zotu1103	Alphaproteobacteria	Sphingomonadales	Sphingomonadaceae	Novosphingobium	M2	33	229.124	0.568182	5	0.382369
Zotu4937	Actinobacteria	Streptomycetales	Streptomycetaceae	Streptomyces	M2	32	173.811	0.620968	5	0.377873
Zotu1210	Alphaproteobacteria	Caulobacterales	Caulobacteraceae	Caulobacter	M2	31	206.979	0.580645	5	0.368998
Zotu83	Gammaproteobacteria	Xanthomonadales	Xanthomonadaceae	Lysobacter	M2	30	1205.49	0.356322	5	0.38761
Zotu499	Alphaproteobacteria	Rhizobiales	Hyphomicrobiaceae	Hyphomicrobium	M2	28	44.3794	0.708995	5	0.375864
Zotu304	Alphaproteobacteria	Rhizobiales	Labraceae	Labrys	M2	27	1438.11	0.356125	5	0.38403
Zotu10364	Actinobacteria	Streptomycetales	Streptomycetaceae	Streptomyces	M2	27	262.181	0.575499	5	0.364997
Zotu10420	Gammaproteobacteria	Burkholderiales	Burkholderiaceae	Cupriavidus	M2	26	219.827	0.581538	5	0.376464
Zotu461	Actinobacteria	Streptomycetales	Streptomycetaceae	Streptomyces	M2	24	1140.45	0.5	5	0.366321
Zotu4551	Gammaproteobacteria	Burkholderiales	Comamonadaceae	Variovorax	M2	24	30.7179	0.692029	5	0.363309
Zotu174	Alphaproteobacteria	Caulobacterales	Caulobacteraceae	Brevundimonas	M2	23	1020.47	0.426877	5	0.375066
Zotu172	Gammaproteobacteria	Burkholderiales	Oxalobacteraceae	Massilia	M2	19	1375.79	0.239766	5	0.364809
Zotu3516	Alphaproteobacteria	Rhizobiales	Rhizobiaceae	Allorhizobium-Neorhizobium-Pararhizobium-Rhizobium	M2	19	123.639	0.578947	5	0.365942
Zotu358	Alphaproteobacteria	Rhizobiales	Xanthobacteraceae	Tardiphaga	M2	19	71.2037	0.654971	5	0.357071
Zotu6336	Alphaproteobacteria	Caulobacterales	Caulobacteraceae	Brevundimonas	M2	19	56.0569	0.596491	5	0.358883
Zotu248	Actinobacteria	Streptomycetales	Streptomycetaceae	Streptomyces	M2	18	794.043	0.405229	5	0.367273
Zotu400	Alphaproteobacteria	Caulobacterales	Caulobacteraceae	Brevundimonas	M2	18	307.725	0.398693	5	0.355813
Zotu407	Alphaproteobacteria	Rhizobiales	Xanthobacteraceae	Bradyrhizobium	M2	18	38.5418	0.666667	5	0.367082
Zotu162	Alphaproteobacteria	Rhizobiales	Rhizobiaceae	Allorhizobium-Neorhizobium-Pararhizobium-Rhizobium	M2	16	596.534	0.358333	5	0.352971
Zotu6289	Alphaproteobacteria	Rhizobiales	Rhizobiaceae	Allorhizobium-Neorhizobium-Pararhizobium-Rhizobium	M2	16	583.883	0.533333	6	0.367082
Zotu386	Alphaproteobacteria	Caulobacterales	Caulobacteraceae	Phenylobacterium	M2	15	12.1053	0.819048	5	0.352092
Zotu1055	Alphaproteobacteria	Rhizobiales	Rhizobiaceae	Allorhizobium-Neorhizobium-Pararhizobium-Rhizobium	M2	14	773.82	0.461538	5	0.359431
Zotu476	Alphaproteobacteria	Caulobacterales	Caulobacteraceae	Caulobacter	M2	14	358.265	0.428571	5	0.354031
Zotu2356	Alphaproteobacteria	Sphingomonadales	Sphingomonadaceae	Novosphingobium	M2	14	56.0821	0.67033	6	0.352971
Zotu391	Gammaproteobacteria	Burkholderiales	Comamonadaceae	Ideonella	M2	13	171.484	0.435897	5	0.350694
Zotu116	Alphaproteobacteria	Rhizobiales	Devosiaceae	Devosia	M2	11	775.916	0.381818	5	0.346569
Zotu1113	Gammaproteobacteria	Burkholderiales	Comamonadaceae	Paucibacter	M2	11	8.36419	0.818182	5	0.352794
Zotu441	Gammaproteobacteria	Burkholderiales	Oxalobacteraceae	Massilia	M2	9	179.305	0.305556	5	0.322389
Zotu9639	Alphaproteobacteria	Rhizobiales	Devosiaceae	Devosia	M2	9	2.19245	0.861111	5	0.339251
Zotu282	Chloroflexia	Chloroflexales	Roseiflexaceae	AsCoM_g_10005	M2	8	0.316911	0.964286	6	0.32945
Zotu692	Gammaproteobacteria	Xanthomonadales	AsCoM_f_152	Acidibacter	M2	6	60.7975	0.333333	5	0.31991
Zotu454	Alphaproteobacteria	Rhizobiales	Xanthobacteraceae	Bradyrhizobium	M2	6	1.02037	0.733333	6	0.318756
Zotu5458	Gammaproteobacteria	Burkholderiales	Comamonadaceae	Rhizobacter	M2	5	30.3151	0.2	6	0.301364
Zotu1910	Gammaproteobacteria	Burkholderiales	Comamonadaceae	AsCoM_g_195	M2	5	24.2497	0.4	6	0.317467
Zotu2001	Gammaproteobacteria	Burkholderiales	Comamonadaceae	Variovorax	M2	5	23.3507	0.5	5	0.305532
Zotu4295	Alphaproteobacteria	Sphingomonadales	Sphingomonadaceae	Novosphingobium	M2	5	20.2909	0.6	5	0.315625
Zotu507	Gammaproteobacteria	Burkholderiales	Comamonadaceae	Piscinibacter	M2	5	3.19324	0.8	5	0.331925
Zotu341	Alphaproteobacteria	Azospirillales	AsCoM_f_378	AsCoM_g_4425	M2	4	15.7097	0.333333	5	0.315625
Zotu7515	Actinobacteria	Streptomycetales	Streptomycetaceae	Streptomyces	M2	3	1.2935	0.666667	6	0.28928
Zotu1321	Alphaproteobacteria	Sphingomonadales	Sphingomonadaceae	Novosphingobium	M2	3	0	1	5	0.291546
Zotu336	Chloroflexia	Chloroflexales	Roseiflexaceae	AsCoM_g_10005	M2	1	0	0	6	0.268209
Zotu484	Alphaproteobacteria	Rhizobiales	Devosiaceae	Devosia	M2	1	0	0	6	0.257465
Zotu388	Alphaproteobacteria	Caulobacterales	Caulobacteraceae	Phenylobacterium	M2	1	0	0	6	0.283708
Zotu71	Alphaproteobacteria	Rhizobiales	Xanthobacteraceae	Bradyrhizobium	M3	114	2902.61	0.333333	5	0.448604
Zotu123	Gammaproteobacteria	Burkholderiales	Comamonadaceae	Variovorax	M3	107	2956.55	0.323576	5	0.438042
Zotu73	Alphaproteobacteria	Rhizobiales	Rhizobiaceae	Allorhizobium-Neorhizobium-Pararhizobium-Rhizobium	M3	106	2683.47	0.351662	5	0.440498
Zotu138	Alphaproteobacteria	Rhizobiales	Xanthobacteraceae	Bradyrhizobium	M3	106	2221.08	0.362444	5	0.440773
Zotu108	Alphaproteobacteria	Caulobacterales	Caulobacteraceae	Caulobacter	M3	99	2423.73	0.35436	5	0.435613
Zotu333	Alphaproteobacteria	Rhizobiales	Devosiaceae	Devosia	M3	96	2423.32	0.327632	5	0.431098
Zotu339	Alphaproteobacteria	Rhizobiales	Xanthobacteraceae	Bradyrhizobium	M3	96	1544.43	0.410088	5	0.427966
Zotu520	Alphaproteobacteria	Rhizobiales	Xanthobacteraceae	AsCoM_g_703	M3	92	1409.28	0.415671	5	0.423861
Zotu245	Gammaproteobacteria	Burkholderiales	Comamonadaceae	Variovorax	M3	91	950.288	0.430769	5	0.417355
Zotu229	Gammaproteobacteria	Burkholderiales	Comamonadaceae	Variovorax	M3	88	1302.51	0.42581	5	0.420583
Zotu261	Gammaproteobacteria	Burkholderiales	Comamonadaceae	Rhizobacter	M3	84	1575.03	0.389558	5	0.418591
Zotu218	Alphaproteobacteria	Caulobacterales	Caulobacteraceae	Caulobacter	M3	83	1564.98	0.387599	5	0.426675
Zotu839	Gammaproteobacteria	Burkholderiales	Comamonadaceae	Ideonella	M3	82	793.751	0.449563	5	0.41515
Zotu25	Alphaproteobacteria	Rhizobiales	Rhizobiaceae	Neorhizobium	M3	80	2340.85	0.367089	5	0.417849
Zotu411	Actinobacteria	Streptomycetales	Streptomycetaceae	Streptomyces	M3	80	1493.68	0.394937	5	0.416618
Zotu230	Gammaproteobacteria	Burkholderiales	Comamonadaceae	Ideonella	M3	80	1236.94	0.45	5	0.427707
Zotu228	Alphaproteobacteria	Rhizobiales	Xanthobacteraceae	Bradyrhizobium	M3	80	836.358	0.458544	5	0.426932
Zotu4273	Gammaproteobacteria	Burkholderiales	Comamonadaceae	Variovorax	M3	79	1085.06	0.410906	5	0.414663
Zotu19	Alphaproteobacteria	Rhizobiales	Rhizobiaceae	Allorhizobium-Neorhizobium-Pararhizobium-Rhizobium	M3	77	2084.39	0.354067	5	0.420833
Zotu521	Alphaproteobacteria	Caulobacterales	Caulobacteraceae	Phenylobacterium	M3	77	520.91	0.498291	5	0.417602
Zotu44	Alphaproteobacteria	Caulobacterales	Caulobacteraceae	Caulobacter	M3	76	2200.19	0.308772	5	0.404231
Zotu238	Alphaproteobacteria	Rhizobiales	Rhizobiaceae	Allorhizobium-Neorhizobium-Pararhizobium-Rhizobium	M3	75	1573.74	0.378018	5	0.415394
Zotu278	Alphaproteobacteria	Rhizobiales	Rhizobiaceae	Neorhizobium	M3	74	2321.88	0.367642	4	0.416863
Zotu166	Alphaproteobacteria	Rhizobiales	Xanthobacteraceae	AsCoM_g_703	M3	72	2352.16	0.352895	5	0.419087
Zotu599	Gammaproteobacteria	Burkholderiales	Oxalobacteraceae	Noviherbaspirillum	M3	72	602.946	0.461268	5	0.409618
Zotu589	Alphaproteobacteria	Sphingomonadales	Sphingomonadaceae	Novosphingobium	M3	71	1838.22	0.344064	5	0.41345
Zotu146	Gammaproteobacteria	Burkholderiales	Comamonadaceae	Rhizobacter	M3	70	1914.3	0.423602	4	0.420833
Zotu35	Gammaproteobacteria	Burkholderiales	Comamonadaceae	Ramlibacter	M3	70	1901.97	0.375155	5	0.420583
Zotu1014	Gammaproteobacteria	Burkholderiales	Comamonadaceae	Rhizobacter	M3	69	580.467	0.484655	5	0.412245
Zotu224	Alphaproteobacteria	Rhizobiales	Rhizobiaceae	Allorhizobium-Neorhizobium-Pararhizobium-Rhizobium	M3	68	2023.01	0.363038	5	0.415394
Zotu127	Alphaproteobacteria	Rhizobiales	Xanthobacteraceae	Bradyrhizobium	M3	68	858.323	0.479368	5	0.411525
Zotu308	Alphaproteobacteria	Rhizobiales	Xanthobacteraceae	Afipia	M3	68	603.803	0.481563	5	0.399435
Zotu615	Alphaproteobacteria	Rhizobiales	Xanthobacteraceae	Pseudorhodoplanes	M3	66	1130.72	0.437296	5	0.412005
Zotu531	Alphaproteobacteria	Rhizobiales	Devosiaceae	Devosia	M3	65	599.556	0.455288	5	0.400794
Zotu212	Gammaproteobacteria	Burkholderiales	Comamonadaceae	Rhizobacter	M3	64	1230.97	0.404266	4	0.409855
Zotu413	Alphaproteobacteria	Azospirillales	AsCoM_f_378	AsCoM_g_4425	M3	64	376.252	0.511905	5	0.40262
Zotu381	Alphaproteobacteria	Rhizobiales	Hyphomicrobiaceae	Hyphomicrobium	M3	64	364.881	0.525298	5	0.402162
Zotu465	Alphaproteobacteria	Sphingomonadales	Sphingomonadaceae	Novosphingobium	M3	63	858.514	0.465438	5	0.403079
Zotu142	Gammaproteobacteria	Burkholderiales	Oxalobacteraceae	Noviherbaspirillum	M3	62	2047.12	0.31835	5	0.412726
Zotu216	Gammaproteobacteria	Burkholderiales	Burkholderiaceae	Cupriavidus	M3	62	1632.63	0.389212	5	0.410808
Zotu297	Gammaproteobacteria	Steroidobacterales	Steroidobacteraceae	Steroidobacter	M3	62	461.233	0.539397	5	0.405622
Zotu7603	Gammaproteobacteria	Burkholderiales	Comamonadaceae	Polaromonas	M3	62	449.475	0.517715	5	0.41345
Zotu486	Alphaproteobacteria	Rhizobiales	Xanthobacteraceae	Tardiphaga	M3	62	332.374	0.544157	5	0.406555
Zotu179	Gammaproteobacteria	Burkholderiales	Comamonadaceae	Ramlibacter	M3	61	648.679	0.5	5	0.406555
Zotu696	Gammaproteobacteria	Steroidobacterales	Steroidobacteraceae	Steroidobacter	M3	60	300.441	0.538418	5	0.40262
Zotu5511	Gammaproteobacteria	Burkholderiales	Comamonadaceae	Variovorax	M3	59	787.015	0.485681	5	0.409144
Zotu2057	Gammaproteobacteria	Burkholderiales	Comamonadaceae	Rhizobacter	M3	58	1682.18	0.376891	5	0.402849
Zotu246	Alphaproteobacteria	Rhizobiales	Rhizobiaceae	Allorhizobium-Neorhizobium-Pararhizobium-Rhizobium	M3	58	597.477	0.516636	5	0.39831
Zotu6973	Gammaproteobacteria	Burkholderiales	Oxalobacteraceae	Variovorax	M3	57	339.299	0.558897	5	0.401705
Zotu5782	Gammaproteobacteria	Burkholderiales	Comamonadaceae	Variovorax	M3	56	754.309	0.492208	5	0.392996
Zotu105	Gammaproteobacteria	Burkholderiales	Comamonadaceae	Ideonella	M3	56	552.462	0.488961	5	0.402162
Zotu4451	Alphaproteobacteria	Rhizobiales	Rhizobiaceae	Allorhizobium-Neorhizobium-Pararhizobium-Rhizobium	M3	56	318.814	0.52013	5	0.39104
Zotu291	Gammaproteobacteria	Burkholderiales	Oxalobacteraceae	Duganella	M3	55	738.077	0.53064	5	0.389532
Zotu351	Actinobacteria	Streptomycetales	Streptomycetaceae	Streptomyces	M3	55	458.894	0.501684	5	0.393653
Zotu525	Alphaproteobacteria	Sphingomonadales	Sphingomonadaceae	Novosphingobium	M3	55	416.623	0.541414	5	0.400567
Zotu560	Gammaproteobacteria	Xanthomonadales	AsCoM_f_152	Acidibacter	M3	55	354.988	0.522559	5	0.393872
Zotu347	Alphaproteobacteria	Rhizobiales	Beijerinckiaceae	Bosea	M3	54	1433.61	0.34102	5	0.401705
Zotu313	Alphaproteobacteria	Reyranellales	Reyranellaceae	Reyranella	M3	54	1071.56	0.449336	5	0.403309
Zotu1005	Gammaproteobacteria	Burkholderiales	Oxalobacteraceae	Noviherbaspirillum	M3	53	333.283	0.487663	5	0.400113
Zotu568	Alphaproteobacteria	Rhizobiales	Devosiaceae	Devosia	M3	52	655.046	0.512066	5	0.394752
Zotu158	Actinobacteria	Streptomycetales	Streptomycetaceae	Streptomyces	M3	52	429.985	0.512066	5	0.395193
Zotu154	Gammaproteobacteria	Burkholderiales	Comamonadaceae	Rhizobacter	M3	51	1894.12	0.378824	5	0.396968
Zotu159	Gammaproteobacteria	Burkholderiales	Comamonadaceae	Ideonella	M3	51	768.833	0.408627	5	0.393653
Zotu571	Gammaproteobacteria	AsCoM_o_1267	AsCoM_f_4827	Coxiella	M3	49	825.446	0.440476	5	0.40239
Zotu380	Gammaproteobacteria	Burkholderiales	Burkholderiaceae	Burkholderia-Caballeronia-Paraburkholderia	M3	49	367.566	0.514456	5	0.388889
Zotu515	Alphaproteobacteria	Azospirillales	AsCoM_f_378	AsCoM_g_4425	M3	49	113.064	0.653061	5	0.391473
Zotu565	Alphaproteobacteria	Rhizobiales	Rhizobiaceae	Allorhizobium-Neorhizobium-Pararhizobium-Rhizobium	M3	48	1799.73	0.327128	4	0.394531
Zotu115	Gammaproteobacteria	Burkholderiales	Burkholderiaceae	Burkholderia-Caballeronia-Paraburkholderia	M3	46	674.804	0.422222	5	0.385496
Zotu33	Alphaproteobacteria	Rhizobiales	Rhizobiaceae	Mesorhizobium	M3	46	528.962	0.510145	5	0.389532
Zotu81	Alphaproteobacteria	Rhizobiales	Rhizobiaceae	Neorhizobium	M3	45	1800.32	0.368687	5	0.396523
Zotu1063	Gammaproteobacteria	Burkholderiales	Comamonadaceae	Rhizobacter	M3	45	886.674	0.5	5	0.389317
Zotu294	Gammaproteobacteria	Burkholderiales	Oxalobacteraceae	Duganella	M3	45	239.47	0.640404	5	0.385076
Zotu181	Alphaproteobacteria	Rhizobiales	Beijerinckiaceae	Bosea	M3	44	1949.08	0.316068	5	0.397862
Zotu493	Bacilli	Entomoplasmatales	Ca_Spiroplasma	AsCoM_g_484	M3	44	1621.49	0.330867	5	0.388035
Zotu267	Gammaproteobacteria	Burkholderiales	Comamonadaceae	Rhizobacter	M3	43	143.41	0.640089	5	0.387185
Zotu427	Gammaproteobacteria	Xanthomonadales	AsCoM_f_152	Acidibacter	M3	42	837.662	0.384437	5	0.390608
Zotu809	Gammaproteobacteria	Burkholderiales	Burkholderiaceae	Burkholderia-Caballeronia-Paraburkholderia	M3	42	275.518	0.535424	5	0.379088
Zotu3	Gammaproteobacteria	Burkholderiales	Comamonadaceae	Ideonella	M3	41	778.962	0.432927	5	0.389532
Zotu856	Alphaproteobacteria	Sphingomonadales	Sphingomonadaceae	Novosphingobium	M3	41	95.8797	0.617073	5	0.383406
Zotu458	Alphaproteobacteria	Rhizobiales	Xanthobacteraceae	Bradyrhizobium	M3	41	85.8899	0.7	5	0.389103
Zotu46	Gammaproteobacteria	Burkholderiales	Comamonadaceae	Comamonas	M3	40	705.301	0.425641	5	0.376064
Zotu173	Gammaproteobacteria	Burkholderiales	Comamonadaceae	Rhizobacter	M3	40	337.35	0.55	5	0.388889
Zotu3889	Alphaproteobacteria	Rhizobiales	Xanthobacteraceae	Bradyrhizobium	M3	40	262.076	0.589744	5	0.38761
Zotu628	Alphaproteobacteria	Azospirillales	AsCoM_f_378	AsCoM_g_4425	M3	39	190.153	0.564103	5	0.392342
Zotu723	Alphaproteobacteria	Rhizobiales	Hyphomicrobiaceae	Hyphomicrobium	M3	39	91.1753	0.620783	5	0.385076
Zotu276	Alphaproteobacteria	Rhizobiales	Rhizobiaceae	Allorhizobium-Neorhizobium-Pararhizobium-Rhizobium	M3	38	1122.52	0.416785	5	0.384867
Zotu189	Gammaproteobacteria	Burkholderiales	Burkholderiaceae	Burkholderia-Caballeronia-Paraburkholderia	M3	38	61.1365	0.728307	5	0.370157
Zotu196	Gammaproteobacteria	Steroidobacterales	Steroidobacteraceae	Steroidobacter	M3	37	721.841	0.457958	5	0.379903
Zotu1085	Alphaproteobacteria	Rhizobiales	Rhizobiaceae	Allorhizobium-Neorhizobium-Pararhizobium-Rhizobium	M3	37	406.147	0.481982	5	0.383822
Zotu141	Alphaproteobacteria	Rhizobiales	Rhizobiaceae	Allorhizobium-Neorhizobium-Pararhizobium-Rhizobium	M3	36	2568.09	0.266667	5	0.388889
Zotu1449	Gammaproteobacteria	Burkholderiales	Comamonadaceae	Rhizobacter	M3	36	1984.11	0.261905	5	0.389532
Zotu300	Gammaproteobacteria	Burkholderiales	Comamonadaceae	Variovorax	M3	36	1666.52	0.273016	5	0.372105
Zotu93	Alphaproteobacteria	Rhizobiales	Rhizobiaceae	Allorhizobium-Neorhizobium-Pararhizobium-Rhizobium	M3	36	1489.42	0.490476	5	0.374867
Zotu225	Alphaproteobacteria	Rhizobiales	Xanthobacteraceae	Bradyrhizobium	M3	36	237.84	0.512698	5	0.381543
Zotu6271	Gammaproteobacteria	Burkholderiales	Burkholderiaceae	Burkholderia-Caballeronia-Paraburkholderia	M3	36	203.001	0.609524	5	0.364058
Zotu535	Alphaproteobacteria	Dongiales	Dongiaceae	Dongia	M3	36	57.5047	0.701587	5	0.376665
Zotu231	Alphaproteobacteria	Rhizobiales	Devosiaceae	Devosia	M3	35	1080.67	0.445378	5	0.379088
Zotu268	Alphaproteobacteria	Rhizobiales	Rhizobiaceae	Allorhizobium-Neorhizobium-Pararhizobium-Rhizobium	M3	35	485.861	0.601681	5	0.383822
Zotu209	Gammaproteobacteria	Burkholderiales	Comamonadaceae	Rhizobacter	M3	35	412.895	0.521008	5	0.397638
Zotu384	Alphaproteobacteria	Rhizobiales	Xanthobacteraceae	Bradyrhizobium	M3	35	197.857	0.52605	5	0.378277
Zotu259	Alphaproteobacteria	Rhizobiales	Beijerinckiaceae	Bosea	M3	34	2098.41	0.279857	5	0.388248
Zotu451	Alphaproteobacteria	Sphingomonadales	Sphingomonadaceae	Sphingomonas	M3	34	1422.6	0.299465	5	0.383406
Zotu1206	Alphaproteobacteria	Sphingomonadales	Sphingomonadaceae	Sphingomonas	M3	34	1257.52	0.324421	4	0.387397
Zotu265	Bacteroidia	Flavobacteriales	Flavobacteriaceae	Flavobacterium	M3	34	1064.23	0.449198	4	0.388462
Zotu302	Alphaproteobacteria	Rhizobiales	Hyphomicrobiaceae	Hyphomicrobium	M3	34	645.557	0.397504	5	0.390392
Zotu213	Gammaproteobacteria	Steroidobacterales	Steroidobacteraceae	Steroidobacter	M3	34	291.752	0.42959	5	0.385286
Zotu671	Gammaproteobacteria	Burkholderiales	Burkholderiaceae	Burkholderia-Caballeronia-Paraburkholderia	M3	34	151.448	0.670232	5	0.362378
Zotu603	Alphaproteobacteria	Caulobacterales	Caulobacteraceae	Caulobacter	M3	33	1135.98	0.524621	6	0.382162
Zotu9	Gammaproteobacteria	Burkholderiales	Comamonadaceae	Variovorax	M3	33	791.225	0.435606	5	0.370934
Zotu602	Gammaproteobacteria	Burkholderiales	Comamonadaceae	Rhizobacter	M3	33	255.43	0.541667	5	0.388675
Zotu5684	Gammaproteobacteria	Burkholderiales	Comamonadaceae	Ideonella	M3	33	231.661	0.623106	5	0.38403
Zotu740	Alphaproteobacteria	Rhizobiales	Hyphomicrobiaceae	Hyphomicrobium	M3	33	42.6786	0.662879	5	0.374272
Zotu279	Actinobacteria	Streptosporangiales	Thermomonosporaceae	Actinocorallia	M3	32	944.132	0.443548	5	0.382576
Zotu429	Alphaproteobacteria	Sphingomonadales	Sphingomonadaceae	Novosphingobium	M3	31	1237.8	0.4	5	0.366701
Zotu370	Alphaproteobacteria	Rhizobiales	Rhizobiaceae	Allorhizobium-Neorhizobium-Pararhizobium-Rhizobium	M3	31	976.317	0.333333	5	0.381956
Zotu528	Alphaproteobacteria	Rhizobiales	Xanthobacteraceae	Pseudorhodoplanes	M3	31	944.66	0.513978	5	0.380927
Zotu180	Alphaproteobacteria	Sphingomonadales	Sphingomonadaceae	Sphingomonas	M3	30	799.888	0.349425	5	0.375265
Zotu944	Gammaproteobacteria	Burkholderiales	Burkholderiaceae	Burkholderia-Caballeronia-Paraburkholderia	M3	30	97.2341	0.668966	5	0.354742
Zotu67	Alphaproteobacteria	Rhizobiales	Rhizobiaceae	Allorhizobium-Neorhizobium-Pararhizobium-Rhizobium	M3	29	969.886	0.29803	5	0.380927
Zotu1006	Alphaproteobacteria	Rhizobiales	Beijerinckiaceae	Bosea	M3	29	812.173	0.384236	5	0.381543
Zotu285	Alphaproteobacteria	Rhizobiales	Hyphomicrobiaceae	Hyphomicrobium	M3	29	366.259	0.460591	5	0.366701
Zotu494	Gammaproteobacteria	Burkholderiales	Comamonadaceae	Piscinibacter	M3	29	323.886	0.445813	5	0.385286
Zotu10543	Gammaproteobacteria	Burkholderiales	Comamonadaceae	Ramlibacter	M3	29	299.658	0.5	5	0.371519
Zotu9950	Gammaproteobacteria	Burkholderiales	Oxalobacteraceae	Noviherbaspirillum	M3	29	20.548	0.724138	5	0.371129
Zotu8623	Gammaproteobacteria	Burkholderiales	Comamonadaceae	Variovorax	M3	29	19.095	0.793103	5	0.369191
Zotu3839	Gammaproteobacteria	Burkholderiales	Comamonadaceae	Ideonella	M3	28	135.369	0.642857	5	0.379699
Zotu534	Alphaproteobacteria	Rhizobiales	Xanthobacteraceae	Bradyrhizobium	M3	28	18.507	0.777778	5	0.368998
Zotu526	Alphaproteobacteria	Rhizobiales	Beijerinckiaceae	Bosea	M3	27	565.239	0.441595	5	0.384867
Zotu236	Gammaproteobacteria	Burkholderiales	Comamonadaceae	Rhizobacter	M3	27	296.003	0.51567	5	0.386128
Zotu597	Gammaproteobacteria	Burkholderiales	Burkholderiaceae	Burkholderia-Caballeronia-Paraburkholderia	M3	27	94.7304	0.720798	5	0.365186
Zotu120	Actinobacteria	Streptomycetales	Streptomycetaceae	Streptomyces	M3	26	2476.91	0.193846	5	0.35998
Zotu306	Alphaproteobacteria	Sphingomonadales	Sphingomonadaceae	Novosphingobium	M3	26	1329.46	0.338462	5	0.35492
Zotu9686	Alphaproteobacteria	Rhizobiales	Rhizobiaceae	Allorhizobium-Neorhizobium-Pararhizobium-Rhizobium	M3	26	1228.07	0.276923	5	0.363123
Zotu638	Alphaproteobacteria	Rhizobiales	Hyphomicrobiaceae	Hyphomicrobium	M3	26	498.304	0.393846	5	0.37447
Zotu1011	Alphaproteobacteria	Sphingomonadales	Sphingomonadaceae	Sphingomonas	M3	26	442.855	0.409231	5	0.365564
Zotu1454	Alphaproteobacteria	Rhizobiales	Beijerinckiaceae	Bosea	M3	25	504.465	0.426667	5	0.375664
Zotu343	Alphaproteobacteria	Dongiales	Dongiaceae	Dongia	M3	25	299.305	0.493333	5	0.360898
Zotu4144	Gammaproteobacteria	Burkholderiales	Comamonadaceae	Rhizobacter	M3	24	78.3255	0.652174	5	0.366132
Zotu4298	Gammaproteobacteria	Burkholderiales	Comamonadaceae	Rhizobacter	M3	24	44.0504	0.692029	6	0.362936
Zotu522	Gammaproteobacteria	Burkholderiales	Comamonadaceae	Rhizobacter	M3	24	35.9636	0.666667	5	0.375664
Zotu255	Gammaproteobacteria	Xanthomonadales	Xanthomonadaceae	Pseudoxanthomonas	M3	23	2191.45	0.264822	5	0.366892
Zotu630	Alphaproteobacteria	Rhizobiales	Xanthobacteraceae	AsCoM_g_24	M3	23	1531.52	0.343874	5	0.373679
Zotu114	Alphaproteobacteria	Rhizobiales	Hyphomicrobiaceae	Hyphomicrobium	M3	23	404.377	0.422925	5	0.377671
Zotu9815	Actinobacteria	Streptomycetales	Streptomycetaceae	Streptomyces	M3	23	6.88969	0.853755	5	0.344542
Zotu3116	Gammaproteobacteria	Burkholderiales	Burkholderiaceae	Burkholderia-Caballeronia-Paraburkholderia	M3	22	1113.43	0.376623	5	0.350694
Zotu5862	Actinobacteria	Streptomycetales	Streptomycetaceae	Streptomyces	M3	22	38.6839	0.727273	5	0.348448
Zotu112	Gammaproteobacteria	Burkholderiales	Comamonadaceae	Ideonella	M3	21	132.902	0.52381	5	0.355992
Zotu777	Gammaproteobacteria	Steroidobacterales	Steroidobacteraceae	Steroidobacter	M3	21	17.2048	0.847619	5	0.35492
Zotu1042	Alphaproteobacteria	Caulobacterales	Caulobacteraceae	Caulobacter	M3	20	487.511	0.363158	5	0.361822
Zotu664	Alphaproteobacteria	Rhizobiales	Rhizobiaceae	Allorhizobium-Neorhizobium-Pararhizobium-Rhizobium	M3	20	200.65	0.510526	5	0.356531
Zotu176	Gammaproteobacteria	Burkholderiales	Comamonadaceae	Rhizobacter	M3	20	95.1092	0.615789	5	0.368421
Zotu9751	Gammaproteobacteria	Burkholderiales	Comamonadaceae	Ideonella	M3	20	2.9732	0.884211	5	0.364433
Zotu201	Alphaproteobacteria	Caulobacterales	Caulobacteraceae	Caulobacter	M3	19	1487.51	0.222222	5	0.355634
Zotu322	Gammaproteobacteria	Burkholderiales	Burkholderiaceae	Burkholderia-Caballeronia-Paraburkholderia	M3	19	1180.65	0.333333	5	0.356531
Zotu601	Alphaproteobacteria	Rhizobiales	Xanthobacteraceae	Pseudolabrys	M3	19	1010.8	0.415205	5	0.365942
Zotu387	Alphaproteobacteria	Rhizobiales	Rhizobiaceae	Allorhizobium-Neorhizobium-Pararhizobium-Rhizobium	M3	19	820.626	0.269006	5	0.367082
Zotu6157	Gammaproteobacteria	Burkholderiales	Comamonadaceae	Rhizobacter	M3	19	283.522	0.45614	5	0.369191
Zotu62	Gammaproteobacteria	Burkholderiales	Methylophilaceae	MM2	M3	19	15.7942	0.649123	6	0.358701
Zotu140	Gammaproteobacteria	Burkholderiales	Comamonadaceae	Variovorax	M3	18	984.724	0.24183	5	0.355098
Zotu4147	Gammaproteobacteria	Burkholderiales	Comamonadaceae	Ramlibacter	M3	18	30.7438	0.679739	5	0.351741
Zotu1784	Alphaproteobacteria	Rhizobiales	Beijerinckiaceae	Bosea	M3	17	1035.46	0.338235	5	0.347933
Zotu491	Alphaproteobacteria	Rhizobiales	Xanthobacteraceae	Pseudolabrys	M3	17	192.938	0.477941	5	0.347079
Zotu2059	Gammaproteobacteria	Burkholderiales	Comamonadaceae	Rhizobacter	M3	17	135.904	0.507353	5	0.343872
Zotu508	Bacteroidia	Cytophagales	Microscillaceae	Chryseolinea	M3	17	129.591	0.419118	5	0.351741
Zotu396	Gammaproteobacteria	Burkholderiales	Burkholderiaceae	Burkholderia-Caballeronia-Paraburkholderia	M3	17	9.01454	0.852941	5	0.328684
Zotu1511	Gammaproteobacteria	Burkholderiales	Comamonadaceae	Ramlibacter	M3	17	8.63423	0.852941	5	0.341216
Zotu8338	Gammaproteobacteria	Burkholderiales	Oxalobacteraceae	Undibacterium	M3	17	2.65771	0.889706	5	0.351217
Zotu200	Alphaproteobacteria	Rhizobiales	Rhizobiaceae	Allorhizobium-Neorhizobium-Pararhizobium-Rhizobium	M3	16	145.224	0.483333	6	0.339089
Zotu312	Gammaproteobacteria	Xanthomonadales	Rhodanobacteraceae	Rhodanobacter	M3	16	122.539	0.716667	5	0.354208
Zotu227	Gammaproteobacteria	Burkholderiales	Comamonadaceae	Rhizobacter	M3	16	120.499	0.566667	5	0.358156
Zotu3402	Gammaproteobacteria	Burkholderiales	Oxalobacteraceae	Herbaspirillum	M3	16	11.7435	0.783333	5	0.363123
Zotu2734	Alphaproteobacteria	Dongiales	Dongiaceae	Dongia	M3	16	9.68994	0.758333	5	0.346399
Zotu6	Gammaproteobacteria	Burkholderiales	Comamonadaceae	Rhizobacter	M3	15	805.444	0.371429	5	0.34742
Zotu6403	Gammaproteobacteria	Burkholderiales	Comamonadaceae	Polaromonas	M3	15	101.87	0.552381	5	0.355276
Zotu171	Gammaproteobacteria	Burkholderiales	Comamonadaceae	AsCoM_g_195	M3	15	7.3629	0.790476	5	0.353677
Zotu436	Gammaproteobacteria	Burkholderiales	Oxalobacteraceae	Noviherbaspirillum	M3	14	245.565	0.483516	5	0.364621
Zotu82	Alphaproteobacteria	Rhizobiales	Rhizobiaceae	Neorhizobium	M3	14	242.142	0.406593	5	0.338116
Zotu9292	Gammaproteobacteria	Steroidobacterales	Steroidobacteraceae	Steroidobacter	M3	14	13.1349	0.791209	5	0.334595
Zotu687	Alphaproteobacteria	Azospirillales	Azospirillaceae	Azospirillum	M3	14	4.6003	0.802198	6	0.355455
Zotu1037	Alphaproteobacteria	Rhizobiales	Hyphomicrobiaceae	Hyphomicrobium	M3	14	1.37276	0.923077	6	0.355992
Zotu399	Alphaproteobacteria	Rhizobiales	Xanthobacteraceae	AsCoM_g_112	M3	13	261.428	0.5	5	0.34725
Zotu1433	Actinobacteria	Streptosporangiales	Thermomonosporaceae	Actinocorallia	M3	13	208.275	0.538462	5	0.348619
Zotu516	Alphaproteobacteria	Rhizobiales	Rhizobiaceae	Allorhizobium-Neorhizobium-Pararhizobium-Rhizobium	M3	13	73.3718	0.730769	6	0.342373
Zotu103	Gammaproteobacteria	Burkholderiales	Comamonadaceae	Rhizobacter	M3	12	97.4033	0.515152	6	0.341216
Zotu492	Alphaproteobacteria	Sphingomonadales	Sphingomonadaceae	Novosphingobium	M3	12	29.5298	0.575758	6	0.339089
Zotu393	Bacteroidia	Cytophagales	Microscillaceae	AsCoM_g_7380	M3	12	11.3338	0.666667	5	0.348963
Zotu482	Gammaproteobacteria	Steroidobacterales	Steroidobacteraceae	Steroidobacter	M3	11	433.304	0.490909	5	0.355813
Zotu305	Alphaproteobacteria	Caulobacterales	Caulobacteraceae	Phenylobacterium	M3	11	93.7683	0.636364	5	0.341711
Zotu8550	Gammaproteobacteria	Burkholderiales	Comamonadaceae	Rhizobacter	M3	11	6.64108	0.818182	5	0.337309
Zotu11090	Gammaproteobacteria	Burkholderiales	Comamonadaceae	Variovorax	M3	11	0.375258	0.945455	5	0.347591
Zotu457	Fimbriimonadia	Fimbriimonadales	Fimbriimonadaceae	AsCoM_g_328	M3	10	1127.62	0.577778	5	0.347762
Zotu1862	Gammaproteobacteria	Burkholderiales	Comamonadaceae	AsCoM_g_195	M3	10	546.569	0.422222	5	0.348791
Zotu110	Alphaproteobacteria	Rhizobiales	Rhizobiaceae	Allorhizobium-Neorhizobium-Pararhizobium-Rhizobium	M3	10	136.919	0.377778	6	0.356531
Zotu2942	Gammaproteobacteria	Burkholderiales	Comamonadaceae	Variovorax	M3	10	90.4656	0.488889	5	0.320199
Zotu292	Actinobacteria	Streptomycetales	Streptomycetaceae	Streptomyces	M3	10	52.9862	0.666667	6	0.322096
Zotu1871	Gammaproteobacteria	Burkholderiales	Oxalobacteraceae	Noviherbaspirillum	M3	10	40.5063	0.488889	5	0.341381
Zotu725	Gammaproteobacteria	Steroidobacterales	Steroidobacteraceae	Steroidobacter	M3	10	14.7773	0.666667	6	0.302784
Zotu622	Gammaproteobacteria	Burkholderiales	Burkholderiaceae	Burkholderia-Caballeronia-Paraburkholderia	M3	10	10.5477	0.644444	6	0.344542
Zotu479	Alphaproteobacteria	Dongiales	Dongiaceae	Dongia	M3	9	1011.75	0.583333	5	0.300979
Zotu41	Gammaproteobacteria	Burkholderiales	Oxalobacteraceae	Pseudoduganella	M3	9	69.738	0.388889	5	0.314362
Zotu4820	Alphaproteobacteria	Sphingomonadales	Sphingomonadaceae	Novosphingobium	M3	9	66.093	0.5	5	0.327012
Zotu1082	Alphaproteobacteria	Rhizobiales	Rhizobiaceae	Neorhizobium	M3	9	25.5138	0.583333	5	0.325806
Zotu9940	Alphaproteobacteria	Rhizobiales	Rhizobiaceae	Allorhizobium-Neorhizobium-Pararhizobium-Rhizobium	M3	8	103.485	0.428571	5	0.337793
Zotu1901	Gammaproteobacteria	Burkholderiales	Comamonadaceae	AsCoM_g_195	M3	8	41.2391	0.571429	5	0.317896
Zotu567	Alphaproteobacteria	Rhizobiales	Beijerinckiaceae	Microvirga	M3	8	13.7998	0.607143	6	0.331148
Zotu1477	Alphaproteobacteria	Dongiales	Dongiaceae	Dongia	M3	7	240.687	0.47619	5	0.330065
Zotu715	Alphaproteobacteria	Rhizobiales	Devosiaceae	Devosia	M3	7	158.215	0.333333	5	0.299323
Zotu314	Gammaproteobacteria	Burkholderiales	Comamonadaceae	Ramlibacter	M3	7	46.0725	0.47619	5	0.33523
Zotu3877	Gammaproteobacteria	Burkholderiales	Comamonadaceae	Rhizobacter	M3	7	43.2012	0.285714	5	0.333491
Zotu1163	Gammaproteobacteria	Burkholderiales	Oxalobacteraceae	Noviherbaspirillum	M3	7	3.15026	0.761905	6	0.322242
Zotu10975	Alphaproteobacteria	Rhizobiales	Hyphomicrobiaceae	Hyphomicrobium	M3	7	2.94091	0.857143	6	0.329143
Zotu3661	Gammaproteobacteria	Burkholderiales	Comamonadaceae	AsCoM_g_195	M3	7	0	1	5	0.334121
Zotu10554	Actinobacteria	Streptomycetales	Streptomycetaceae	Streptomyces	M3	7	0	1	5	0.336988
Zotu128	Alphaproteobacteria	Rhizobiales	Rhizobiaceae	Neorhizobium	M3	6	50.1978	0.333333	5	0.313248
Zotu721	Gammaproteobacteria	Burkholderiales	Oxalobacteraceae	Massilia	M3	6	6.04903	0.666667	5	0.330838
Zotu10553	Gammaproteobacteria	Burkholderiales	Comamonadaceae	Variovorax	M3	6	1.63041	0.8	5	0.350694
Zotu470	Alphaproteobacteria	Sphingomonadales	Sphingomonadaceae	Novosphingobium	M3	6	0.589677	0.866667	5	0.317183
Zotu409	Alphaproteobacteria	Rhizobiales	Beijerinckiaceae	Bosea	M3	5	35.7326	0.3	6	0.307525
Zotu645	Alphaproteobacteria	Sphingomonadales	Sphingomonadaceae	Novosphingobium	M3	5	6.05713	0.7	5	0.32777
Zotu3620	Alphaproteobacteria	Sphingomonadales	Sphingomonadaceae	Novosphingobium	M3	4	64.2374	0.166667	5	0.307258
Zotu9249	Gammaproteobacteria	Burkholderiales	Comamonadaceae	Ramlibacter	M3	4	0.098958	0.833333	6	0.317753
Zotu905	Gammaproteobacteria	Burkholderiales	Oxalobacteraceae	Herbaspirillum	M3	4	0	1	6	0.315625
Zotu851	Actinobacteria	Streptomycetales	Streptomycetaceae	Streptomyces	M3	4	0	1	5	0.308869
Zotu562	Acidobacteriae	Acidobacteriales	Acidobacteriaceae	Terriglobus	M3	4	0	1	6	0.297059
Zotu137	Gammaproteobacteria	Burkholderiales	Comamonadaceae	Rhizobacter	M3	3	724.48	0	6	0.266692
Zotu704	Gammaproteobacteria	Burkholderiales	Comamonadaceae	Rhizobacter	M3	3	709.751	0	6	0.314642
Zotu9933	Gammaproteobacteria	Burkholderiales	Comamonadaceae	Rhizobacter	M3	3	213.692	0.333333	5	0.320635
Zotu217	Gammaproteobacteria	Burkholderiales	Comamonadaceae	AsCoM_g_195	M3	3	52.8163	0	5	0.311866
Zotu408	Alphaproteobacteria	Rhizobiales	Hyphomicrobiaceae	Hyphomicrobium	M3	3	8.79331	0	6	0.310906
Zotu459	Bdellovibrionia	Bdellovibrionales	Bdellovibrionaceae	Bdellovibrio	M3	3	0.838181	0.666667	6	0.298564
Zotu464	Alphaproteobacteria	Rhizobiales	Xanthobacteraceae	Bradyrhizobium	M3	3	0	1	6	0.308195
Zotu973	Alphaproteobacteria	Caulobacterales	Caulobacteraceae	Caulobacter	M3	3	0	1	6	0.296064
Zotu412	Gammaproteobacteria	Burkholderiales	Comamonadaceae	Polaromonas	M3	3	0	1	6	0.313109
Zotu537	Gammaproteobacteria	Burkholderiales	Oxalobacteraceae	Massilia	M3	2	8.16815	0	5	0.302913
Zotu829	Alphaproteobacteria	Rhizobiales	Bradyrhizobiaceae	AsCoM_g_71	M3	2	2.45517	0	5	0.285311
Zotu2223	Gammaproteobacteria	Burkholderiales	Comamonadaceae	AsCoM_g_195	M3	2	0	1	6	0.272028
Zotu551	Alphaproteobacteria	Rhizobiales	Hyphomicrobiaceae	Hyphomicrobium	M3	2	0	1	6	0.287632
Zotu1207	Gammaproteobacteria	Burkholderiales	Comamonadaceae	Rhizobacter	M3	2	0	1	5	0.297559
Zotu1087	Alphaproteobacteria	Rhizobiales	Xanthobacteraceae	Tardiphaga	M3	2	0	1	6	0.286119
Zotu844	Gammaproteobacteria	Burkholderiales	Burkholderiaceae	Trinickia	M3	2	0	1	6	0.277909
Zotu9867	Gammaproteobacteria	Burkholderiales	Comamonadaceae	Acidovorax	M3	1	0	0	6	0.258218
Zotu156	Alphaproteobacteria	Rhizobiales	Rhizobiaceae	Allorhizobium-Neorhizobium-Pararhizobium-Rhizobium	M3	1	0	0	6	0.276821
Zotu9658	Alphaproteobacteria	Rhizobiales	Xanthobacteraceae	Bradyrhizobium	M3	1	0	0	6	0.231424
Zotu365	Alphaproteobacteria	Caulobacterales	Caulobacteraceae	Caulobacter	M3	1	0	0	6	0.272762
Zotu195	Gammaproteobacteria	Burkholderiales	Oxalobacteraceae	Massilia	M3	1	0	0	6	0.262046
Zotu468	Gammaproteobacteria	Steroidobacterales	Steroidobacteraceae	Steroidobacter	M3	1	0	0	7	0.239418
Zotu1530	Actinobacteria	Streptomycetales	Streptomycetaceae	Streptomyces	M3	1	0	0	6	0.264794
Zotu198	Gammaproteobacteria	Burkholderiales	Comamonadaceae	Variovorax	M3	1	0	0	6	0.264794

## Sheet: root_inorganic
ASVid	Class	Order	Family	Genus	modularity_class	Correlation degree	betweeness.centrality	clustering_coefficient	eccentricity	closness.centrality
Zotu53	Actinobacteria	Streptomycetales	Streptomycetaceae	Streptomyces	M1	20	5321.2	0.405229	9	0.239899
Zotu30	Actinobacteria	Streptomycetales	Streptomycetaceae	Streptomyces	M1	20	1640.81	0.477124	9	0.234713
Zotu351	Actinobacteria	Streptomycetales	Streptomycetaceae	Streptomyces	M1	20	1157.54	0.555556	9	0.235732
Zotu158	Actinobacteria	Streptomycetales	Streptomycetaceae	Streptomyces	M1	19	1036.18	0.610294	9	0.235586
Zotu411	Actinobacteria	Streptomycetales	Streptomycetaceae	Streptomyces	M1	18	786.408	0.658333	9	0.235149
Zotu7685	Actinobacteria	Streptomycetales	Streptomycetaceae	Streptomyces	M1	17	1032.57	0.619048	9	0.231707
Zotu131	Actinobacteria	Streptomycetales	Streptomycetaceae	Streptomyces	M1	17	815.488	0.619048	9	0.233702
Zotu5862	Actinobacteria	Streptomycetales	Streptomycetaceae	Streptomyces	M1	16	3962.65	0.582418	8	0.248528
Zotu10554	Actinobacteria	Streptomycetales	Streptomycetaceae	Streptomyces	M1	16	2241.36	0.714286	8	0.254181
Zotu4937	Actinobacteria	Streptomycetales	Streptomycetaceae	Streptomyces	M1	16	1417.3	0.692308	9	0.241117
Zotu107	Actinobacteria	Streptomycetales	Streptomycetaceae	Streptomyces	M1	16	1365.5	0.483516	9	0.240811
Zotu10364	Actinobacteria	Streptomycetales	Streptomycetaceae	Streptomyces	M1	15	1600.73	0.589744	9	0.238693
Zotu3608	Actinobacteria	Streptomycetales	Streptomycetaceae	Streptomyces	M1	15	318.181	0.692308	9	0.231144
Zotu7515	Actinobacteria	Streptomycetales	Streptomycetaceae	Streptomyces	M1	14	2403.28	0.348485	10	0.225653
Zotu120	Actinobacteria	Streptomycetales	Streptomycetaceae	Streptomyces	M1	14	1300.83	0.424242	9	0.236318
Zotu9040	Alphaproteobacteria	Rhizobiales	Rhizobiaceae	Allorhizobium-Neorhizobium-Pararhizobium-Rhizobium	M1	14	980.232	0.515152	9	0.231003
Zotu1209	Actinobacteria	Streptomycetales	Streptomycetaceae	Streptomyces	M1	12	2744.85	0.177778	9	0.232701
Zotu4634	Gammaproteobacteria	Burkholderiales	Oxalobacteraceae	Duganella	M1	12	914.216	0.333333	10	0.214085
Zotu964	Actinobacteria	Streptomycetales	Streptomycetaceae	Streptomyces	M1	11	2154.96	0.25	9	0.223925
Zotu18	Actinobacteria	Streptomycetales	Streptomycetaceae	Streptomyces	M1	10	1010.06	0.214286	10	0.213603
Zotu174	Alphaproteobacteria	Caulobacterales	Caulobacteraceae	Brevundimonas	M1	9	2769.36	0.190476	8	0.242967
Zotu279	Actinobacteria	Streptosporangiales	Thermomonosporaceae	Actinocorallia	M1	9	2672.13	0.190476	8	0.239295
Zotu310	Actinobacteria	Streptomycetales	Streptomycetaceae	Streptomyces	M1	8	1206.25	0.266667	9	0.212766
Zotu297	Gammaproteobacteria	Steroidobacterales	Steroidobacteraceae	Steroidobacter	M1	8	1119.17	0.266667	10	0.201378
Zotu3624	Actinobacteria	Streptomycetales	Streptomycetaceae	Streptomyces	M1	8	904.161	0.2	9	0.209482
Zotu292	Actinobacteria	Streptomycetales	Streptomycetaceae	Streptomyces	M1	8	37.8805	0.666667	10	0.206859
Zotu1784	Alphaproteobacteria	Rhizobiales	Beijerinckiaceae	Bosea	M1	7	974.537	0.4	8	0.230863
Zotu7517	Actinobacteria	Streptomycetales	Streptomycetaceae	Streptomyces	M1	7	427.534	0.3	10	0.200211
Zotu409	Alphaproteobacteria	Rhizobiales	Beijerinckiaceae	Bosea	M1	7	135.111	0.5	9	0.223398
Zotu514	Actinobacteria	Streptomycetales	Streptomycetaceae	Streptomyces	M1	6	1410.84	0.166667	9	0.205184
Zotu343	Alphaproteobacteria	Dongiales	Dongiaceae	Dongia	M1	6	409.782	0.333333	9	0.21542
Zotu1530	Actinobacteria	Streptomycetales	Streptomycetaceae	Streptomyces	M1	6	109.817	0.333333	10	0.196382
Zotu302	Alphaproteobacteria	Rhizobiales	Hyphomicrobiaceae	Hyphomicrobium	M1	5	757	0	10	0.170633
Zotu272	Alphaproteobacteria	Dongiales	Dongiaceae	Dongia	M1	5	379	0.333333	10	0.190285
Zotu70	Gammaproteobacteria	Steroidobacterales	Steroidobacteraceae	Steroidobacter	M1	5	379	0.333333	11	0.167919
Zotu37	Actinobacteria	Streptomycetales	Streptomycetaceae	Streptomyces	M1	5	190.967	0.333333	10	0.200528
Zotu446	Gammaproteobacteria	Steroidobacterales	Steroidobacteraceae	Steroidobacter	M1	5	141.974	0.666667	10	0.186092
Zotu248	Actinobacteria	Streptomycetales	Streptomycetaceae	Streptomyces	M1	5	99.506	0.333333	10	0.195272
Zotu8285	Actinobacteria	Streptomycetales	Streptomycetaceae	Streptomyces	M1	5	85.536	0.666667	10	0.195373
Zotu2224	Actinobacteria	Streptomycetales	Streptomycetaceae	Streptomyces	M1	5	26.9733	0.333333	11	0.178236
Zotu1223	Actinobacteria	Streptomycetales	Streptomycetaceae	Streptomyces	M1	4	379	0	9	0.19937
Zotu4360	Gammaproteobacteria	Burkholderiales	Burkholderiaceae	Burkholderia-Caballeronia-Paraburkholderia	M1	4	59.461	0	10	0.205073
Zotu2734	Alphaproteobacteria	Dongiales	Dongiaceae	Dongia	M1	4	0	1	10	0.189715
Zotu1505	Actinobacteria	Streptomycetales	Streptomycetaceae	Streptomyces	M1	4	0	1	11	0.176334
Zotu1319	Alphaproteobacteria	Rhizobiales	Rhizobiaceae	Allorhizobium-Neorhizobium-Pararhizobium-Rhizobium	M1	3	0	0	11	0.145817
Zotu9686	Alphaproteobacteria	Rhizobiales	Rhizobiaceae	Allorhizobium-Neorhizobium-Pararhizobium-Rhizobium	M1	3	0	0	12	0.14383
Zotu745	Alphaproteobacteria	Rhizobiales	Devosiaceae	Devosia	M1	3	0	0	10	0.166302
Zotu551	Alphaproteobacteria	Rhizobiales	Hyphomicrobiaceae	Hyphomicrobium	M1	3	0	0	11	0.159933
Zotu645	Alphaproteobacteria	Sphingomonadales	Sphingomonadaceae	Novosphingobium	M1	3	0	0	11	0.167696
Zotu9611	Alphaproteobacteria	Sphingomonadales	Sphingomonadaceae	Novosphingobium	M1	3	0	0	11	0.176416
Zotu5344	Actinobacteria	Streptomycetales	Streptomycetaceae	Streptomyces	M1	3	0	0	11	0.166886
Zotu26	Alphaproteobacteria	Rhizobiales	Rhizobiaceae	Neorhizobium	M2	30	5008.78	0.238095	8	0.2855
Zotu4	Alphaproteobacteria	Rhizobiales	Rhizobiaceae	Neorhizobium	M2	30	2542.63	0.23545	8	0.275562
Zotu152	Alphaproteobacteria	Rhizobiales	Rhizobiaceae	Neorhizobium	M2	29	8368.24	0.361823	8	0.270463
Zotu210	Alphaproteobacteria	Caulobacterales	Caulobacteraceae	Caulobacter	M2	28	712.386	0.498462	9	0.23199
Zotu56	Alphaproteobacteria	Caulobacterales	Caulobacteraceae	Caulobacter	M2	28	582.94	0.510769	9	0.231284
Zotu648	Alphaproteobacteria	Caulobacterales	Caulobacteraceae	Caulobacter	M2	27	1401.49	0.526667	9	0.232132
Zotu44	Alphaproteobacteria	Caulobacterales	Caulobacteraceae	Caulobacter	M2	27	478.96	0.543333	9	0.231144
Zotu14	Alphaproteobacteria	Caulobacterales	Caulobacteraceae	Caulobacter	M2	25	436.041	0.604743	9	0.230863
Zotu31	Alphaproteobacteria	Rhizobiales	Rhizobiaceae	Neorhizobium	M2	22	1237.69	0.321053	8	0.261528
Zotu132	Alphaproteobacteria	Caulobacterales	Caulobacteraceae	Caulobacter	M2	22	1006.57	0.589474	9	0.231144
Zotu255	Gammaproteobacteria	Xanthomonadales	Xanthomonadaceae	Pseudoxanthomonas	M2	20	382.508	0.679739	8	0.270463
Zotu1210	Alphaproteobacteria	Caulobacterales	Caulobacteraceae	Caulobacter	M2	20	216.537	0.751634	9	0.228228
Zotu201	Alphaproteobacteria	Caulobacterales	Caulobacteraceae	Caulobacter	M2	20	115.079	0.75817	9	0.228228
Zotu1400	Alphaproteobacteria	Rhizobiales	Rhizobiaceae	Neorhizobium	M2	19	3923.51	0.610294	9	0.253333
Zotu68	Alphaproteobacteria	Rhizobiales	Rhizobiaceae	Neorhizobium	M2	19	1200.48	0.352941	8	0.256237
Zotu39	Alphaproteobacteria	Rhizobiales	Rhizobiaceae	Allorhizobium-Neorhizobium-Pararhizobium-Rhizobium	M2	19	542.752	0.426471	8	0.269504
Zotu218	Alphaproteobacteria	Caulobacterales	Caulobacteraceae	Caulobacter	M2	19	320.357	0.727941	9	0.228916
Zotu49	Alphaproteobacteria	Rhizobiales	Rhizobiaceae	Allorhizobium-Neorhizobium-Pararhizobium-Rhizobium	M2	17	1185.06	0.561905	8	0.257104
Zotu180	Alphaproteobacteria	Sphingomonadales	Sphingomonadaceae	Sphingomonas	M2	17	837.168	0.533333	8	0.246753
Zotu85	Alphaproteobacteria	Sphingomonadales	Sphingomonadaceae	Novosphingobium	M2	17	89.262	0.895238	9	0.227818
Zotu375	Alphaproteobacteria	Caulobacterales	Caulobacteraceae	Caulobacter	M2	16	187.526	0.824176	9	0.218894
Zotu25	Alphaproteobacteria	Rhizobiales	Rhizobiaceae	Neorhizobium	M2	15	782.363	0.423077	9	0.245003
Zotu763	Alphaproteobacteria	Sphingomonadales	Sphingomonadaceae	Novosphingobium	M2	14	367.582	0.5	8	0.254863
Zotu108	Alphaproteobacteria	Caulobacterales	Caulobacteraceae	Caulobacter	M2	13	41.8307	0.945455	9	0.226056
Zotu2768	Alphaproteobacteria	Caulobacterales	Caulobacteraceae	Caulobacter	M2	13	0.265152	0.963636	10	0.191822
Zotu6336	Alphaproteobacteria	Caulobacterales	Caulobacteraceae	Brevundimonas	M2	11	748.097	0.777778	9	0.231144
Zotu451	Alphaproteobacteria	Sphingomonadales	Sphingomonadaceae	Sphingomonas	M2	11	143.402	0.722222	8	0.241117
Zotu476	Alphaproteobacteria	Caulobacterales	Caulobacteraceae	Caulobacter	M2	11	16.9709	0.888889	9	0.216155
Zotu249	Alphaproteobacteria	Rhizobiales	Rhizobiaceae	Neorhizobium	M2	10	50.9098	0.678571	8	0.239445
Zotu128	Alphaproteobacteria	Rhizobiales	Rhizobiaceae	Neorhizobium	M2	10	3.16011	0.892857	9	0.234134
Zotu8	Gammaproteobacteria	Burkholderiales	Comamonadaceae	Ramlibacter	M2	9	639.387	0.190476	9	0.216032
Zotu136	Alphaproteobacteria	Rhizobiales	Rhizobiaceae	Allorhizobium-Neorhizobium-Pararhizobium-Rhizobium	M2	9	248.529	0.761905	9	0.233272
Zotu831	Alphaproteobacteria	Caulobacterales	Caulobacteraceae	Caulobacter	M2	9	197.279	0.571429	8	0.258503
Zotu595	Alphaproteobacteria	Rhizobiales	Rhizobiaceae	Neorhizobium	M2	9	93.0394	0.47619	9	0.234423
Zotu9758	Alphaproteobacteria	Rhizobiales	Rhizobiaceae	Neorhizobium	M2	9	5.85983	0.761905	9	0.236613
Zotu2405	Alphaproteobacteria	Rhizobiales	Rhizobiaceae	Allorhizobium-Neorhizobium-Pararhizobium-Rhizobium	M2	8	544.503	0.266667	9	0.237946
Zotu123	Gammaproteobacteria	Burkholderiales	Comamonadaceae	Variovorax	M2	8	242.86	0.266667	9	0.240659
Zotu223	Gammaproteobacteria	Burkholderiales	Burkholderiaceae	Burkholderia-Caballeronia-Paraburkholderia	M2	7	713.571	0.3	10	0.198433
Zotu1011	Alphaproteobacteria	Sphingomonadales	Sphingomonadaceae	Sphingomonas	M2	7	220.931	0.3	9	0.223136
Zotu2008	Alphaproteobacteria	Rhizobiales	Rhizobiaceae	Allorhizobium-Neorhizobium-Pararhizobium-Rhizobium	M2	7	130.549	0.7	9	0.232558
Zotu81	Alphaproteobacteria	Rhizobiales	Rhizobiaceae	Neorhizobium	M2	7	1.43324	0.9	9	0.236908
Zotu488	Alphaproteobacteria	Sphingomonadales	Sphingomonadaceae	Sphingomonas	M2	6	669.661	0.166667	9	0.212054
Zotu104	Alphaproteobacteria	Caulobacterales	Caulobacteraceae	Caulobacter	M2	6	449.217	0	9	0.230583
Zotu82	Alphaproteobacteria	Rhizobiales	Rhizobiaceae	Neorhizobium	M2	6	228.868	0.5	9	0.215297
Zotu117	Gammaproteobacteria	Burkholderiales	Comamonadaceae	Variovorax	M2	6	153.686	0.333333	9	0.223136
Zotu761	Alphaproteobacteria	Rhizobiales	Rhizobiaceae	Neorhizobium	M2	6	4.82353	0.666667	8	0.238095
Zotu7470	Alphaproteobacteria	Caulobacterales	Caulobacteraceae	Caulobacter	M2	6	0	1	10	0.189337
Zotu4741	Alphaproteobacteria	Caulobacterales	Caulobacteraceae	Caulobacter	M2	6	0	1	10	0.189526
Zotu400	Alphaproteobacteria	Caulobacterales	Caulobacteraceae	Brevundimonas	M2	5	60.3823	0	9	0.227818
Zotu558	Actinobacteria	Streptomycetales	Streptomycetaceae	Streptomyces	M2	4	77.0483	0	9	0.205516
Zotu1245	Alphaproteobacteria	Rhizobiales	Rhizobiaceae	Allorhizobium-Neorhizobium-Pararhizobium-Rhizobium	M2	4	0	1	10	0.188492
Zotu181	Alphaproteobacteria	Rhizobiales	Beijerinckiaceae	Bosea	M2	4	0	1	10	0.184287
Zotu1355	Alphaproteobacteria	Rhizobiales	Rhizobiaceae	Neorhizobium	M2	4	0	1	9	0.214326
Zotu10387	Alphaproteobacteria	Rhizobiales	Rhizobiaceae	Allorhizobium-Neorhizobium-Pararhizobium-Rhizobium	M2	3	0	0	10	0.177736
Zotu511	Alphaproteobacteria	Rhizobiales	Devosiaceae	Devosia	M2	3	0	0	10	0.192308
Zotu299	Alphaproteobacteria	Rhizobiales	Rhizobiaceae	Mesorhizobium	M2	3	0	0	9	0.216155
Zotu611	Alphaproteobacteria	Rhizobiales	Rhizobiaceae	Mesorhizobium	M2	3	0	0	9	0.207424
Zotu775	Alphaproteobacteria	Rhizobiales	Rhizobiaceae	Neorhizobium	M2	3	0	0	9	0.222222
Zotu421	Alphaproteobacteria	Sphingomonadales	Sphingomonadaceae	Novosphingobium	M2	3	0	0	10	0.18784
Zotu7598	Gammaproteobacteria	Burkholderiales	Comamonadaceae	Ramlibacter	M2	3	0	0	9	0.19802
Zotu112	Gammaproteobacteria	Burkholderiales	Comamonadaceae	Ideonella	M3	39	4337.08	0.322823	7	0.301827
Zotu6	Gammaproteobacteria	Burkholderiales	Comamonadaceae	Rhizobacter	M3	34	2194.96	0.413306	7	0.285929
Zotu95	Gammaproteobacteria	Burkholderiales	Comamonadaceae	Rhizobacter	M3	30	1702.28	0.47619	8	0.275163
Zotu1207	Gammaproteobacteria	Burkholderiales	Comamonadaceae	Rhizobacter	M3	29	4992.46	0.290598	7	0.29052
Zotu594	Gammaproteobacteria	Burkholderiales	Oxalobacteraceae	Rhizobacter	M3	28	5326.19	0.421538	8	0.283582
Zotu87	Gammaproteobacteria	Burkholderiales	Oxalobacteraceae	Massilia	M3	28	3595.3	0.369231	8	0.278388
Zotu261	Gammaproteobacteria	Burkholderiales	Comamonadaceae	Rhizobacter	M3	28	1682.74	0.507692	8	0.267229
Zotu212	Gammaproteobacteria	Burkholderiales	Comamonadaceae	Rhizobacter	M3	26	347.082	0.572464	8	0.267041
Zotu554	Gammaproteobacteria	Burkholderiales	Comamonadaceae	Rhizobacter	M3	25	1903.94	0.434783	7	0.285714
Zotu9596	Gammaproteobacteria	Burkholderiales	Comamonadaceae	Ideonella	M3	25	808.666	0.525692	7	0.279206
Zotu146	Gammaproteobacteria	Burkholderiales	Comamonadaceae	Rhizobacter	M3	23	557.415	0.533333	8	0.259918
Zotu9933	Gammaproteobacteria	Burkholderiales	Comamonadaceae	Rhizobacter	M3	20	688.593	0.640523	7	0.269313
Zotu9639	Alphaproteobacteria	Rhizobiales	Devosiaceae	Devosia	M3	19	2767.06	0.676471	7	0.264993
Zotu1486	Gammaproteobacteria	Steroidobacterales	Steroidobacteraceae	AsCoM_g_321	M3	19	1539.48	0.367647	8	0.270078
Zotu154	Gammaproteobacteria	Burkholderiales	Comamonadaceae	Rhizobacter	M3	19	286.246	0.647059	8	0.26648
Zotu5313	Alphaproteobacteria	Rhizobiales	Devosiaceae	Devosia	M3	19	53.21	0.757353	8	0.257453
Zotu9292	Gammaproteobacteria	Steroidobacterales	Steroidobacteraceae	Steroidobacter	M3	18	2188.98	0.3	7	0.278388
Zotu9597	Actinobacteria	Streptomycetales	Streptomycetaceae	Streptomyces	M3	18	461.075	0.566667	7	0.262612
Zotu559	Gammaproteobacteria	Pseudomonadales	Moraxellaceae	AsCoM_g_4509	M3	17	3853.52	0.32381	8	0.262794
Zotu6289	Alphaproteobacteria	Rhizobiales	Rhizobiaceae	Allorhizobium-Neorhizobium-Pararhizobium-Rhizobium	M3	17	1189.51	0.314286	8	0.257627
Zotu2186	Gammaproteobacteria	Burkholderiales	Comamonadaceae	Rhizobacter	M3	17	32.7647	0.790476	8	0.257627
Zotu2381	Gammaproteobacteria	Burkholderiales	Comamonadaceae	Rhizobacter	M3	16	26.6293	0.824176	8	0.255205
Zotu2819	Gammaproteobacteria	Burkholderiales	Comamonadaceae	Rhizobacter	M3	14	6360.96	0.393939	7	0.274566
Zotu196	Gammaproteobacteria	Steroidobacterales	Steroidobacteraceae	Steroidobacter	M3	13	2248.92	0.254545	8	0.247396
Zotu599	Gammaproteobacteria	Burkholderiales	Oxalobacteraceae	Noviherbaspirillum	M3	12	3322	0.311111	7	0.267794
Zotu884	Gammaproteobacteria	Steroidobacterales	Steroidobacteraceae	Steroidobacter	M3	12	1042.96	0.355556	8	0.25641
Zotu205	Chloroflexia	Chloroflexales	Roseiflexaceae	AsCoM_g_10005	M3	12	111.781	0.6	9	0.237352
Zotu5727	Gammaproteobacteria	Burkholderiales	Comamonadaceae	Rhizobacter	M3	12	96.5642	0.866667	7	0.261528
Zotu137	Gammaproteobacteria	Burkholderiales	Comamonadaceae	Rhizobacter	M3	11	1.60524	0.916667	8	0.231566
Zotu581	Gammaproteobacteria	Burkholderiales	Comamonadaceae	AsCoM_g_195	M3	10	3280.54	0.214286	8	0.249017
Zotu482	Gammaproteobacteria	Steroidobacterales	Steroidobacteraceae	Steroidobacter	M3	9	1720.31	0.142857	8	0.226325
Zotu3435	Gammaproteobacteria	Burkholderiales	Comamonadaceae	AsCoM_g_195	M3	9	913.91	0.142857	8	0.242502
Zotu10637	Gammaproteobacteria	Burkholderiales	Methylophilaceae	AsCoM_g_16	M3	9	152.333	0.47619	9	0.22864
Zotu404	Gammaproteobacteria	Xanthomonadales	AsCoM_f_152	Acidibacter	M3	9	115.011	0.52381	8	0.241577
Zotu51	Gammaproteobacteria	Burkholderiales	Oxalobacteraceae	Noviherbaspirillum	M3	8	1900.27	0.266667	9	0.229469
Zotu306	Alphaproteobacteria	Sphingomonadales	Sphingomonadaceae	Novosphingobium	M3	8	1445.87	0.066667	9	0.211699
Zotu9815	Actinobacteria	Streptomycetales	Streptomycetaceae	Streptomyces	M3	8	1230.87	0.4	8	0.236908
Zotu1871	Gammaproteobacteria	Burkholderiales	Oxalobacteraceae	Noviherbaspirillum	M3	8	894.225	0.4	9	0.221316
Zotu447	Alphaproteobacteria	Sphingomonadales	Sphingomonadaceae	Novosphingobium	M3	8	282.056	0.2	9	0.226595
Zotu821	Gammaproteobacteria	Burkholderiales	Oxalobacteraceae	Massilia	M3	8	242.764	0.4	8	0.24918
Zotu692	Gammaproteobacteria	Xanthomonadales	AsCoM_f_152	Acidibacter	M3	8	163.265	0.466667	9	0.231849
Zotu8163	Alphaproteobacteria	Rhizobiales	Rhizobiaceae	Allorhizobium-Neorhizobium-Pararhizobium-Rhizobium	M3	8	155.616	0.6	8	0.236908
Zotu213	Gammaproteobacteria	Steroidobacterales	Steroidobacteraceae	Steroidobacter	M3	7	2726.94	0.3	9	0.22029
Zotu7765	Gammaproteobacteria	Burkholderiales	Oxalobacteraceae	Herbaspirillum	M3	7	80.4152	0.5	8	0.237352
Zotu2356	Alphaproteobacteria	Sphingomonadales	Sphingomonadaceae	Novosphingobium	M3	6	454.795	0.333333	9	0.211581
Zotu7835	Gammaproteobacteria	Burkholderiales	Comamonadaceae	Rhizobacter	M3	6	52.259	0.333333	9	0.216401
Zotu696	Gammaproteobacteria	Steroidobacterales	Steroidobacteraceae	Steroidobacter	M3	6	24.0646	0.5	8	0.233272
Zotu3884	Gammaproteobacteria	Burkholderiales	Comamonadaceae	AsCoM_g_195	M3	6	1.62777	0.666667	8	0.23676
Zotu839	Gammaproteobacteria	Burkholderiales	Comamonadaceae	Ideonella	M3	5	379	0.333333	9	0.222613
Zotu111	Gammaproteobacteria	Burkholderiales	Comamonadaceae	AsCoM_g_195	M3	4	0	1	9	0.206074
Zotu596	Alphaproteobacteria	Rhizobiales	Xanthobacteraceae	AsCoM_g_703	M3	4	0	1	8	0.218391
Zotu4995	Gammaproteobacteria	Burkholderiales	Oxalobacteraceae	AsCoM_g_171	M3	3	0	0	10	0.182167
Zotu470	Alphaproteobacteria	Sphingomonadales	Sphingomonadaceae	Novosphingobium	M3	3	0	0	10	0.174793
Zotu1113	Gammaproteobacteria	Burkholderiales	Comamonadaceae	Paucibacter	M3	3	0	0	9	0.212766
Zotu46	Gammaproteobacteria	Burkholderiales	Comamonadaceae	Comamonas	M4	22	3654.35	0.378947	7	0.288097
Zotu105	Gammaproteobacteria	Burkholderiales	Comamonadaceae	Ideonella	M4	21	4120.02	0.274854	7	0.276968
Zotu3	Gammaproteobacteria	Burkholderiales	Comamonadaceae	Ideonella	M4	19	1404.33	0.470588	7	0.275562
Zotu165	Gammaproteobacteria	Burkholderiales	Comamonadaceae	Ideonella	M4	18	2989.8	0.458333	7	0.283159
Zotu11075	Gammaproteobacteria	Burkholderiales	Comamonadaceae	Ideonella	M4	17	1435.72	0.428571	8	0.26081
Zotu5511	Gammaproteobacteria	Burkholderiales	Comamonadaceae	Variovorax	M4	15	1231.39	0.5	8	0.258679
Zotu159	Gammaproteobacteria	Burkholderiales	Comamonadaceae	Ideonella	M4	13	1618.78	0.527273	8	0.261168
Zotu230	Gammaproteobacteria	Burkholderiales	Comamonadaceae	Ideonella	M4	13	472.885	0.672727	7	0.264808
Zotu8550	Gammaproteobacteria	Burkholderiales	Comamonadaceae	Rhizobacter	M4	12	754.133	0.355556	8	0.260989
Zotu5557	Gammaproteobacteria	Burkholderiales	Comamonadaceae	Ideonella	M4	11	1319.48	0.583333	7	0.262976
Zotu5684	Gammaproteobacteria	Burkholderiales	Comamonadaceae	Ideonella	M4	11	157.077	0.666667	8	0.243902
Zotu1774	Gammaproteobacteria	Burkholderiales	Comamonadaceae	Comamonas	M4	11	115.097	0.638889	7	0.259032
Zotu9751	Gammaproteobacteria	Burkholderiales	Comamonadaceae	Ideonella	M4	9	1114.93	0.142857	8	0.233129
Zotu2009	Gammaproteobacteria	Burkholderiales	Comamonadaceae	Ideonella	M4	9	25.6157	0.809524	7	0.25572
Zotu7590	Gammaproteobacteria	Burkholderiales	Comamonadaceae	Ideonella	M4	8	0	1	8	0.238843
Zotu21	Gammaproteobacteria	Burkholderiales	Comamonadaceae	AsCoM_g_195	M4	7	1698.82	0.3	9	0.202451
Zotu45	Gammaproteobacteria	Burkholderiales	Comamonadaceae	Piscinibacter	M4	6	2344.44	0.166667	8	0.234423
Zotu3839	Gammaproteobacteria	Burkholderiales	Comamonadaceae	Ideonella	M4	6	0	1	8	0.229607
Zotu5122	Gammaproteobacteria	Burkholderiales	Comamonadaceae	Rhizobacter	M4	4	379	0	10	0.168589
Zotu418	Alphaproteobacteria	Rhizobiales	Rhizobiaceae	Allorhizobium-Neorhizobium-Pararhizobium-Rhizobium	M4	3	0	0	11	0.144322
Zotu9813	Alphaproteobacteria	Rhizobiales	Rhizobiaceae	Mesorhizobium	M5	26	5927.39	0.351449	9	0.231566
Zotu7538	Gammaproteobacteria	Burkholderiales	Burkholderiaceae	Caballeronia	M5	20	6982.15	0.352941	8	0.269504
Zotu939	Gammaproteobacteria	Burkholderiales	Burkholderiaceae	Caballeronia	M5	19	1474.59	0.522059	9	0.239899
Zotu134	Gammaproteobacteria	Burkholderiales	Burkholderiaceae	Burkholderia-Caballeronia-Paraburkholderia	M5	19	1321.88	0.610294	9	0.238394
Zotu573	Gammaproteobacteria	Burkholderiales	Burkholderiaceae	Burkholderia-Caballeronia-Paraburkholderia	M5	19	868.275	0.610294	9	0.235586
Zotu58	Gammaproteobacteria	Burkholderiales	Burkholderiaceae	AsCoM_g_686	M5	17	598.105	0.742857	9	0.235294
Zotu475	Gammaproteobacteria	Burkholderiales	Oxalobacteraceae	Herbaspirillum	M5	17	107.961	0.733333	9	0.224985
Zotu415	Gammaproteobacteria	Burkholderiales	Burkholderiaceae	Burkholderia	M5	16	492.748	0.78022	10	0.224985
Zotu350	Gammaproteobacteria	Burkholderiales	Burkholderiaceae	Caballeronia	M5	16	92.7238	0.802198	9	0.223267
Zotu303	Gammaproteobacteria	Burkholderiales	Burkholderiaceae	AsCoM_g_11883	M5	14	4.3686	0.954545	10	0.208791
Zotu65	Gammaproteobacteria	Burkholderiales	Burkholderiaceae	AsCoM_g_11883	M5	14	4.3686	0.954545	10	0.208791
Zotu342	Gammaproteobacteria	Burkholderiales	Burkholderiaceae	Burkholderia-Caballeronia-Paraburkholderia	M5	14	4.3686	0.954545	10	0.208791
Zotu38	Gammaproteobacteria	Pseudomonadales	Pseudomonadaceae	Pseudomonas	M5	13	5369.3	0.2	9	0.243746
Zotu9089	Gammaproteobacteria	Burkholderiales	Burkholderiaceae	Burkholderia-Caballeronia-Paraburkholderia	M5	13	1110.49	0.472727	9	0.236318
Zotu4122	Gammaproteobacteria	Burkholderiales	Burkholderiaceae	Burkholderia-Caballeronia-Paraburkholderia	M5	12	0	1	10	0.204301
Zotu472	Gammaproteobacteria	Burkholderiales	Burkholderiaceae	Caballeronia	M5	12	0	1	10	0.206074
Zotu6157	Gammaproteobacteria	Burkholderiales	Comamonadaceae	Rhizobacter	M5	11	3360.68	0.222222	9	0.237056
Zotu456	Gammaproteobacteria	Pseudomonadales	Pseudomonadaceae	Pseudomonas	M5	11	1545.71	0.333333	10	0.222743
Zotu818	Gammaproteobacteria	Burkholderiales	Burkholderiaceae	Caballeronia	M5	11	338.275	0.527778	8	0.24532
Zotu321	Gammaproteobacteria	Pseudomonadales	Pseudomonadaceae	Pseudomonas	M5	10	1043.06	0.357143	10	0.227818
Zotu177	Gammaproteobacteria	Pseudomonadales	Pseudomonadaceae	Pseudomonas	M5	10	495.894	0.428571	10	0.222092
Zotu43	Alphaproteobacteria	Rhizobiales	Rhizobiaceae	Allorhizobium-Neorhizobium-Pararhizobium-Rhizobium	M5	9	1488.87	0.190476	9	0.215054
Zotu10276	Gammaproteobacteria	Pseudomonadales	Pseudomonadaceae	Pseudomonas	M5	8	1081.27	0.333333	9	0.236613
Zotu226	Alphaproteobacteria	Caulobacterales	Caulobacteraceae	Phenylobacterium	M5	7	1648.83	0.2	8	0.244688
Zotu326	Gammaproteobacteria	Pseudomonadales	Pseudomonadaceae	Pseudomonas	M5	7	1632.09	0.1	11	0.203644
Zotu258	Alphaproteobacteria	Rhizobiales	Rhizobiaceae	Neorhizobium	M5	6	891.617	0.333333	10	0.1973
Zotu2281	Alphaproteobacteria	Rhizobiales	Rhizobiaceae	Neorhizobium	M5	6	278.501	0.333333	9	0.227681
Zotu374	Alphaproteobacteria	Rhizobiales	Rhizobiaceae	Allorhizobium-Neorhizobium-Pararhizobium-Rhizobium	M5	5	591.417	0.333333	9	0.225118
Zotu215	Gammaproteobacteria	Burkholderiales	Oxalobacteraceae	Noviherbaspirillum	M5	5	424.354	0.666667	8	0.222222
Zotu512	Gammaproteobacteria	Pseudomonadales	Pseudomonadaceae	Pseudomonas	M5	5	379	0.333333	12	0.169492
Zotu8369	Gammaproteobacteria	Burkholderiales	Comamonadaceae	Variovorax	M5	5	0	1	10	0.19979
Zotu155	Alphaproteobacteria	Rhizobiales	Rhizobiaceae	Allorhizobium-Neorhizobium-Pararhizobium-Rhizobium	M5	4	379	0	10	0.177239
Zotu250	Alphaproteobacteria	Caulobacterales	Caulobacteraceae	Phenylobacterium	M5	4	61.4976	0	9	0.213603
Zotu9295	Gammaproteobacteria	Burkholderiales	Burkholderiaceae	Burkholderia	M5	4	0	1	10	0.205739
Zotu47	Gammaproteobacteria	Pseudomonadales	Pseudomonadaceae	Pseudomonas	M5	4	0	1	12	0.169416
Zotu268	Alphaproteobacteria	Rhizobiales	Rhizobiaceae	Allorhizobium-Neorhizobium-Pararhizobium-Rhizobium	M5	3	0	0	11	0.150614
Zotu262	Alphaproteobacteria	Rhizobiales	Rhizobiaceae	Allorhizobium-Neorhizobium-Pararhizobium-Rhizobium	M5	3	0	0	12	0.169265
Zotu93	Alphaproteobacteria	Rhizobiales	Rhizobiaceae	Allorhizobium-Neorhizobium-Pararhizobium-Rhizobium	M5	3	0	0	10	0.177074
Zotu9158	Alphaproteobacteria	Rhizobiales	Rhizobiaceae	Allorhizobium-Neorhizobium-Pararhizobium-Rhizobium	M5	3	0	0	13	0.144983
Zotu1	Alphaproteobacteria	Rhizobiales	Rhizobiaceae	Mesorhizobium	M6	18	1462.6	0.375	10	0.19833
Zotu15	Alphaproteobacteria	Rhizobiales	Rhizobiaceae	Mesorhizobium	M6	18	742.339	0.408333	10	0.19833
Zotu17	Alphaproteobacteria	Rhizobiales	Rhizobiaceae	Mesorhizobium	M6	16	1436.96	0.428571	10	0.200422
Zotu50	Alphaproteobacteria	Rhizobiales	Rhizobiaceae	Mesorhizobium	M6	16	357.538	0.505495	10	0.194473
Zotu33	Alphaproteobacteria	Rhizobiales	Rhizobiaceae	Mesorhizobium	M6	14	838.333	0.590909	10	0.200211
Zotu331	Alphaproteobacteria	Rhizobiales	Rhizobiaceae	Mesorhizobium	M6	12	538.383	0.577778	10	0.193977
Zotu363	Alphaproteobacteria	Rhizobiales	Rhizobiaceae	Mesorhizobium	M6	12	382.036	0.6	11	0.171094
Zotu2088	Alphaproteobacteria	Rhizobiales	Rhizobiaceae	Mesorhizobium	M6	10	77.1537	0.928571	10	0.193878
Zotu78	Alphaproteobacteria	Rhizobiales	Rhizobiaceae	Mesorhizobium	M6	8	171.548	0.733333	10	0.198537
Zotu175	Alphaproteobacteria	Rhizobiales	Rhizobiaceae	Mesorhizobium	M6	8	0	1	11	0.170787
Zotu1314	Alphaproteobacteria	Rhizobiales	Rhizobiaceae	Neorhizobium	M6	7	29.6809	0.7	10	0.178992
Zotu6855	Alphaproteobacteria	Rhizobiales	Rhizobiaceae	Mesorhizobium	M6	7	0	1	11	0.170557
Zotu3447	Alphaproteobacteria	Rhizobiales	Rhizobiaceae	Mesorhizobium	M6	6	5.28574	0.833333	11	0.170557
Zotu700	Alphaproteobacteria	Rhizobiales	Rhizobiaceae	Mesorhizobium	M6	6	0	1	11	0.170404
Zotu3328	Alphaproteobacteria	Rhizobiales	Rhizobiaceae	Mesorhizobium	M6	5	1349.52	0.333333	10	0.201592
Zotu976	Alphaproteobacteria	Rhizobiales	Rhizobiaceae	Mesorhizobium	M6	5	0	1	10	0.189715
Zotu3170	Alphaproteobacteria	Rhizobiales	Rhizobiaceae	Mesorhizobium	M6	4	0	1	11	0.167254
Zotu9310	Alphaproteobacteria	Rhizobiales	Rhizobiaceae	Allorhizobium-Neorhizobium-Pararhizobium-Rhizobium	M6	3	0	0	11	0.167033
Zotu711	Alphaproteobacteria	Rhizobiales	Rhizobiaceae	Mesorhizobium	M6	3	0	0	11	0.165577
Zotu11009	Alphaproteobacteria	Rhizobiales	Rhizobiaceae	Mesorhizobium	M6	3	0	0	11	0.162532
Zotu9996	Alphaproteobacteria	Rhizobiales	Rhizobiaceae	Mesorhizobium	M6	3	0	0	12	0.146154

## Sheet: root_symbiotic
ASVid	Class	Order	Family	Genus	modularity_class	Correlation degree	betweeness.centrality	clustering_coefficient	closness.centrality
Zotu76	Gammaproteobacteria	Burkholderiales	Burkholderiaceae	Burkholderia-Caballeronia-Paraburkholderia	M1	231	3443.66	0.387469	0.510256
Zotu189	Gammaproteobacteria	Burkholderiales	Burkholderiaceae	Burkholderia-Caballeronia-Paraburkholderia	M1	228	3157.07	0.417995	0.510584
Zotu721	Gammaproteobacteria	Burkholderiales	Oxalobacteraceae	Massilia	M1	213	1778.56	0.458643	0.49906
Zotu254	Gammaproteobacteria	Burkholderiales	Burkholderiaceae	Burkholderia-Caballeronia-Paraburkholderia	M1	211	3867.3	0.396856	0.500944
Zotu914	Gammaproteobacteria	Burkholderiales	Burkholderiaceae	Burkholderia-Caballeronia-Paraburkholderia	M1	207	1348.61	0.467109	0.497811
Zotu72	Gammaproteobacteria	Burkholderiales	Burkholderiaceae	Burkholderia-Caballeronia-Paraburkholderia	M1	205	3346.86	0.410074	0.488943
Zotu622	Gammaproteobacteria	Burkholderiales	Burkholderiaceae	Burkholderia-Caballeronia-Paraburkholderia	M1	196	1568.89	0.455829	0.49045
Zotu69	Gammaproteobacteria	Burkholderiales	Burkholderiaceae	Burkholderia-Caballeronia-Paraburkholderia	M1	192	3901	0.434004	0.49045
Zotu127	Alphaproteobacteria	Rhizobiales	Xanthobacteraceae	Bradyrhizobium	M1	191	3275.95	0.432247	0.483891
Zotu1859	Gammaproteobacteria	Burkholderiales	Burkholderiaceae	Burkholderia-Caballeronia-Paraburkholderia	M1	191	1141.95	0.478084	0.482424
Zotu27	Gammaproteobacteria	Burkholderiales	Burkholderiaceae	Burkholderia-Caballeronia-Paraburkholderia	M1	177	6629.98	0.353442	0.479518
Zotu228	Alphaproteobacteria	Rhizobiales	Xanthobacteraceae	Bradyrhizobium	M1	174	2780	0.436618	0.477504
Zotu256	Gammaproteobacteria	Burkholderiales	Oxalobacteraceae	Massilia	M1	173	1536.67	0.513804	0.479518
Zotu163	Alphaproteobacteria	Rhizobiales	Rhizobiaceae	Allorhizobium-Neorhizobium-Pararhizobium-Rhizobium	M1	168	2445.96	0.4719	0.477504
Zotu273	Gammaproteobacteria	Burkholderiales	Comamonadaceae	AsCoM_g_195	M1	161	1136.23	0.542374	0.474092
Zotu311	Gammaproteobacteria	Burkholderiales	Comamonadaceae	Acidovorax	M1	158	1980.99	0.507431	0.472123
Zotu71	Alphaproteobacteria	Rhizobiales	Xanthobacteraceae	Bradyrhizobium	M1	154	2099.2	0.475146	0.46414
Zotu604	Gammaproteobacteria	Burkholderiales	Burkholderiaceae	Burkholderia-Caballeronia-Paraburkholderia	M1	151	1664.18	0.452886	0.453561
Zotu424	Gammaproteobacteria	Burkholderiales	Oxalobacteraceae	Massilia	M1	150	826.506	0.560493	0.459319
Zotu271	Gammaproteobacteria	Burkholderiales	Comamonadaceae	AsCoM_g_195	M1	149	626.987	0.586137	0.46306
Zotu243	Bacteroidia	Flavobacteriales	Weeksellaceae	Chryseobacterium	M1	147	538.675	0.601984	0.452787
Zotu528	Alphaproteobacteria	Rhizobiales	Xanthobacteraceae	Pseudorhodoplanes	M1	145	1569.3	0.53244	0.462253
Zotu9247	Gammaproteobacteria	Burkholderiales	Burkholderiaceae	Burkholderia-Caballeronia-Paraburkholderia	M1	145	376.899	0.610917	0.459584
Zotu389	Alphaproteobacteria	Rhizobiales	Rhizobiaceae	Allorhizobium-Neorhizobium-Pararhizobium-Rhizobium	M1	144	1546.2	0.535999	0.464953
Zotu179	Gammaproteobacteria	Burkholderiales	Comamonadaceae	Ramlibacter	M1	141	2852.93	0.434841	0.461182
Zotu825	Gammaproteobacteria	Burkholderiales	Oxalobacteraceae	Noviherbaspirillum	M1	139	512.47	0.600762	0.456684
Zotu464	Alphaproteobacteria	Rhizobiales	Xanthobacteraceae	Bradyrhizobium	M1	138	904.978	0.570953	0.454857
Zotu133	Gammaproteobacteria	Burkholderiales	Comamonadaceae	Pelomonas	M1	135	680.634	0.61699	0.453561
Zotu623	Gammaproteobacteria	Xanthomonadales	Xanthomonadaceae	Stenotrophomonas	M1	131	145.812	0.715683	0.443949
Zotu19	Alphaproteobacteria	Rhizobiales	Rhizobiaceae	Allorhizobium-Neorhizobium-Pararhizobium-Rhizobium	M1	125	2318.08	0.432074	0.444196
Zotu458	Alphaproteobacteria	Rhizobiales	Xanthobacteraceae	Bradyrhizobium	M1	124	1137.78	0.48394	0.446689
Zotu3469	Gammaproteobacteria	Burkholderiales	Burkholderiaceae	Burkholderia-Caballeronia-Paraburkholderia	M1	123	3223.33	0.392359	0.446188
Zotu126	Gammaproteobacteria	Burkholderiales	Burkholderiaceae	Burkholderia-Caballeronia-Paraburkholderia	M1	121	2130.05	0.502661	0.448451
Zotu291	Gammaproteobacteria	Burkholderiales	Oxalobacteraceae	Duganella	M1	117	2825.21	0.431634	0.449718
Zotu599	Gammaproteobacteria	Burkholderiales	Oxalobacteraceae	Noviherbaspirillum	M1	117	392.441	0.616042	0.445938
Zotu9127	Alphaproteobacteria	Rhizobiales	Xanthobacteraceae	Bradyrhizobium	M1	116	1640.86	0.446529	0.448451
Zotu60	Gammaproteobacteria	Burkholderiales	Oxalobacteraceae	Massilia	M1	115	468.514	0.663717	0.444693
Zotu704	Gammaproteobacteria	Burkholderiales	Comamonadaceae	Rhizobacter	M1	114	706.096	0.595449	0.441731
Zotu1391	Gammaproteobacteria	Burkholderiales	Comamonadaceae	AsCoM_g_195	M1	114	337.961	0.677149	0.440022
Zotu1121	Gammaproteobacteria	Burkholderiales	Comamonadaceae	Rhizobacter	M1	114	176.909	0.687579	0.444941
Zotu187	Gammaproteobacteria	Burkholderiales	Oxalobacteraceae	Massilia	M1	113	3247.87	0.416988	0.447694
Zotu308	Alphaproteobacteria	Rhizobiales	Xanthobacteraceae	Afipia	M1	113	1402.97	0.482786	0.444693
Zotu1085	Alphaproteobacteria	Rhizobiales	Rhizobiaceae	Allorhizobium-Neorhizobium-Pararhizobium-Rhizobium	M1	112	901.126	0.56724	0.440997
Zotu641	Gammaproteobacteria	Xanthomonadales	Xanthomonadaceae	Stenotrophomonas	M1	111	90.4909	0.755963	0.437603
Zotu8538	Alphaproteobacteria	Rhizobiales	Xanthobacteraceae	Bradyrhizobium	M1	110	953.897	0.505097	0.442468
Zotu839	Gammaproteobacteria	Burkholderiales	Comamonadaceae	Ideonella	M1	108	1435.06	0.472403	0.441486
Zotu138	Alphaproteobacteria	Rhizobiales	Xanthobacteraceae	Bradyrhizobium	M1	105	1369.56	0.49944	0.441242
Zotu230	Gammaproteobacteria	Burkholderiales	Comamonadaceae	Ideonella	M1	103	2455.65	0.418754	0.441731
Zotu534	Alphaproteobacteria	Rhizobiales	Xanthobacteraceae	Bradyrhizobium	M1	103	1866.43	0.503203	0.441486
Zotu426	Gammaproteobacteria	Burkholderiales	Oxalobacteraceae	Massilia	M1	103	1483.54	0.463017	0.44519
Zotu36	Gammaproteobacteria	Burkholderiales	Oxalobacteraceae	Massilia	M1	102	2537.42	0.374851	0.437603
Zotu274	Gammaproteobacteria	Burkholderiales	Burkholderiaceae	Burkholderia-Caballeronia-Paraburkholderia	M1	102	814.815	0.565941	0.444693
Zotu141	Alphaproteobacteria	Rhizobiales	Rhizobiaceae	Allorhizobium-Neorhizobium-Pararhizobium-Rhizobium	M1	101	1299.83	0.54303	0.435926
Zotu521	Alphaproteobacteria	Caulobacterales	Caulobacteraceae	Phenylobacterium	M1	100	577.221	0.561534	0.434735
Zotu33	Alphaproteobacteria	Rhizobiales	Rhizobiaceae	Mesorhizobium	M1	97	4668.4	0.330921	0.431905
Zotu1201	Gammaproteobacteria	Burkholderiales	Burkholderiaceae	Burkholderia-Caballeronia-Paraburkholderia	M1	96	615.194	0.527884	0.423179
Zotu9122	Gammaproteobacteria	Burkholderiales	Comamonadaceae	AsCoM_g_195	M1	93	73.2516	0.742236	0.428418
Zotu2	Gammaproteobacteria	Burkholderiales	Burkholderiaceae	Burkholderia-Caballeronia-Paraburkholderia	M1	90	1398.89	0.44382	0.424307
Zotu168	Gammaproteobacteria	Burkholderiales	Burkholderiaceae	Burkholderia-Caballeronia-Paraburkholderia	M1	89	2115.81	0.487983	0.43521
Zotu413	Alphaproteobacteria	Azospirillales	AsCoM_f_378	AsCoM_g_4425	M1	85	803.823	0.589788	0.42363
Zotu1830	Gammaproteobacteria	Burkholderiales	Comamonadaceae	Acidovorax	M1	84	1420.71	0.442551	0.426124
Zotu4281	Gammaproteobacteria	Burkholderiales	Burkholderiaceae	Burkholderia-Caballeronia-Paraburkholderia	M1	82	652.658	0.522222	0.418947
Zotu216	Gammaproteobacteria	Burkholderiales	Burkholderiaceae	Cupriavidus	M1	81	2423.45	0.403165	0.427727
Zotu7584	Gammaproteobacteria	Burkholderiales	Burkholderiaceae	Burkholderia-Caballeronia-Paraburkholderia	M1	81	145.771	0.662342	0.423179
Zotu469	Gammaproteobacteria	Burkholderiales	Oxalobacteraceae	Massilia	M1	80	1459.43	0.397598	0.420053
Zotu8046	Gammaproteobacteria	Burkholderiales	Comamonadaceae	Rhodoferax	M1	80	802.308	0.489776	0.426124
Zotu6413	Gammaproteobacteria	Burkholderiales	Oxalobacteraceae	Duganella	M1	80	549.558	0.541058	0.435926
Zotu2045	Gammaproteobacteria	Burkholderiales	Oxalobacteraceae	AsCoM_g_195	M1	79	414.925	0.666334	0.437844
Zotu78	Alphaproteobacteria	Rhizobiales	Rhizobiaceae	Mesorhizobium	M1	77	4343.02	0.291579	0.413292
Zotu195	Gammaproteobacteria	Burkholderiales	Oxalobacteraceae	Massilia	M1	76	274.428	0.680721	0.414368
Zotu67	Alphaproteobacteria	Rhizobiales	Rhizobiaceae	Allorhizobium-Neorhizobium-Pararhizobium-Rhizobium	M1	75	904.876	0.49241	0.418947
Zotu487	Gammaproteobacteria	Burkholderiales	Oxalobacteraceae	Massilia	M1	75	219.117	0.676416	0.422505
Zotu294	Gammaproteobacteria	Burkholderiales	Oxalobacteraceae	Duganella	M1	73	2671.46	0.412363	0.423404
Zotu309	Gammaproteobacteria	Burkholderiales	Oxalobacteraceae	Duganella	M1	72	1200.13	0.418109	0.402427
Zotu615	Alphaproteobacteria	Rhizobiales	Xanthobacteraceae	Pseudorhodoplanes	M1	69	509.607	0.528973	0.407369
Zotu750	Alphaproteobacteria	Rhizobiales	Rhizobiaceae	Phyllobacterium	M1	68	2273.08	0.539575	0.418067
Zotu503	Bacteroidia	Chitinophagales	Chitinophagaceae	AsCoM_g_1258	M1	68	261.223	0.615106	0.41137
Zotu7349	Gammaproteobacteria	Burkholderiales	Oxalobacteraceae	Duganella	M1	67	2722.5	0.344988	0.413937
Zotu267	Gammaproteobacteria	Burkholderiales	Comamonadaceae	Rhizobacter	M1	64	1182.98	0.479263	0.40202
Zotu99	Gammaproteobacteria	Burkholderiales	Oxalobacteraceae	Duganella	M1	64	1168.08	0.449053	0.410945
Zotu73	Alphaproteobacteria	Rhizobiales	Rhizobiaceae	Allorhizobium-Neorhizobium-Pararhizobium-Rhizobium	M1	63	1290.05	0.456901	0.408415
Zotu80	Gammaproteobacteria	Burkholderiales	Burkholderiaceae	Burkholderia-Caballeronia-Paraburkholderia	M1	63	568.595	0.530407	0.400806
Zotu108	Alphaproteobacteria	Caulobacterales	Caulobacteraceae	Caulobacter	M1	63	401.113	0.594923	0.413937
Zotu61	Gammaproteobacteria	Burkholderiales	Burkholderiaceae	Burkholderia-Caballeronia-Paraburkholderia	M1	63	335.743	0.561079	0.403447
Zotu7984	Gammaproteobacteria	Burkholderiales	Oxalobacteraceae	Duganella	M1	62	317.84	0.586339	0.423404
Zotu844	Gammaproteobacteria	Burkholderiales	Burkholderiaceae	Trinickia	M1	59	900.849	0.546884	0.403242
Zotu486	Alphaproteobacteria	Rhizobiales	Xanthobacteraceae	Tardiphaga	M1	58	272.802	0.60589	0.405295
Zotu1679	Gammaproteobacteria	Burkholderiales	Comamonadaceae	AsCoM_g_195	M1	58	13.0688	0.867168	0.40121
Zotu417	Gammaproteobacteria	Burkholderiales	Burkholderiaceae	Cupriavidus	M1	57	618.747	0.568831	0.40202
Zotu106	Gammaproteobacteria	Burkholderiales	Burkholderiaceae	Burkholderia-Caballeronia-Paraburkholderia	M1	57	418.331	0.59026	0.401412
Zotu315	Gammaproteobacteria	Burkholderiales	Burkholderiaceae	Burkholderia-Caballeronia-Paraburkholderia	M1	57	301.073	0.563636	0.404883
Zotu3554	Gammaproteobacteria	Burkholderiales	Burkholderiaceae	Burkholderia-Caballeronia-Paraburkholderia	M1	57	282.17	0.581818	0.401008
Zotu6875	Gammaproteobacteria	Burkholderiales	Burkholderiaceae	Burkholderia-Caballeronia-Paraburkholderia	M1	57	123.811	0.762338	0.410309
Zotu556	Gammaproteobacteria	Burkholderiales	Oxalobacteraceae	Massilia	M1	57	24.6959	0.821429	0.404266
Zotu2343	Gammaproteobacteria	Burkholderiales	Burkholderiaceae	Burkholderia-Caballeronia-Paraburkholderia	M1	56	862.075	0.56835	0.401412
Zotu245	Gammaproteobacteria	Burkholderiales	Comamonadaceae	Variovorax	M1	56	637.913	0.56431	0.394059
Zotu20	Gammaproteobacteria	Burkholderiales	Oxalobacteraceae	Duganella	M1	56	511.282	0.486195	0.391925
Zotu173	Gammaproteobacteria	Burkholderiales	Comamonadaceae	Rhizobacter	M1	55	1341.64	0.460517	0.39367
Zotu339	Alphaproteobacteria	Rhizobiales	Xanthobacteraceae	Bradyrhizobium	M1	55	1196.46	0.55276	0.397206
Zotu122	Gammaproteobacteria	Burkholderiales	Burkholderiaceae	Burkholderia-Caballeronia-Paraburkholderia	M1	55	858.499	0.538085	0.395037
Zotu518	Gammaproteobacteria	Burkholderiales	Oxalobacteraceae	Herbaspirillum	M1	55	136.043	0.736548	0.408205
Zotu193	Alphaproteobacteria	Rhizobiales	Xanthobacteraceae	Pseudolabrys	M1	54	1684.15	0.435414	0.415449
Zotu212	Gammaproteobacteria	Burkholderiales	Comamonadaceae	Rhizobacter	M1	54	1324.5	0.38897	0.406537
Zotu1007	Gammaproteobacteria	Burkholderiales	Burkholderiaceae	Burkholderia-Caballeronia-Paraburkholderia	M1	54	279.428	0.637155	0.401615
Zotu5062	Gammaproteobacteria	Burkholderiales	Comamonadaceae	Ideonella	M1	54	232.646	0.613208	0.416318
Zotu6403	Gammaproteobacteria	Burkholderiales	Comamonadaceae	Polaromonas	M1	54	189.22	0.582729	0.395233
Zotu9204	Gammaproteobacteria	Burkholderiales	Oxalobacteraceae	Duganella	M1	53	1636.38	0.44721	0.382141
Zotu129	Gammaproteobacteria	Burkholderiales	Burkholderiaceae	Burkholderia-Caballeronia-Paraburkholderia	M1	53	909.156	0.568627	0.398598
Zotu15	Alphaproteobacteria	Rhizobiales	Rhizobiaceae	Mesorhizobium	M1	53	906.241	0.442685	0.386595
Zotu1	Alphaproteobacteria	Rhizobiales	Rhizobiaceae	Mesorhizobium	M1	52	1237.24	0.421176	0.38622
Zotu2600	Gammaproteobacteria	Burkholderiales	Burkholderiaceae	Burkholderia-Caballeronia-Paraburkholderia	M1	52	914.995	0.573333	0.398598
Zotu363	Alphaproteobacteria	Rhizobiales	Rhizobiaceae	Mesorhizobium	M1	52	837.332	0.450196	0.381958
Zotu50	Alphaproteobacteria	Rhizobiales	Rhizobiaceae	Mesorhizobium	M1	51	1360.84	0.425306	0.387348
Zotu1448	Gammaproteobacteria	Burkholderiales	Burkholderiaceae	Burkholderia-Caballeronia-Paraburkholderia	M1	51	36.3133	0.766531	0.415883
Zotu123	Gammaproteobacteria	Burkholderiales	Comamonadaceae	Variovorax	M1	50	1773.73	0.522109	0.389242
Zotu175	Alphaproteobacteria	Rhizobiales	Rhizobiaceae	Mesorhizobium	M1	50	1295.59	0.40051	0.377251
Zotu25	Alphaproteobacteria	Rhizobiales	Rhizobiaceae	Neorhizobium	M1	50	305.196	0.640306	0.390005
Zotu326	Gammaproteobacteria	Pseudomonadales	Pseudomonadaceae	Pseudomonas	M1	49	655.468	0.591312	0.398199
Zotu297	Gammaproteobacteria	Steroidobacterales	Steroidobacteraceae	Steroidobacter	M1	49	497.838	0.56117	0.397007
Zotu298	Gammaproteobacteria	Burkholderiales	Burkholderiaceae	Burkholderia-Caballeronia-Paraburkholderia	M1	49	304.75	0.620567	0.392892
Zotu2057	Gammaproteobacteria	Burkholderiales	Comamonadaceae	Rhizobacter	M1	48	453.751	0.53839	0.389242
Zotu177	Gammaproteobacteria	Pseudomonadales	Pseudomonadaceae	Pseudomonas	M1	47	1598.07	0.429952	0.4
Zotu1824	Alphaproteobacteria	Rhizobiales	Xanthobacteraceae	AsCoM_g_71	M1	46	721.818	0.480808	0.371615
Zotu465	Alphaproteobacteria	Sphingomonadales	Sphingomonadaceae	Novosphingobium	M1	46	180.984	0.649495	0.377251
Zotu5853	Gammaproteobacteria	Burkholderiales	Comamonadaceae	Rhizobacter	M1	45	782.26	0.60148	0.401615
Zotu9089	Gammaproteobacteria	Burkholderiales	Burkholderiaceae	Burkholderia-Caballeronia-Paraburkholderia	M1	45	606.7	0.659619	0.384913
Zotu723	Alphaproteobacteria	Rhizobiales	Hyphomicrobiaceae	Hyphomicrobium	M1	44	554.052	0.573643	0.399598
Zotu261	Gammaproteobacteria	Burkholderiales	Comamonadaceae	Rhizobacter	M1	44	363.845	0.506091	0.397801
Zotu2223	Gammaproteobacteria	Burkholderiales	Comamonadaceae	AsCoM_g_195	M1	43	3073.92	0.421603	0.393086
Zotu6844	Gammaproteobacteria	Burkholderiales	Burkholderiaceae	Burkholderia-Caballeronia-Paraburkholderia	M1	43	506.791	0.602787	0.374765
Zotu643	Gammaproteobacteria	Burkholderiales	Burkholderiaceae	Burkholderia-Caballeronia-Paraburkholderia	M1	43	163.065	0.614402	0.39543
Zotu218	Alphaproteobacteria	Caulobacterales	Caulobacteraceae	Caulobacter	M1	43	63.0292	0.722416	0.375826
Zotu2088	Alphaproteobacteria	Rhizobiales	Rhizobiaceae	Mesorhizobium	M1	42	1469.58	0.493902	0.381958
Zotu246	Alphaproteobacteria	Rhizobiales	Rhizobiaceae	Allorhizobium-Neorhizobium-Pararhizobium-Rhizobium	M1	42	1466.27	0.680488	0.39602
Zotu4147	Gammaproteobacteria	Burkholderiales	Comamonadaceae	Ramlibacter	M1	41	1887.22	0.482051	0.405089
Zotu601	Alphaproteobacteria	Rhizobiales	Xanthobacteraceae	Pseudolabrys	M1	41	372.472	0.576923	0.400806
Zotu894	Gammaproteobacteria	Burkholderiales	Oxalobacteraceae	AsCoM_g_171	M1	41	16.2418	0.830769	0.402834
Zotu276	Alphaproteobacteria	Rhizobiales	Rhizobiaceae	Allorhizobium-Neorhizobium-Pararhizobium-Rhizobium	M1	40	3269.53	0.361673	0.392892
Zotu381	Alphaproteobacteria	Rhizobiales	Hyphomicrobiaceae	Hyphomicrobium	M1	40	1342.08	0.448043	0.383614
Zotu204	Gammaproteobacteria	Burkholderiales	Oxalobacteraceae	Duganella	M1	40	505.39	0.547908	0.36149
Zotu440	Gammaproteobacteria	AsCoM_o_1267	AsCoM_f_4827	Ca_Ovatusbacter	M1	40	268.895	0.516869	0.397404
Zotu1014	Gammaproteobacteria	Burkholderiales	Comamonadaceae	Rhizobacter	M1	40	28.6004	0.790823	0.401412
Zotu5668	Gammaproteobacteria	Burkholderiales	Comamonadaceae	Ramlibacter	M1	39	1056.33	0.571835	0.395233
Zotu11009	Alphaproteobacteria	Rhizobiales	Rhizobiaceae	Mesorhizobium	M1	39	847.559	0.459459	0.360344
Zotu664	Alphaproteobacteria	Rhizobiales	Rhizobiaceae	Allorhizobium-Neorhizobium-Pararhizobium-Rhizobium	M1	39	102.724	0.675676	0.381775
Zotu4108	Gammaproteobacteria	Burkholderiales	Comamonadaceae	AsCoM_g_195	M1	39	2.85679	0.907539	0.395037
Zotu3335	Gammaproteobacteria	Burkholderiales	Burkholderiaceae	Burkholderia-Caballeronia-Paraburkholderia	M1	38	946.221	0.448949	0.36497
Zotu327	Gammaproteobacteria	Burkholderiales	Oxalobacteraceae	Duganella	M1	38	633.113	0.557057	0.362312
Zotu515	Alphaproteobacteria	Azospirillales	AsCoM_f_378	AsCoM_g_4425	M1	38	24.7906	0.777778	0.388862
Zotu760	Gammaproteobacteria	Burkholderiales	Burkholderiaceae	Burkholderia-Caballeronia-Paraburkholderia	M1	37	1189.29	0.433333	0.363803
Zotu9338	Gammaproteobacteria	Burkholderiales	Comamonadaceae	Ramlibacter	M1	37	239.812	0.619048	0.360834
Zotu6224	Gammaproteobacteria	Burkholderiales	Burkholderiaceae	Burkholderia-Caballeronia-Paraburkholderia	M1	37	221.882	0.650794	0.369888
Zotu10712	Gammaproteobacteria	Burkholderiales	Burkholderiaceae	Cupriavidus	M1	37	139.303	0.57619	0.377072
Zotu241	Gammaproteobacteria	Burkholderiales	Burkholderiaceae	Burkholderia-Caballeronia-Paraburkholderia	M1	36	1106.64	0.482353	0.374236
Zotu905	Gammaproteobacteria	Burkholderiales	Oxalobacteraceae	Herbaspirillum	M1	36	806.194	0.416807	0.393086
Zotu535	Alphaproteobacteria	Dongiales	Dongiaceae	Dongia	M1	36	279.242	0.621849	0.379952
Zotu146	Gammaproteobacteria	Burkholderiales	Comamonadaceae	Rhizobacter	M1	36	51.0723	0.729412	0.372311
Zotu9251	Gammaproteobacteria	Burkholderiales	Comamonadaceae	Pelomonas	M1	36	22.1604	0.810084	0.410733
Zotu437	Alphaproteobacteria	Azospirillales	Azospirillaceae	Azospirillum	M1	35	1244.69	0.470588	0.35953
Zotu494	Gammaproteobacteria	Burkholderiales	Comamonadaceae	Piscinibacter	M1	35	1235.34	0.347594	0.369202
Zotu1901	Gammaproteobacteria	Burkholderiales	Comamonadaceae	AsCoM_g_195	M1	35	487.083	0.614973	0.393086
Zotu9979	Alphaproteobacteria	Rhizobiales	Rhizobiaceae	Allorhizobium-Neorhizobium-Pararhizobium-Rhizobium	M1	35	459.554	0.620321	0.367837
Zotu580	Alphaproteobacteria	Rhizobiales	Rhizobiaceae	Allorhizobium-Neorhizobium-Pararhizobium-Rhizobium	M1	34	1261.87	0.323864	0.36347
Zotu10774	Alphaproteobacteria	Azospirillales	Azospirillaceae	Azospirillum	M1	34	125.12	0.606061	0.371096
Zotu124	Gammaproteobacteria	Burkholderiales	Oxalobacteraceae	Duganella	M1	33	1684.18	0.387097	0.388482
Zotu185	Gammaproteobacteria	Burkholderiales	Burkholderiaceae	Cupriavidus	M1	33	1024.11	0.550403	0.385472
Zotu438	Gammaproteobacteria	Burkholderiales	Burkholderiaceae	Burkholderia-Caballeronia-Paraburkholderia	M1	33	98.7527	0.707661	0.37743
Zotu453	Alphaproteobacteria	Azospirillales	Azospirillaceae	Azospirillum	M1	32	220.981	0.563441	0.369545
Zotu2301	Alphaproteobacteria	Rhizobiales	Rhizobiaceae	Mesorhizobium	M1	31	1275.05	0.526437	0.354566
Zotu4221	Gammaproteobacteria	Burkholderiales	Burkholderiaceae	Burkholderia-Caballeronia-Paraburkholderia	M1	31	386.931	0.675862	0.352681
Zotu1182	Alphaproteobacteria	Rhizobiales	Rhizobiaceae	Mesorhizobium	M1	31	176.41	0.691954	0.358236
Zotu247	Gammaproteobacteria	Burkholderiales	Burkholderiaceae	Burkholderia-Caballeronia-Paraburkholderia	M1	31	27.527	0.827586	0.359044
Zotu81	Alphaproteobacteria	Rhizobiales	Rhizobiaceae	Neorhizobium	M1	30	360.707	0.628079	0.366651
Zotu9811	Gammaproteobacteria	Burkholderiales	Oxalobacteraceae	Duganella	M1	30	63.2869	0.630542	0.334594
Zotu207	Gammaproteobacteria	Burkholderiales	Comamonadaceae	AsCoM_g_195	M1	29	319.454	0.584656	0.373183
Zotu3402	Gammaproteobacteria	Burkholderiales	Oxalobacteraceae	Herbaspirillum	M1	29	7.96299	0.806878	0.387914
Zotu66	Alphaproteobacteria	Rhizobiales	Rhizobiaceae	Allorhizobium-Neorhizobium-Pararhizobium-Rhizobium	M1	28	293.223	0.566952	0.34444
Zotu920	Gammaproteobacteria	Burkholderiales	Burkholderiaceae	Burkholderia-Caballeronia-Paraburkholderia	M1	28	236.156	0.643875	0.376359
Zotu344	Alphaproteobacteria	Azospirillales	Azospirillaceae	Azospirillum	M1	28	224.606	0.524217	0.35953
Zotu8967	Gammaproteobacteria	Burkholderiales	Oxalobacteraceae	Massilia	M1	27	1171.78	0.366154	0.365305
Zotu1829	Alphaproteobacteria	Rhizobiales	Rhizobiaceae	Mesorhizobium	M1	27	192.299	0.606154	0.357914
Zotu6278	Alphaproteobacteria	Sphingomonadales	Sphingomonadaceae	Altererythrobacter	M1	27	166.273	0.716923	0.366989
Zotu9749	Gammaproteobacteria	Burkholderiales	Oxalobacteraceae	Herbaspirillum	M1	27	83.0543	0.633846	0.39445
Zotu1951	Gammaproteobacteria	Burkholderiales	Burkholderiaceae	Burkholderia-Caballeronia-Paraburkholderia	M1	27	49.8917	0.796923	0.353778
Zotu434	Gammaproteobacteria	Burkholderiales	Oxalobacteraceae	Duganella	M1	26	537.885	0.496667	0.360671
Zotu184	Gammaproteobacteria	Burkholderiales	Burkholderiaceae	Cupriavidus	M1	26	477.724	0.453333	0.370577
Zotu394	Gammaproteobacteria	Xanthomonadales	Rhodanobacteraceae	Rhodanobacter	M1	26	350.184	0.59	0.356631
Zotu523	Actinobacteria	Corynebacteriales	Mycobacteriaceae	Mycobacterium	M1	26	347.428	0.526667	0.371269
Zotu525	Alphaproteobacteria	Sphingomonadales	Sphingomonadaceae	Novosphingobium	M1	26	197.476	0.56	0.367328
Zotu558	Actinobacteria	Streptomycetales	Streptomycetaceae	Streptomyces	M1	26	54.3602	0.653333	0.368178
Zotu2511	Alphaproteobacteria	Rhizobiales	Rhizobiaceae	Mesorhizobium	M1	26	32.8563	0.803333	0.343103
Zotu3689	Gammaproteobacteria	Burkholderiales	Comamonadaceae	Rhizobacter	M1	26	14.2649	0.883333	0.342071
Zotu9813	Alphaproteobacteria	Rhizobiales	Rhizobiaceae	Mesorhizobium	M1	25	1419.58	0.786232	0.344589
Zotu265	Bacteroidia	Flavobacteriales	Flavobacteriaceae	Flavobacterium	M1	25	182.457	0.568841	0.361818
Zotu532	Alphaproteobacteria	Rhizobiales	Xanthobacteraceae	Bradyrhizobium	M1	25	171.463	0.608696	0.351745
Zotu468	Gammaproteobacteria	Steroidobacterales	Steroidobacteraceae	Steroidobacter	M1	25	71.2111	0.695652	0.383061
Zotu3170	Alphaproteobacteria	Rhizobiales	Rhizobiaceae	Mesorhizobium	M1	25	62.9261	0.771739	0.340171
Zotu696	Gammaproteobacteria	Steroidobacterales	Steroidobacteraceae	Steroidobacter	M1	25	47.0406	0.699275	0.377968
Zotu1890	Gammaproteobacteria	Burkholderiales	Comamonadaceae	AsCoM_g_195	M1	25	16.5256	0.728261	0.380497
Zotu390	Gammaproteobacteria	Burkholderiales	Oxalobacteraceae	Massilia	M1	25	0.17472	0.960145	0.375118
Zotu239	Alphaproteobacteria	Rhizobiales	Rhizobiaceae	Allorhizobium-Neorhizobium-Pararhizobium-Rhizobium	M1	24	1300.09	0.454545	0.368178
Zotu190	Alphaproteobacteria	Azospirillales	Azospirillaceae	Azospirillum	M1	24	495.437	0.438735	0.387348
Zotu1352	Alphaproteobacteria	Azospirillales	Azospirillaceae	Azospirillum	M1	24	266.462	0.537549	0.355516
Zotu840	Gammaproteobacteria	Burkholderiales	Burkholderiaceae	Burkholderia-Caballeronia-Paraburkholderia	M1	24	69.259	0.766798	0.362973
Zotu114	Alphaproteobacteria	Rhizobiales	Hyphomicrobiaceae	Hyphomicrobium	M1	23	1220.91	0.463203	0.33686
Zotu295	Alphaproteobacteria	Rhizobiales	Rhizobiaceae	Mesorhizobium	M1	23	130.892	0.632035	0.357914
Zotu1727	Alphaproteobacteria	Rhizobiales	Rhizobiaceae	Mesorhizobium	M1	23	29.0424	0.835498	0.352837
Zotu2825	Gammaproteobacteria	Burkholderiales	Comamonadaceae	Rhizobacter	M1	23	7.35012	0.800866	0.375649
Zotu1451	Alphaproteobacteria	Rhizobiales	Rhizobiaceae	Allorhizobium-Neorhizobium-Pararhizobium-Rhizobium	M1	22	701.942	0.428571	0.354093
Zotu5782	Gammaproteobacteria	Burkholderiales	Comamonadaceae	Variovorax	M1	22	667.056	0.504762	0.371615
Zotu565	Alphaproteobacteria	Rhizobiales	Rhizobiaceae	Allorhizobium-Neorhizobium-Pararhizobium-Rhizobium	M1	22	367.521	0.414286	0.343251
Zotu229	Gammaproteobacteria	Burkholderiales	Comamonadaceae	Variovorax	M1	22	361.722	0.585714	0.360671
Zotu950	Gammaproteobacteria	Burkholderiales	Burkholderiaceae	Burkholderia-Caballeronia-Paraburkholderia	M1	22	130.257	0.504762	0.363969
Zotu9950	Gammaproteobacteria	Burkholderiales	Oxalobacteraceae	Noviherbaspirillum	M1	22	2.76168	0.880952	0.367159
Zotu44	Alphaproteobacteria	Caulobacterales	Caulobacteraceae	Caulobacter	M1	21	967.876	0.352632	0.347143
Zotu9202	Alphaproteobacteria	Rhizobiales	Rhizobiaceae	Neorhizobium	M1	21	882.071	0.442105	0.366651
Zotu8338	Gammaproteobacteria	Burkholderiales	Oxalobacteraceae	Undibacterium	M1	21	189.878	0.505263	0.322921
Zotu3328	Alphaproteobacteria	Rhizobiales	Rhizobiaceae	Mesorhizobium	M1	21	73.0803	0.763158	0.344142
Zotu472	Gammaproteobacteria	Burkholderiales	Burkholderiaceae	Caballeronia	M1	21	44.8484	0.752632	0.355834
Zotu406	Gammaproteobacteria	Burkholderiales	Oxalobacteraceae	Herbaspirillum	M1	21	2.71651	0.794737	0.37006
Zotu957	Gammaproteobacteria	Burkholderiales	Oxalobacteraceae	Duganella	M1	20	840.935	0.573099	0.354566
Zotu466	Gammaproteobacteria	Burkholderiales	Oxalobacteraceae	Massilia	M1	20	448.685	0.467836	0.334594
Zotu10565	Alphaproteobacteria	Rhizobiales	Rhizobiaceae	Mesorhizobium	M1	20	259.39	0.619883	0.376716
Zotu7328	Alphaproteobacteria	Rhizobiales	Rhizobiaceae	Mesorhizobium	M1	20	10.1965	0.894737	0.324104
Zotu761	Alphaproteobacteria	Rhizobiales	Rhizobiaceae	Neorhizobium	M1	19	371.057	0.614379	0.365473
Zotu8752	Gammaproteobacteria	Burkholderiales	Comamonadaceae	Rhizobacter	M1	19	312.914	0.470588	0.343844
Zotu617	Gammaproteobacteria	Burkholderiales	Oxalobacteraceae	Massilia	M1	19	241.135	0.575163	0.35159
Zotu539	Alphaproteobacteria	Rhizobiales	Rhizobiaceae	Allorhizobium-Neorhizobium-Pararhizobium-Rhizobium	M1	19	193.92	0.633987	0.35159
Zotu287	Alphaproteobacteria	Rhizobiales	Xanthobacteraceae	Bradyrhizobium	M1	19	177.296	0.784314	0.324368
Zotu6779	Gammaproteobacteria	Burkholderiales	Comamonadaceae	Ramlibacter	M1	19	31.0413	0.836601	0.32623
Zotu636	Gammaproteobacteria	Burkholderiales	Oxalobacteraceae	Duganella	M1	18	2426.15	0.551471	0.357271
Zotu10	Gammaproteobacteria	Burkholderiales	Burkholderiaceae	Cupriavidus	M1	18	660.892	0.492647	0.33959
Zotu55	Alphaproteobacteria	Dongiales	Dongiaceae	Dongia	M1	18	455.973	0.389706	0.353464
Zotu740	Alphaproteobacteria	Rhizobiales	Hyphomicrobiaceae	Hyphomicrobium	M1	18	355.948	0.426471	0.336149
Zotu333	Alphaproteobacteria	Rhizobiales	Devosiaceae	Devosia	M1	18	161.183	0.463235	0.346087
Zotu5317	Gammaproteobacteria	Burkholderiales	Comamonadaceae	Ramlibacter	M1	18	145.886	0.595588	0.378327
Zotu9679	Gammaproteobacteria	Burkholderiales	Oxalobacteraceae	Massilia	M1	18	123.239	0.669118	0.348054
Zotu555	Gammaproteobacteria	Burkholderiales	Alcaligenaceae	Achromobacter	M1	18	49.8294	0.764706	0.372311
Zotu4273	Gammaproteobacteria	Burkholderiales	Comamonadaceae	Variovorax	M1	18	33.5266	0.779412	0.341192
Zotu420	Gammaproteobacteria	Burkholderiales	Burkholderiaceae	Burkholderia-Caballeronia-Paraburkholderia	M1	18	20.1451	0.757353	0.338004
Zotu1511	Gammaproteobacteria	Burkholderiales	Comamonadaceae	Ramlibacter	M1	18	14.9223	0.727941	0.370923
Zotu9723	Alphaproteobacteria	Rhizobiales	Xanthobacteraceae	Bradyrhizobium	M1	18	14.8014	0.720588	0.385099
Zotu8998	Gammaproteobacteria	Burkholderiales	Oxalobacteraceae	Massilia	M1	18	13.4271	0.757353	0.329607
Zotu1910	Gammaproteobacteria	Burkholderiales	Comamonadaceae	AsCoM_g_195	M1	17	934.063	0.483333	0.351125
Zotu520	Alphaproteobacteria	Rhizobiales	Xanthobacteraceae	AsCoM_g_703	M1	17	844.27	0.566667	0.361162
Zotu278	Alphaproteobacteria	Rhizobiales	Rhizobiaceae	Neorhizobium	M1	17	413.565	0.641667	0.350352
Zotu58	Gammaproteobacteria	Burkholderiales	Burkholderiaceae	AsCoM_g_686	M1	17	175.102	0.533333	0.318018
Zotu303	Gammaproteobacteria	Burkholderiales	Burkholderiaceae	AsCoM_g_11883	M1	17	44.3436	0.75	0.350198
Zotu8735	Gammaproteobacteria	Burkholderiales	Comamonadaceae	Methylibium	M1	17	0.233987	0.916667	0.371789
Zotu110	Alphaproteobacteria	Rhizobiales	Rhizobiaceae	Allorhizobium-Neorhizobium-Pararhizobium-Rhizobium	M1	16	291.766	0.333333	0.350506
Zotu65	Gammaproteobacteria	Burkholderiales	Burkholderiaceae	AsCoM_g_11883	M1	16	32.2018	0.838095	0.348054
Zotu2016	Gammaproteobacteria	Burkholderiales	Burkholderiaceae	Burkholderia-Caballeronia-Paraburkholderia	M1	16	0.478871	0.933333	0.356312
Zotu4728	Gammaproteobacteria	Burkholderiales	Oxalobacteraceae	Massilia	M1	16	0.200408	0.990476	0.331943
Zotu208	Alphaproteobacteria	Azospirillales	Azospirillaceae	Azospirillum	M1	15	1637.24	0.373626	0.362312
Zotu21	Gammaproteobacteria	Burkholderiales	Comamonadaceae	AsCoM_g_195	M1	15	815.83	0.285714	0.33222
Zotu38	Gammaproteobacteria	Pseudomonadales	Pseudomonadaceae	Pseudomonas	M1	15	448.536	0.505495	0.323709
Zotu8623	Gammaproteobacteria	Burkholderiales	Comamonadaceae	Variovorax	M1	15	387.325	0.516484	0.34444
Zotu341	Alphaproteobacteria	Azospirillales	AsCoM_f_378	AsCoM_g_4425	M1	15	296.245	0.362637	0.329743
Zotu1862	Gammaproteobacteria	Burkholderiales	Comamonadaceae	AsCoM_g_195	M1	15	122.739	0.637363	0.336291
Zotu5880	Gammaproteobacteria	Burkholderiales	Methylophilaceae	AsCoM_g_16	M1	15	35.8758	0.791209	0.337431
Zotu238	Alphaproteobacteria	Rhizobiales	Rhizobiaceae	Allorhizobium-Neorhizobium-Pararhizobium-Rhizobium	M1	15	19.9169	0.813187	0.350198
Zotu454	Alphaproteobacteria	Rhizobiales	Xanthobacteraceae	Bradyrhizobium	M1	14	177.884	0.512821	0.316627
Zotu4062	Alphaproteobacteria	Rhizobiales	Rhizobiaceae	Allorhizobium-Neorhizobium-Pararhizobium-Rhizobium	M1	14	151.358	0.538462	0.326497
Zotu415	Gammaproteobacteria	Burkholderiales	Burkholderiaceae	Burkholderia	M1	14	100.068	0.653846	0.317891
Zotu8627	Gammaproteobacteria	Burkholderiales	Comamonadaceae	AsCoM_g_195	M1	14	84.3088	0.782051	0.33084
Zotu5715	Gammaproteobacteria	Burkholderiales	Oxalobacteraceae	Massilia	M1	14	26.8854	0.871795	0.315998
Zotu11067	Gammaproteobacteria	Burkholderiales	Comamonadaceae	Comamonas	M1	14	0	1	0.318527
Zotu376	Alphaproteobacteria	Rhizobiales	Rhizobiaceae	Mesorhizobium	M1	13	390.998	0.454545	0.33988
Zotu10420	Gammaproteobacteria	Burkholderiales	Burkholderiaceae	Cupriavidus	M1	13	59.8529	0.621212	0.331667
Zotu350	Gammaproteobacteria	Burkholderiales	Burkholderiaceae	Caballeronia	M1	13	11.8733	0.893939	0.30793
Zotu283	Bacteroidia	Sphingobacteriales	Sphingobacteriaceae	AsCoM_g_1615	M1	13	0.921618	0.893939	0.368689
Zotu290	Alphaproteobacteria	Rhizobiales	Rhizobiaceae	Allorhizobium-Neorhizobium-Pararhizobium-Rhizobium	M1	12	993.226	0.545455	0.295033
Zotu370	Alphaproteobacteria	Rhizobiales	Rhizobiaceae	Allorhizobium-Neorhizobium-Pararhizobium-Rhizobium	M1	12	130.613	0.545455	0.306862
Zotu782	Alphaproteobacteria	Rhizobiales	Rhizobiaceae	Allorhizobium-Neorhizobium-Pararhizobium-Rhizobium	M1	12	32.7004	0.709091	0.32058
Zotu603	Alphaproteobacteria	Caulobacterales	Caulobacteraceae	Caulobacter	M1	12	29.576	0.618182	0.334173
Zotu260	Gammaproteobacteria	Burkholderiales	Burkholderiaceae	Burkholderia-Caballeronia-Paraburkholderia	M1	12	22.2961	0.581818	0.355357
Zotu342	Gammaproteobacteria	Burkholderiales	Burkholderiaceae	Burkholderia-Caballeronia-Paraburkholderia	M1	12	10.497	0.909091	0.307217
Zotu562	Acidobacteriae	Acidobacteriales	Acidobacteriaceae	Terriglobus	M1	12	1.63965	0.781818	0.372834
Zotu1572	Gammaproteobacteria	Burkholderiales	Comamonadaceae	Rhizobacter	M1	12	0.33743	0.909091	0.354724
Zotu224	Alphaproteobacteria	Rhizobiales	Rhizobiaceae	Allorhizobium-Neorhizobium-Pararhizobium-Rhizobium	M1	11	260.394	0.4	0.327303
Zotu7974	Gammaproteobacteria	Burkholderiales	Oxalobacteraceae	Herbaspirillum	M1	11	201.166	0.422222	0.336575
Zotu4298	Gammaproteobacteria	Burkholderiales	Comamonadaceae	Rhizobacter	M1	11	110.325	0.533333	0.323183
Zotu161	Gammaproteobacteria	Burkholderiales	Oxalobacteraceae	Duganella	M1	11	72.859	0.666667	0.306036
Zotu9658	Alphaproteobacteria	Rhizobiales	Xanthobacteraceae	Bradyrhizobium	M1	11	22.1399	0.755556	0.332359
Zotu9071	Gammaproteobacteria	Burkholderiales	Oxalobacteraceae	Massilia	M1	11	0	1	0.322398
Zotu172	Gammaproteobacteria	Burkholderiales	Oxalobacteraceae	Massilia	M1	10	1008.17	0.527778	0.326765
Zotu144	Gammaproteobacteria	Burkholderiales	Oxalobacteraceae	Aquaspirillum_arcticum_group	M1	10	345.376	0.444444	0.334173
Zotu5344	Actinobacteria	Streptomycetales	Streptomycetaceae	Streptomyces	M1	10	94.6744	0.583333	0.332359
Zotu312	Gammaproteobacteria	Xanthomonadales	Rhodanobacteraceae	Rhodanobacter	M1	10	92.3894	0.5	0.327842
Zotu8824	Alphaproteobacteria	Azospirillales	Azospirillaceae	Azospirillum	M1	10	10.9671	0.861111	0.341778
Zotu777	Gammaproteobacteria	Steroidobacterales	Steroidobacteraceae	Steroidobacter	M1	10	7.31707	0.777778	0.328247
Zotu459	Bdellovibrionia	Bdellovibrionales	Bdellovibrionaceae	Bdellovibrio	M1	10	0	1	0.354093
Zotu329	Gammaproteobacteria	Burkholderiales	Burkholderiaceae	Burkholderia-Caballeronia-Paraburkholderia	M1	10	0	1	0.345937
Zotu4360	Gammaproteobacteria	Burkholderiales	Burkholderiaceae	Burkholderia-Caballeronia-Paraburkholderia	M1	9	811.96	0.535714	0.302777
Zotu10553	Gammaproteobacteria	Burkholderiales	Comamonadaceae	Variovorax	M1	9	800.381	0.607143	0.31021
Zotu813	Alphaproteobacteria	Rhizobiales	Rhizobiaceae	Allorhizobium-Neorhizobium-Pararhizobium-Rhizobium	M1	9	116.88	0.5	0.309006
Zotu111	Gammaproteobacteria	Burkholderiales	Comamonadaceae	AsCoM_g_195	M1	9	87.1851	0.571429	0.275623
Zotu6157	Gammaproteobacteria	Burkholderiales	Comamonadaceae	Rhizobacter	M1	9	84.086	0.607143	0.311059
Zotu4122	Gammaproteobacteria	Burkholderiales	Burkholderiaceae	Burkholderia-Caballeronia-Paraburkholderia	M1	9	52.6014	0.5	0.301629
Zotu305	Alphaproteobacteria	Caulobacterales	Caulobacteraceae	Phenylobacterium	M1	9	37.3909	0.535714	0.325562
Zotu285	Alphaproteobacteria	Rhizobiales	Hyphomicrobiaceae	Hyphomicrobium	M1	9	30.0708	0.607143	0.325031
Zotu347	Alphaproteobacteria	Rhizobiales	Beijerinckiaceae	Bosea	M1	9	25.9816	0.714286	0.305684
Zotu349	Gammaproteobacteria	Burkholderiales	Burkholderiaceae	Burkholderia-Caballeronia-Paraburkholderia	M1	9	25.713	0.785714	0.338723
Zotu270	Alphaproteobacteria	Caulobacterales	Caulobacteraceae	Phenylobacterium	M1	9	24.4145	0.678571	0.316753
Zotu475	Gammaproteobacteria	Burkholderiales	Oxalobacteraceae	Herbaspirillum	M1	9	23.5119	0.75	0.301629
Zotu222	Parcubacteria	Ca_Kaiserbacteria	AsCoM_f_8169	AsCoM_g_7374	M1	9	1.83702	0.892857	0.343548
Zotu1290	Gammaproteobacteria	Burkholderiales	Comamonadaceae	AsCoM_g_195	M1	8	108.568	0.666667	0.309487
Zotu407	Alphaproteobacteria	Rhizobiales	Xanthobacteraceae	Bradyrhizobium	M1	8	53.2706	0.714286	0.286022
Zotu107	Actinobacteria	Streptomycetales	Streptomycetaceae	Streptomyces	M1	8	15.6147	0.714286	0.317005
Zotu495	Bacilli	Acholeplasmatales	Anaeroplasmataceae	Asteroleplasma	M1	8	6.78365	0.857143	0.334033
Zotu120	Actinobacteria	Streptomycetales	Streptomycetaceae	Streptomyces	M1	8	5.41295	0.857143	0.325429
Zotu1037	Alphaproteobacteria	Rhizobiales	Hyphomicrobiaceae	Hyphomicrobium	M1	8	1.81854	0.904762	0.301059
Zotu1477	Alphaproteobacteria	Dongiales	Dongiaceae	Dongia	M1	7	119.517	0.533333	0.306508
Zotu3768	Gammaproteobacteria	Burkholderiales	Comamonadaceae	AsCoM_g_195	M1	7	29.6041	0.866667	0.275147
Zotu2059	Gammaproteobacteria	Burkholderiales	Comamonadaceae	Rhizobacter	M1	7	4.95835	0.8	0.334594
Zotu2118	Gammaproteobacteria	Burkholderiales	Comamonadaceae	AsCoM_g_195	M1	7	4.77398	0.8	0.331943
Zotu317	Gammaproteobacteria	Burkholderiales	Methylophilaceae	AsCoM_g_16	M1	7	4.26108	0.8	0.301401
Zotu571	Gammaproteobacteria	AsCoM_o_1267	AsCoM_f_4827	Coxiella	M1	7	0	1	0.279494
Zotu493	Bacilli	Entomoplasmatales	Ca_Spiroplasma	AsCoM_g_484	M1	6	829.979	0.5	0.269101
Zotu151	Alphaproteobacteria	Rhizobiales	Xanthobacteraceae	Bradyrhizobium	M1	6	48.0472	0.6	0.289244
Zotu560	Gammaproteobacteria	Xanthomonadales	AsCoM_f_152	Acidibacter	M1	6	16.1865	0.7	0.320838
Zotu217	Gammaproteobacteria	Burkholderiales	Comamonadaceae	AsCoM_g_195	M1	6	4.17455	0.8	0.290936
Zotu526	Alphaproteobacteria	Rhizobiales	Beijerinckiaceae	Bosea	M1	6	0.224976	0.9	0.321486
Zotu1115	Gammaproteobacteria	Burkholderiales	Comamonadaceae	Pelomonas	M1	6	0.075412	0.8	0.327842
Zotu223	Gammaproteobacteria	Burkholderiales	Burkholderiaceae	Burkholderia-Caballeronia-Paraburkholderia	M1	6	0	1	0.318527
Zotu10460	Gammaproteobacteria	Burkholderiales	Oxalobacteraceae	Massilia	M1	6	0	1	0.343993
Zotu2922	Gammaproteobacteria	Burkholderiales	Oxalobacteraceae	Pseudoduganella	M1	6	0	1	0.325696
Zotu9833	Gammaproteobacteria	Burkholderiales	Oxalobacteraceae	Undibacterium	M1	6	0	1	0.277449
Zotu268	Alphaproteobacteria	Rhizobiales	Rhizobiaceae	Allorhizobium-Neorhizobium-Pararhizobium-Rhizobium	M1	5	835.915	0.5	0.292325
Zotu196	Gammaproteobacteria	Steroidobacterales	Steroidobacteraceae	Steroidobacter	M1	5	20.7418	0.666667	0.300151
Zotu2579	Gammaproteobacteria	Burkholderiales	Comamonadaceae	AsCoM_g_195	M1	5	20.1335	0.666667	0.33084
Zotu500	Alphaproteobacteria	Azospirillales	Azospirillaceae	Azospirillum	M1	5	6.39712	0.833333	0.31009
Zotu638	Alphaproteobacteria	Rhizobiales	Hyphomicrobiaceae	Hyphomicrobium	M1	5	1.71212	0.666667	0.317005
Zotu9802	Alphaproteobacteria	Rhizobiales	Rhizobiaceae	Neorhizobium	M1	5	1.10114	0.833333	0.322267
Zotu531	Alphaproteobacteria	Rhizobiales	Devosiaceae	Devosia	M1	5	0.284783	0.833333	0.312525
Zotu448	Alphaproteobacteria	Rhizobiales	Rhizobiaceae	Allorhizobium-Neorhizobium-Pararhizobium-Rhizobium	M1	5	0	1	0.284387
Zotu320	Alphaproteobacteria	Rhizobiales	Rhizobiaceae	Allorhizobium-Neorhizobium-Pararhizobium-Rhizobium	M1	5	0	1	0.246745
Zotu343	Alphaproteobacteria	Dongiales	Dongiaceae	Dongia	M1	5	0	1	0.331943
Zotu705	Alphaproteobacteria	Rhizobiales	Rhizobiaceae	Mesorhizobium	M1	5	0	1	0.292432
Zotu4015	Gammaproteobacteria	Burkholderiales	Comamonadaceae	Rhizobacter	M1	5	0	1	0.309848
Zotu843	Gammaproteobacteria	Burkholderiales	Oxalobacteraceae	Massilia	M1	5	0	0.666667	0.341778
Zotu213	Gammaproteobacteria	Steroidobacterales	Steroidobacteraceae	Steroidobacter	M1	4	612.072	0.666667	0.257856
Zotu1169	Gammaproteobacteria	Burkholderiales	Comamonadaceae	AsCoM_g_195	M1	4	29.0276	0.666667	0.284591
Zotu2734	Alphaproteobacteria	Dongiales	Dongiaceae	Dongia	M1	4	17.0771	0.666667	0.28851
Zotu548	Actinobacteria	Propionibacteriales	Nocardioidaceae	Marmoricola	M1	4	10.5952	0.666667	0.207346
Zotu416	Alphaproteobacteria	Azospirillales	Azospirillaceae	Azospirillum	M1	4	0	1	0.280974
Zotu441	Gammaproteobacteria	Burkholderiales	Oxalobacteraceae	Massilia	M1	4	0	1	0.281471
Zotu776	Gammaproteobacteria	Burkholderiales	Comamonadaceae	Ramlibacter	M1	4	0	1	0.285509
Zotu1656	Gammaproteobacteria	Burkholderiales	Comamonadaceae	Rhizobacter	M1	4	0	1	0.286744
Zotu427	Gammaproteobacteria	Xanthomonadales	AsCoM_f_152	Acidibacter	M1	3	0	1	0.28227
Zotu632	Alphaproteobacteria	Rhizobiales	Rhizobiaceae	Allorhizobium-Neorhizobium-Pararhizobium-Rhizobium	M1	3	0	1	0.29757
Zotu93	Alphaproteobacteria	Rhizobiales	Rhizobiaceae	Allorhizobium-Neorhizobium-Pararhizobium-Rhizobium	M1	3	0	1	0.226265
Zotu233	Gammaproteobacteria	Burkholderiales	Oxalobacteraceae	Aquaspirillum_arcticum_group	M1	3	0	1	0.212097
Zotu2288	Gammaproteobacteria	Burkholderiales	Comamonadaceae	AsCoM_g_195	M1	3	0	1	0.28227
Zotu1254	Alphaproteobacteria	Azospirillales	Azospirillaceae	Azospirillum	M1	3	0	1	0.266043
Zotu4279	Gammaproteobacteria	Burkholderiales	Comamonadaceae	Ideonella	M1	3	0	1	0.263315
Zotu621	Gammaproteobacteria	Xanthomonadales	Xanthomonadaceae	Lysobacter	M1	3	0	1	0.288406
Zotu504	Gammaproteobacteria	Burkholderiales	Oxalobacteraceae	Massilia	M1	3	0	1	0.236834
Zotu976	Alphaproteobacteria	Rhizobiales	Rhizobiaceae	Mesorhizobium	M1	3	0	1	0.261842
Zotu609	Alphaproteobacteria	Rhizobiales	Rhizobiaceae	Mesorhizobium	M1	3	0	1	0.227884
Zotu491	Alphaproteobacteria	Rhizobiales	Xanthobacteraceae	Pseudolabrys	M1	3	0	1	0.276485
Zotu4006	Actinobacteria	Streptomycetales	Streptomycetaceae	Streptomyces	M1	3	0	1	0.232477
Zotu3626	Alphaproteobacteria	Rhizobiales	Rhizobiaceae	Allorhizobium-Neorhizobium-Pararhizobium-Rhizobium	M2	233	2985.57	0.409501	0.504436
Zotu384	Alphaproteobacteria	Rhizobiales	Xanthobacteraceae	Bradyrhizobium	M2	232	2701.71	0.414417	0.504436
Zotu201	Alphaproteobacteria	Caulobacterales	Caulobacteraceae	Caulobacter	M2	229	2145.72	0.419314	0.4975
Zotu4239	Alphaproteobacteria	Sphingomonadales	Sphingomonadaceae	Novosphingobium	M2	228	4557.05	0.398698	0.502525
Zotu263	Alphaproteobacteria	Sphingomonadales	Sphingomonadaceae	Novosphingobium	M2	223	2834.95	0.408544	0.502525
Zotu56	Alphaproteobacteria	Caulobacterales	Caulobacteraceae	Caulobacter	M2	221	3222.25	0.423288	0.505718
Zotu421	Alphaproteobacteria	Sphingomonadales	Sphingomonadaceae	Novosphingobium	M2	217	1708.02	0.442377	0.49349
Zotu29	Alphaproteobacteria	Rhizobiales	Rhizobiaceae	Allorhizobium-Neorhizobium-Pararhizobium-Rhizobium	M2	212	4996.73	0.421711	0.504436
Zotu152	Alphaproteobacteria	Rhizobiales	Rhizobiaceae	Neorhizobium	M2	208	1669.87	0.467145	0.498747
Zotu221	Alphaproteobacteria	Rhizobiales	Rhizobiaceae	Allorhizobium-Neorhizobium-Pararhizobium-Rhizobium	M2	206	2343.22	0.460928	0.49349
Zotu97	Alphaproteobacteria	Sphingomonadales	Sphingomonadaceae	Novosphingobium	M2	206	2306.97	0.437446	0.49595
Zotu763	Alphaproteobacteria	Sphingomonadales	Sphingomonadaceae	Novosphingobium	M2	205	1370.55	0.454989	0.487745
Zotu8738	Gammaproteobacteria	Burkholderiales	Comamonadaceae	Rhizobacter	M2	201	2114.9	0.448442	0.49595
Zotu2502	Alphaproteobacteria	Rhizobiales	Rhizobiaceae	Allorhizobium-Neorhizobium-Pararhizobium-Rhizobium	M2	200	1059.21	0.482463	0.48184
Zotu89	Alphaproteobacteria	Rhizobiales	Rhizobiaceae	Allorhizobium-Neorhizobium-Pararhizobium-Rhizobium	M2	199	2344.23	0.447623	0.488643
Zotu210	Alphaproteobacteria	Caulobacterales	Caulobacteraceae	Caulobacter	M2	199	1847.33	0.469056	0.496259
Zotu4	Alphaproteobacteria	Rhizobiales	Rhizobiaceae	Neorhizobium	M2	193	2815.1	0.442245	0.49349
Zotu2854	Gammaproteobacteria	Burkholderiales	Comamonadaceae	Rhizobacter	M2	193	942.218	0.505672	0.489846
Zotu249	Alphaproteobacteria	Rhizobiales	Rhizobiaceae	Neorhizobium	M2	192	1431.84	0.487903	0.491358
Zotu31	Alphaproteobacteria	Rhizobiales	Rhizobiaceae	Neorhizobium	M2	191	2123.04	0.462768	0.491965
Zotu4094	Alphaproteobacteria	Rhizobiales	Rhizobiaceae	Allorhizobium-Neorhizobium-Pararhizobium-Rhizobium	M2	190	1788.8	0.447991	0.477791
Zotu1245	Alphaproteobacteria	Rhizobiales	Rhizobiaceae	Allorhizobium-Neorhizobium-Pararhizobium-Rhizobium	M2	190	1120.65	0.504503	0.479518
Zotu117	Gammaproteobacteria	Burkholderiales	Comamonadaceae	Variovorax	M2	185	5350.43	0.445652	0.479807
Zotu155	Alphaproteobacteria	Rhizobiales	Rhizobiaceae	Allorhizobium-Neorhizobium-Pararhizobium-Rhizobium	M2	183	1356.11	0.506405	0.47494
Zotu136	Alphaproteobacteria	Rhizobiales	Rhizobiaceae	Allorhizobium-Neorhizobium-Pararhizobium-Rhizobium	M2	181	1606.22	0.512849	0.475792
Zotu2768	Alphaproteobacteria	Caulobacterales	Caulobacteraceae	Caulobacter	M2	179	913.364	0.53831	0.473246
Zotu1329	Alphaproteobacteria	Rhizobiales	Rhizobiaceae	Neorhizobium	M2	178	666.21	0.54706	0.475224
Zotu4820	Alphaproteobacteria	Sphingomonadales	Sphingomonadaceae	Novosphingobium	M2	177	1104.94	0.499286	0.47381
Zotu1856	Alphaproteobacteria	Caulobacterales	Caulobacteraceae	Phenylobacterium	M2	175	1487.05	0.521693	0.477218
Zotu85	Alphaproteobacteria	Sphingomonadales	Sphingomonadaceae	Novosphingobium	M2	174	3300.94	0.416252	0.476932
Zotu7481	Gammaproteobacteria	Burkholderiales	Comamonadaceae	Rhizobacter	M2	173	1173.44	0.509792	0.476647
Zotu2008	Alphaproteobacteria	Rhizobiales	Rhizobiaceae	Allorhizobium-Neorhizobium-Pararhizobium-Rhizobium	M2	172	2550.93	0.523289	0.468235
Zotu4295	Alphaproteobacteria	Sphingomonadales	Sphingomonadaceae	Novosphingobium	M2	172	1077.76	0.526866	0.471285
Zotu148	Alphaproteobacteria	Rhizobiales	Rhizobiaceae	Allorhizobium-Neorhizobium-Pararhizobium-Rhizobium	M2	169	3006.27	0.477545	0.472684
Zotu2371	Alphaproteobacteria	Rhizobiales	Rhizobiaceae	Allorhizobium-Neorhizobium-Pararhizobium-Rhizobium	M2	167	1135.55	0.536473	0.468787
Zotu1835	Alphaproteobacteria	Rhizobiales	Rhizobiaceae	Neorhizobium	M2	166	617.366	0.574649	0.47381
Zotu2038	Alphaproteobacteria	Rhizobiales	Xanthobacteraceae	Bradyrhizobium	M2	165	524.674	0.57564	0.470449
Zotu92	Alphaproteobacteria	Rhizobiales	Xanthobacteraceae	Bradyrhizobium	M2	164	2050.32	0.47421	0.476647
Zotu422	Alphaproteobacteria	Caulobacterales	Caulobacteraceae	Caulobacter	M2	158	661.892	0.571942	0.458261
Zotu3984	Alphaproteobacteria	Rhizobiales	Rhizobiaceae	Allorhizobium-Neorhizobium-Pararhizobium-Rhizobium	M2	157	743.418	0.553433	0.472684
Zotu1098	Alphaproteobacteria	Rhizobiales	Rhizobiaceae	Allorhizobium-Neorhizobium-Pararhizobium-Rhizobium	M2	156	2594.18	0.49845	0.463599
Zotu288	Alphaproteobacteria	Rhizobiales	Devosiaceae	Devosia	M2	156	611.656	0.566653	0.460648
Zotu9040	Alphaproteobacteria	Rhizobiales	Rhizobiaceae	Allorhizobium-Neorhizobium-Pararhizobium-Rhizobium	M2	156	394.832	0.606871	0.46414
Zotu7598	Gammaproteobacteria	Burkholderiales	Comamonadaceae	Ramlibacter	M2	154	1924.44	0.495356	0.461449
Zotu96	Alphaproteobacteria	Rhizobiales	Rhizobiaceae	Allorhizobium-Neorhizobium-Pararhizobium-Rhizobium	M2	153	2167.43	0.482747	0.463329
Zotu498	Alphaproteobacteria	Rhizobiales	Rhizobiaceae	Neorhizobium	M2	153	745.004	0.584699	0.466315
Zotu1400	Alphaproteobacteria	Rhizobiales	Rhizobiaceae	Neorhizobium	M2	151	495.465	0.583624	0.458525
Zotu403	Alphaproteobacteria	Rhizobiales	Xanthobacteraceae	Tardiphaga	M2	150	2095.99	0.531108	0.459054
Zotu2224	Actinobacteria	Streptomycetales	Streptomycetaceae	Streptomyces	M2	150	1083.06	0.531108	0.46306
Zotu3790	Alphaproteobacteria	Rhizobiales	Rhizobiaceae	Allorhizobium-Neorhizobium-Pararhizobium-Rhizobium	M2	150	1034.66	0.510521	0.460648
Zotu1790	Alphaproteobacteria	Rhizobiales	Rhizobiaceae	Allorhizobium-Neorhizobium-Pararhizobium-Rhizobium	M2	150	329.251	0.627698	0.456946
Zotu26	Alphaproteobacteria	Rhizobiales	Rhizobiaceae	Neorhizobium	M2	149	2534.11	0.525464	0.470449
Zotu1210	Alphaproteobacteria	Caulobacterales	Caulobacteraceae	Caulobacter	M2	149	493.88	0.602684	0.458525
Zotu511	Alphaproteobacteria	Rhizobiales	Devosiaceae	Devosia	M2	147	1987.61	0.528295	0.457734
Zotu8285	Actinobacteria	Streptomycetales	Streptomycetaceae	Streptomyces	M2	147	1311.4	0.545017	0.461717
Zotu900	Alphaproteobacteria	Rhizobiales	Devosiaceae	Devosia	M2	145	495.451	0.589452	0.45985
Zotu11	Gammaproteobacteria	Burkholderiales	Comamonadaceae	Rhizobacter	M2	144	1919.34	0.489707	0.471844
Zotu9980	Alphaproteobacteria	Sphingomonadales	Sphingomonadaceae	Novosphingobium	M2	144	353.963	0.642667	0.458261
Zotu967	Alphaproteobacteria	Caulobacterales	Caulobacteraceae	Caulobacter	M2	144	249.748	0.646114	0.448957
Zotu32	Alphaproteobacteria	Rhizobiales	Rhizobiaceae	Allorhizobium-Neorhizobium-Pararhizobium-Rhizobium	M2	143	1805.34	0.451403	0.455638
Zotu433	Alphaproteobacteria	Sphingomonadales	Sphingomonadaceae	Novosphingobium	M2	143	579.068	0.619419	0.454597
Zotu149	Gammaproteobacteria	Burkholderiales	Comamonadaceae	Rhizobacter	M2	140	4598.72	0.39975	0.468511
Zotu5	Alphaproteobacteria	Rhizobiales	Rhizobiaceae	Allorhizobium-Neorhizobium-Pararhizobium-Rhizobium	M2	140	2918.06	0.49609	0.46414
Zotu140	Gammaproteobacteria	Burkholderiales	Comamonadaceae	Variovorax	M2	137	2594.19	0.415033	0.457471
Zotu113	Alphaproteobacteria	Rhizobiales	Rhizobiaceae	Allorhizobium-Neorhizobium-Pararhizobium-Rhizobium	M2	137	2106.37	0.492375	0.454857
Zotu132	Alphaproteobacteria	Caulobacterales	Caulobacteraceae	Caulobacter	M2	136	1868.02	0.527916	0.452273
Zotu262	Alphaproteobacteria	Rhizobiales	Rhizobiaceae	Allorhizobium-Neorhizobium-Pararhizobium-Rhizobium	M2	134	485.913	0.614263	0.446188
Zotu316	Alphaproteobacteria	Azospirillales	AsCoM_f_378	AsCoM_g_4425	M2	131	1093.45	0.522838	0.45985
Zotu1103	Alphaproteobacteria	Sphingomonadales	Sphingomonadaceae	Novosphingobium	M2	131	461.574	0.574478	0.44694
Zotu162	Alphaproteobacteria	Rhizobiales	Rhizobiaceae	Allorhizobium-Neorhizobium-Pararhizobium-Rhizobium	M2	130	1497.16	0.484496	0.448198
Zotu831	Alphaproteobacteria	Caulobacterales	Caulobacteraceae	Caulobacter	M2	130	1083.31	0.642926	0.452787
Zotu10387	Alphaproteobacteria	Rhizobiales	Rhizobiaceae	Allorhizobium-Neorhizobium-Pararhizobium-Rhizobium	M2	129	241.971	0.644316	0.448451
Zotu9758	Alphaproteobacteria	Rhizobiales	Rhizobiaceae	Neorhizobium	M2	127	641.719	0.568381	0.461182
Zotu39	Alphaproteobacteria	Rhizobiales	Rhizobiaceae	Allorhizobium-Neorhizobium-Pararhizobium-Rhizobium	M2	124	1955.76	0.612688	0.451247
Zotu68	Alphaproteobacteria	Rhizobiales	Rhizobiaceae	Neorhizobium	M2	123	1793.71	0.491126	0.454079
Zotu206	Alphaproteobacteria	Rhizobiales	Xanthobacteraceae	Tardiphaga	M2	123	1115.36	0.518087	0.439294
Zotu3897	Alphaproteobacteria	Rhizobiales	Xanthobacteraceae	Bradyrhizobium	M2	123	580.701	0.579325	0.450736
Zotu867	Alphaproteobacteria	Rhizobiales	Devosiaceae	Devosia	M2	122	130.954	0.702342	0.443454
Zotu2356	Alphaproteobacteria	Sphingomonadales	Sphingomonadaceae	Novosphingobium	M2	120	447.948	0.601766	0.448957
Zotu4145	Alphaproteobacteria	Rhizobiales	Rhizobiaceae	Allorhizobium-Neorhizobium-Pararhizobium-Rhizobium	M2	117	364.304	0.575412	0.441486
Zotu418	Alphaproteobacteria	Rhizobiales	Rhizobiaceae	Allorhizobium-Neorhizobium-Pararhizobium-Rhizobium	M2	115	1531.51	0.517621	0.447946
Zotu1839	Alphaproteobacteria	Rhizobiales	Xanthobacteraceae	Bradyrhizobium	M2	115	518.067	0.646949	0.446439
Zotu109	Alphaproteobacteria	Rhizobiales	Rhizobiaceae	Allorhizobium-Neorhizobium-Pararhizobium-Rhizobium	M2	114	1859.19	0.490518	0.438326
Zotu1087	Alphaproteobacteria	Rhizobiales	Xanthobacteraceae	Tardiphaga	M2	114	128.452	0.717288	0.438326
Zotu423	Gammaproteobacteria	Burkholderiales	Comamonadaceae	Piscinibacter	M2	112	4765.49	0.378215	0.455899
Zotu49	Alphaproteobacteria	Rhizobiales	Rhizobiaceae	Allorhizobium-Neorhizobium-Pararhizobium-Rhizobium	M2	112	1988.47	0.6095	0.44519
Zotu346	Alphaproteobacteria	Caulobacterales	Caulobacteraceae	Phenylobacterium	M2	112	275.38	0.647666	0.439536
Zotu7877	Actinobacteria	Streptomycetales	Streptomycetaceae	Streptomyces	M2	111	895.647	0.587656	0.440753
Zotu9249	Gammaproteobacteria	Burkholderiales	Comamonadaceae	Ramlibacter	M2	111	303.797	0.672894	0.437603
Zotu199	Gammaproteobacteria	Burkholderiales	Comamonadaceae	Variovorax	M2	110	2637.21	0.525824	0.439536
Zotu23	Alphaproteobacteria	Rhizobiales	Rhizobiaceae	Allorhizobium-Neorhizobium-Pararhizobium-Rhizobium	M2	110	764.157	0.590044	0.448451
Zotu53	Actinobacteria	Streptomycetales	Streptomycetaceae	Streptomyces	M2	109	5268.25	0.389754	0.445689
Zotu354	Alphaproteobacteria	Rhizobiales	Rhizobiaceae	Allorhizobium-Neorhizobium-Pararhizobium-Rhizobium	M2	108	985.458	0.539058	0.441486
Zotu1384	Alphaproteobacteria	Rhizobiales	Xanthobacteraceae	Tardiphaga	M2	108	598.503	0.63763	0.440753
Zotu648	Alphaproteobacteria	Caulobacterales	Caulobacteraceae	Caulobacter	M2	108	237.799	0.663199	0.432844
Zotu8	Gammaproteobacteria	Burkholderiales	Comamonadaceae	Ramlibacter	M2	106	2012.61	0.527289	0.443701
Zotu544	Alphaproteobacteria	Rhizobiales	Beijerinckiaceae	Bosea	M2	105	1493.42	0.538462	0.438085
Zotu156	Alphaproteobacteria	Rhizobiales	Rhizobiaceae	Allorhizobium-Neorhizobium-Pararhizobium-Rhizobium	M2	105	1147.84	0.512883	0.431905
Zotu9787	Alphaproteobacteria	Rhizobiales	Rhizobiaceae	Allorhizobium-Neorhizobium-Pararhizobium-Rhizobium	M2	105	561.02	0.691001	0.441242
Zotu1711	Alphaproteobacteria	Rhizobiales	Rhizobiaceae	Allorhizobium-Neorhizobium-Pararhizobium-Rhizobium	M2	105	367.693	0.68764	0.433079
Zotu280	Alphaproteobacteria	Rhizobiales	Rhizobiaceae	Allorhizobium-Neorhizobium-Pararhizobium-Rhizobium	M2	103	342.38	0.63774	0.433315
Zotu252	Alphaproteobacteria	Rhizobiales	Rhizobiaceae	Allorhizobium-Neorhizobium-Pararhizobium-Rhizobium	M2	102	212.75	0.704554	0.436883
Zotu43	Alphaproteobacteria	Rhizobiales	Rhizobiaceae	Allorhizobium-Neorhizobium-Pararhizobium-Rhizobium	M2	101	780.427	0.566061	0.437363
Zotu2011	Alphaproteobacteria	Rhizobiales	Rhizobiaceae	Neorhizobium	M2	101	104.765	0.772929	0.433315
Zotu476	Alphaproteobacteria	Caulobacterales	Caulobacteraceae	Caulobacter	M2	100	1545.13	0.501958	0.439536
Zotu3136	Gammaproteobacteria	Burkholderiales	Comamonadaceae	Rhizobacter	M2	100	1174.86	0.506494	0.441486
Zotu191	Gammaproteobacteria	Burkholderiales	Comamonadaceae	Ramlibacter	M2	100	870.874	0.516182	0.431203
Zotu54	Alphaproteobacteria	Sphingomonadales	Sphingomonadaceae	Novosphingobium	M2	100	360.345	0.590806	0.436883
Zotu22	Alphaproteobacteria	Rhizobiales	Rhizobiaceae	Allorhizobium-Neorhizobium-Pararhizobium-Rhizobium	M2	99	3382.39	0.421418	0.447694
Zotu745	Alphaproteobacteria	Rhizobiales	Devosiaceae	Devosia	M2	99	363.236	0.65243	0.436404
Zotu10661	Alphaproteobacteria	Rhizobiales	Rhizobiaceae	Allorhizobium-Neorhizobium-Pararhizobium-Rhizobium	M2	99	105.157	0.734273	0.431203
Zotu5819	Gammaproteobacteria	Burkholderiales	Comamonadaceae	Rhizobacter	M2	98	611.973	0.558849	0.441486
Zotu2405	Alphaproteobacteria	Rhizobiales	Rhizobiaceae	Allorhizobium-Neorhizobium-Pararhizobium-Rhizobium	M2	98	61.3391	0.741838	0.426581
Zotu4905	Gammaproteobacteria	Burkholderiales	Comamonadaceae	Rhizobacter	M2	97	151.896	0.692982	0.439779
Zotu9799	Gammaproteobacteria	Burkholderiales	Comamonadaceae	Rhizobacter	M2	96	126.821	0.678387	0.438809
Zotu82	Alphaproteobacteria	Rhizobiales	Rhizobiaceae	Neorhizobium	M2	95	1792.36	0.42782	0.439294
Zotu214	Alphaproteobacteria	Rhizobiales	Rhizobiaceae	Allorhizobium-Neorhizobium-Pararhizobium-Rhizobium	M2	95	1555.12	0.474949	0.434024
Zotu79	Alphaproteobacteria	Rhizobiales	Rhizobiaceae	Allorhizobium-Neorhizobium-Pararhizobium-Rhizobium	M2	95	978.629	0.489133	0.442714
Zotu2423	Alphaproteobacteria	Rhizobiales	Rhizobiaceae	Allorhizobium-Neorhizobium-Pararhizobium-Rhizobium	M2	95	212.201	0.680394	0.428648
Zotu883	Alphaproteobacteria	Rhizobiales	Rhizobiaceae	Allorhizobium-Neorhizobium-Pararhizobium-Rhizobium	M2	92	191.492	0.613919	0.43027
Zotu227	Gammaproteobacteria	Burkholderiales	Comamonadaceae	Rhizobacter	M2	90	1015.62	0.468846	0.433315
Zotu37	Actinobacteria	Streptomycetales	Streptomycetaceae	Streptomyces	M2	90	996.922	0.596527	0.419389
Zotu4739	Alphaproteobacteria	Sphingomonadales	Sphingomonadaceae	Novosphingobium	M2	84	233.329	0.640024	0.437844
Zotu4726	Alphaproteobacteria	Rhizobiales	Rhizobiaceae	Mesorhizobium	M2	83	274.074	0.653719	0.430736
Zotu9142	Gammaproteobacteria	Burkholderiales	Comamonadaceae	Rhizobacter	M2	83	177.536	0.669678	0.426124
Zotu4937	Actinobacteria	Streptomycetales	Streptomycetaceae	Streptomyces	M2	81	190.895	0.643354	0.428648
Zotu84	Alphaproteobacteria	Sphingomonadales	Sphingomonadaceae	Novosphingobium	M2	80	548.427	0.608569	0.415232
Zotu4634	Gammaproteobacteria	Burkholderiales	Oxalobacteraceae	Duganella	M2	80	108.11	0.690036	0.427957
Zotu587	Alphaproteobacteria	Rhizobiales	Rhizobiaceae	Allorhizobium-Neorhizobium-Pararhizobium-Rhizobium	M2	78	2893.5	0.420369	0.42681
Zotu1449	Gammaproteobacteria	Burkholderiales	Comamonadaceae	Rhizobacter	M2	78	1184.63	0.47095	0.43167
Zotu251	Alphaproteobacteria	Rhizobiales	Rhizobiaceae	Allorhizobium-Neorhizobium-Pararhizobium-Rhizobium	M2	78	1168.85	0.565619	0.426124
Zotu104	Alphaproteobacteria	Caulobacterales	Caulobacteraceae	Caulobacter	M2	78	660.032	0.603554	0.430503
Zotu675	Alphaproteobacteria	Rhizobiales	Xanthobacteraceae	Bradyrhizobium	M2	76	73.0617	0.807207	0.415016
Zotu451	Alphaproteobacteria	Sphingomonadales	Sphingomonadaceae	Sphingomonas	M2	75	585.994	0.697519	0.418507
Zotu3767	Alphaproteobacteria	Rhizobiales	Rhizobiaceae	Neorhizobium	M2	74	362.592	0.593988	0.418727
Zotu6256	Alphaproteobacteria	Rhizobiales	Rhizobiaceae	Neorhizobium	M2	70	2435.32	0.390878	0.418507
Zotu1209	Actinobacteria	Streptomycetales	Streptomycetaceae	Streptomyces	M2	70	544.837	0.711424	0.413937
Zotu352	Alphaproteobacteria	Rhizobiales	Rhizobiaceae	Allorhizobium-Neorhizobium-Pararhizobium-Rhizobium	M2	70	130.976	0.683717	0.409044
Zotu16	Alphaproteobacteria	Sphingomonadales	Sphingomonadaceae	Novosphingobium	M2	68	488.945	0.587969	0.414152
Zotu430	Alphaproteobacteria	Caulobacterales	Caulobacteraceae	Phenylobacterium	M2	68	228.599	0.657169	0.410309
Zotu856	Alphaproteobacteria	Sphingomonadales	Sphingomonadaceae	Novosphingobium	M2	67	278.094	0.619114	0.409887
Zotu3969	Alphaproteobacteria	Rhizobiales	Rhizobiaceae	Allorhizobium-Neorhizobium-Pararhizobium-Rhizobium	M2	67	245.609	0.630303	0.413292
Zotu181	Alphaproteobacteria	Rhizobiales	Beijerinckiaceae	Bosea	M2	66	501.124	0.528846	0.411582
Zotu6330	Alphaproteobacteria	Rhizobiales	Rhizobiaceae	Allorhizobium-Neorhizobium-Pararhizobium-Rhizobium	M2	66	32.4677	0.811538	0.42273
Zotu6872	Gammaproteobacteria	Burkholderiales	Comamonadaceae	Rhizobacter	M2	65	1304.93	0.755952	0.409676
Zotu170	Alphaproteobacteria	Rhizobiales	Rhizobiaceae	Allorhizobium-Neorhizobium-Pararhizobium-Rhizobium	M2	65	870.962	0.501488	0.409254
Zotu1934	Alphaproteobacteria	Rhizobiales	Rhizobiaceae	Neorhizobium	M2	65	31.6818	0.777778	0.413292
Zotu28	Alphaproteobacteria	Rhizobiales	Xanthobacteraceae	Bradyrhizobium	M2	64	1038.17	0.509473	0.415883
Zotu589	Alphaproteobacteria	Sphingomonadales	Sphingomonadaceae	Novosphingobium	M2	64	920.868	0.4936	0.409887
Zotu387	Alphaproteobacteria	Rhizobiales	Rhizobiaceae	Allorhizobium-Neorhizobium-Pararhizobium-Rhizobium	M2	63	444.463	0.59651	0.417848
Zotu14	Alphaproteobacteria	Caulobacterales	Caulobacteraceae	Caulobacter	M2	61	272.415	0.637853	0.412649
Zotu340	Alphaproteobacteria	Rhizobiales	Rhizobiaceae	Allorhizobium-Neorhizobium-Pararhizobium-Rhizobium	M2	60	1020	0.541204	0.419389
Zotu595	Alphaproteobacteria	Rhizobiales	Rhizobiaceae	Neorhizobium	M2	59	383.957	0.650333	0.412649
Zotu1616	Alphaproteobacteria	Rhizobiales	Rhizobiaceae	Allorhizobium-Neorhizobium-Pararhizobium-Rhizobium	M2	58	30.9358	0.798246	0.410521
Zotu2152	Alphaproteobacteria	Rhizobiales	Rhizobiaceae	Allorhizobium-Neorhizobium-Pararhizobium-Rhizobium	M2	58	20.2952	0.785088	0.401008
Zotu18	Actinobacteria	Streptomycetales	Streptomycetaceae	Streptomyces	M2	57	654.389	0.557143	0.401412
Zotu8223	Gammaproteobacteria	Burkholderiales	Comamonadaceae	Rhizobacter	M2	57	594.601	0.526623	0.41961
Zotu1879	Alphaproteobacteria	Rhizobiales	Rhizobiaceae	Neorhizobium	M2	57	82.9803	0.695455	0.403651
Zotu4741	Alphaproteobacteria	Caulobacterales	Caulobacteraceae	Caulobacter	M2	57	81.7577	0.722078	0.423179
Zotu6282	Gammaproteobacteria	Burkholderiales	Comamonadaceae	Rhizobacter	M2	56	11.7578	0.847138	0.410733
Zotu678	Alphaproteobacteria	Rhizobiales	Rhizobiaceae	Allorhizobium-Neorhizobium-Pararhizobium-Rhizobium	M2	55	253.765	0.619846	0.413292
Zotu10767	Alphaproteobacteria	Rhizobiales	Rhizobiaceae	Allorhizobium-Neorhizobium-Pararhizobium-Rhizobium	M2	55	81.9937	0.709993	0.41137
Zotu3649	Alphaproteobacteria	Rhizobiales	Rhizobiaceae	Allorhizobium-Neorhizobium-Pararhizobium-Rhizobium	M2	55	13.0247	0.836478	0.401412
Zotu42	Gammaproteobacteria	Burkholderiales	Comamonadaceae	Polaromonas	M2	54	196.388	0.617562	0.407578
Zotu507	Gammaproteobacteria	Burkholderiales	Comamonadaceae	Piscinibacter	M2	53	1712.32	0.373303	0.382141
Zotu5727	Gammaproteobacteria	Burkholderiales	Comamonadaceae	Rhizobacter	M2	53	16.2536	0.828054	0.408834
Zotu517	Gammaproteobacteria	Burkholderiales	Comamonadaceae	Comamonas	M2	52	576.278	0.505882	0.398798
Zotu6155	Alphaproteobacteria	Rhizobiales	Rhizobiaceae	Allorhizobium-Neorhizobium-Pararhizobium-Rhizobium	M2	51	241.079	0.617959	0.404266
Zotu176	Gammaproteobacteria	Burkholderiales	Comamonadaceae	Rhizobacter	M2	49	898.493	0.582447	0.402427
Zotu10975	Alphaproteobacteria	Rhizobiales	Hyphomicrobiaceae	Hyphomicrobium	M2	49	125.946	0.637411	0.414583
Zotu1981	Alphaproteobacteria	Rhizobiales	Rhizobiaceae	Allorhizobium-Neorhizobium-Pararhizobium-Rhizobium	M2	49	125.053	0.679965	0.382141
Zotu374	Alphaproteobacteria	Rhizobiales	Rhizobiaceae	Allorhizobium-Neorhizobium-Pararhizobium-Rhizobium	M2	49	111.67	0.628546	0.397801
Zotu3620	Alphaproteobacteria	Sphingomonadales	Sphingomonadaceae	Novosphingobium	M2	49	48.3843	0.730496	0.399598
Zotu9686	Alphaproteobacteria	Rhizobiales	Rhizobiaceae	Allorhizobium-Neorhizobium-Pararhizobium-Rhizobium	M2	48	1417.49	0.580944	0.409044
Zotu3608	Actinobacteria	Streptomycetales	Streptomycetaceae	Streptomyces	M2	48	115.064	0.710453	0.399198
Zotu3850	Alphaproteobacteria	Rhizobiales	Rhizobiaceae	Allorhizobium-Neorhizobium-Pararhizobium-Rhizobium	M2	48	103.134	0.73173	0.406953
Zotu1454	Alphaproteobacteria	Rhizobiales	Beijerinckiaceae	Bosea	M2	47	604.221	0.483092	0.405708
Zotu10364	Actinobacteria	Streptomycetales	Streptomycetaceae	Streptomyces	M2	47	291.878	0.691787	0.393086
Zotu8753	Gammaproteobacteria	Burkholderiales	Comamonadaceae	Rhizobacter	M2	47	12.1025	0.839614	0.401615
Zotu429	Alphaproteobacteria	Sphingomonadales	Sphingomonadaceae	Novosphingobium	M2	46	57.6504	0.668687	0.390196
Zotu153	Alphaproteobacteria	Caulobacterales	Caulobacteraceae	Caulobacter	M2	45	931.319	0.379493	0.378507
Zotu8163	Alphaproteobacteria	Rhizobiales	Rhizobiaceae	Allorhizobium-Neorhizobium-Pararhizobium-Rhizobium	M2	44	83.6522	0.738649	0.404883
Zotu630	Alphaproteobacteria	Rhizobiales	Xanthobacteraceae	AsCoM_g_24	M2	43	26.3307	0.788618	0.397801
Zotu35	Gammaproteobacteria	Burkholderiales	Comamonadaceae	Ramlibacter	M2	42	1434.58	0.463415	0.397602
Zotu10511	Alphaproteobacteria	Rhizobiales	Xanthobacteraceae	Bradyrhizobium	M2	42	35.0258	0.796341	0.398997
Zotu6119	Gammaproteobacteria	Burkholderiales	Oxalobacteraceae	Duganella	M2	41	2814.64	0.273077	0.38622
Zotu45	Gammaproteobacteria	Burkholderiales	Comamonadaceae	Piscinibacter	M2	40	2818.79	0.334683	0.400604
Zotu198	Gammaproteobacteria	Burkholderiales	Comamonadaceae	Variovorax	M2	40	1171.05	0.437247	0.390771
Zotu200	Alphaproteobacteria	Rhizobiales	Rhizobiaceae	Allorhizobium-Neorhizobium-Pararhizobium-Rhizobium	M2	40	82.916	0.676113	0.390963
Zotu588	Alphaproteobacteria	Dongiales	Dongiaceae	Dongia	M2	39	898.484	0.493599	0.393086
Zotu255	Gammaproteobacteria	Xanthomonadales	Xanthomonadaceae	Pseudoxanthomonas	M2	39	724.773	0.605974	0.398398
Zotu2939	Alphaproteobacteria	Sphingomonadales	Sphingomonadaceae	Novosphingobium	M2	39	426.472	0.519203	0.390963
Zotu52	Alphaproteobacteria	Caulobacterales	Caulobacteraceae	Phenylobacterium	M2	39	131.441	0.665718	0.390005
Zotu552	Alphaproteobacteria	Caulobacterales	Caulobacteraceae	Caulobacter	M2	38	1419.32	0.375375	0.380134
Zotu264	Actinobacteria	Streptomycetales	Streptomycetaceae	Streptomyces	M2	38	190.869	0.701201	0.382325
Zotu46	Gammaproteobacteria	Burkholderiales	Comamonadaceae	Comamonas	M2	37	659.584	0.452381	0.384541
Zotu236	Gammaproteobacteria	Burkholderiales	Comamonadaceae	Rhizobacter	M2	36	387.446	0.52605	0.379048
Zotu12	Gammaproteobacteria	Burkholderiales	Comamonadaceae	Rhizobacter	M2	35	633.137	0.541889	0.375118
Zotu446	Gammaproteobacteria	Steroidobacterales	Steroidobacteraceae	Steroidobacter	M2	35	1.46314	0.941176	0.389432
Zotu785	Alphaproteobacteria	Rhizobiales	Rhizobiaceae	Allorhizobium-Neorhizobium-Pararhizobium-Rhizobium	M2	34	228.243	0.63447	0.381592
Zotu1558	Alphaproteobacteria	Rhizobiales	Rhizobiaceae	Neorhizobium	M2	34	43.1564	0.725379	0.385099
Zotu1180	Alphaproteobacteria	Caulobacterales	Caulobacteraceae	Caulobacter	M2	33	646.401	0.449597	0.373709
Zotu9597	Actinobacteria	Streptomycetales	Streptomycetaceae	Streptomyces	M2	33	12.4333	0.810484	0.39367
Zotu492	Alphaproteobacteria	Sphingomonadales	Sphingomonadaceae	Novosphingobium	M2	31	274.026	0.666667	0.369888
Zotu319	Gammaproteobacteria	Burkholderiales	Burkholderiaceae	AsCoM_g_11883	M2	31	190.919	0.491954	0.383061
Zotu596	Alphaproteobacteria	Rhizobiales	Xanthobacteraceae	AsCoM_g_703	M2	31	2.58648	0.873563	0.389623
Zotu5053	Gammaproteobacteria	Burkholderiales	Oxalobacteraceae	Pseudoduganella	M2	30	768.243	0.5	0.365977
Zotu165	Gammaproteobacteria	Burkholderiales	Comamonadaceae	Ideonella	M2	30	426.189	0.431034	0.390963
Zotu10997	Alphaproteobacteria	Rhizobiales	Rhizobiaceae	Allorhizobium-Neorhizobium-Pararhizobium-Rhizobium	M2	30	1.24823	0.91133	0.39445
Zotu8524	Alphaproteobacteria	Rhizobiales	Rhizobiaceae	Allorhizobium-Neorhizobium-Pararhizobium-Rhizobium	M2	29	915.898	0.357143	0.369031
Zotu1100	Alphaproteobacteria	Caulobacterales	Caulobacteraceae	Caulobacter	M2	29	433.811	0.513228	0.357753
Zotu7685	Actinobacteria	Streptomycetales	Streptomycetaceae	Streptomyces	M2	29	4.89192	0.859788	0.383799
Zotu6286	Gammaproteobacteria	Burkholderiales	Oxalobacteraceae	Massilia	M2	28	1981.56	0.301994	0.377968
Zotu314	Gammaproteobacteria	Burkholderiales	Comamonadaceae	Ramlibacter	M2	28	22.1464	0.783476	0.363803
Zotu1784	Alphaproteobacteria	Rhizobiales	Beijerinckiaceae	Bosea	M2	28	1.93965	0.871795	0.37743
Zotu2849	Alphaproteobacteria	Rhizobiales	Rhizobiaceae	Allorhizobium-Neorhizobium-Pararhizobium-Rhizobium	M2	27	677.71	0.458462	0.37743
Zotu209	Gammaproteobacteria	Burkholderiales	Comamonadaceae	Rhizobacter	M2	27	178.848	0.615385	0.363139
Zotu8973	Gammaproteobacteria	Burkholderiales	Oxalobacteraceae	Herbaspirillum	M2	26	643.709	0.5	0.377072
Zotu325	Alphaproteobacteria	Rhizobiales	Xanthobacteraceae	Bradyrhizobium	M2	26	140.175	0.75	0.362808
Zotu6289	Alphaproteobacteria	Rhizobiales	Rhizobiaceae	Allorhizobium-Neorhizobium-Pararhizobium-Rhizobium	M2	26	23.1155	0.786667	0.384913
Zotu377	Alphaproteobacteria	Rhizobiales	Rhizobiaceae	Allorhizobium-Neorhizobium-Pararhizobium-Rhizobium	M2	26	14.9792	0.75	0.376716
Zotu445	Alphaproteobacteria	Caulobacterales	Caulobacteraceae	Caulobacter	M2	24	954.04	0.525692	0.351901
Zotu602	Gammaproteobacteria	Burkholderiales	Comamonadaceae	Rhizobacter	M2	24	104.399	0.588933	0.362973
Zotu540	Gammaproteobacteria	Burkholderiales	Comamonadaceae	Rhizobacter	M2	22	113.415	0.609524	0.355834
Zotu10413	Alphaproteobacteria	Rhizobiales	Rhizobiaceae	Allorhizobium-Neorhizobium-Pararhizobium-Rhizobium	M2	22	0.605737	0.914286	0.38343
Zotu1321	Alphaproteobacteria	Sphingomonadales	Sphingomonadaceae	Novosphingobium	M2	22	0.109882	0.933333	0.372137
Zotu6336	Alphaproteobacteria	Caulobacterales	Caulobacteraceae	Brevundimonas	M2	20	799.855	0.748538	0.362312
Zotu3624	Actinobacteria	Streptomycetales	Streptomycetaceae	Streptomyces	M2	19	357.82	0.679739	0.364803
Zotu8045	Alphaproteobacteria	Rhizobiales	Rhizobiaceae	Allorhizobium-Neorhizobium-Pararhizobium-Rhizobium	M2	19	84.105	0.627451	0.349583
Zotu1113	Gammaproteobacteria	Burkholderiales	Comamonadaceae	Paucibacter	M2	18	105.598	0.654412	0.336433
Zotu1006	Alphaproteobacteria	Rhizobiales	Beijerinckiaceae	Bosea	M2	18	52.5257	0.654412	0.35953
Zotu5458	Gammaproteobacteria	Burkholderiales	Comamonadaceae	Rhizobacter	M2	18	23.5981	0.808824	0.377968
Zotu7470	Alphaproteobacteria	Caulobacterales	Caulobacteraceae	Caulobacter	M2	18	1.20958	0.875	0.369888
Zotu2336	Alphaproteobacteria	Sphingomonadales	Sphingomonadaceae	Novosphingobium	M2	18	0.144078	0.926471	0.368689
Zotu367	Alphaproteobacteria	Rhizobiales	Rhizobiaceae	Allorhizobium-Neorhizobium-Pararhizobium-Rhizobium	M2	17	620.745	0.483333	0.331115
Zotu628	Alphaproteobacteria	Azospirillales	AsCoM_f_378	AsCoM_g_4425	M2	17	553.1	0.408333	0.347447
Zotu708	Alphaproteobacteria	Rhizobiales	Xanthobacteraceae	Bradyrhizobium	M2	17	0.057864	0.933333	0.370923
Zotu105	Gammaproteobacteria	Burkholderiales	Comamonadaceae	Ideonella	M2	16	426.539	0.552381	0.328654
Zotu6099	Gammaproteobacteria	Burkholderiales	Comamonadaceae	Ramlibacter	M2	15	1832.56	0.307692	0.321616
Zotu1042	Alphaproteobacteria	Caulobacterales	Caulobacteraceae	Caulobacter	M2	15	130.953	0.593407	0.342513
Zotu7603	Gammaproteobacteria	Burkholderiales	Comamonadaceae	Polaromonas	M2	15	8.642	0.835165	0.351435
Zotu5122	Gammaproteobacteria	Burkholderiales	Comamonadaceae	Rhizobacter	M2	15	0.301949	0.901099	0.376894
Zotu3877	Gammaproteobacteria	Burkholderiales	Comamonadaceae	Rhizobacter	M2	15	0.122434	0.846154	0.372311
Zotu869	Alphaproteobacteria	Caulobacterales	Caulobacteraceae	Caulobacter	M2	14	881.241	0.551282	0.329607
Zotu47	Gammaproteobacteria	Pseudomonadales	Pseudomonadaceae	Pseudomonas	M2	14	817.417	0.474359	0.34669
Zotu7213	Alphaproteobacteria	Caulobacterales	Caulobacteraceae	Brevundimonas	M2	14	15.9898	0.692308	0.367837
Zotu522	Gammaproteobacteria	Burkholderiales	Comamonadaceae	Rhizobacter	M2	14	5.6544	0.692308	0.374412
Zotu874	Alphaproteobacteria	Rhizobiales	Rhizobiaceae	Allorhizobium-Neorhizobium-Pararhizobium-Rhizobium	M2	14	4.96183	0.833333	0.34897
Zotu101	Alphaproteobacteria	Rhizobiales	Devosiaceae	Devosia	M2	13	118.153	0.666667	0.333054
Zotu9158	Alphaproteobacteria	Rhizobiales	Rhizobiaceae	Allorhizobium-Neorhizobium-Pararhizobium-Rhizobium	M2	13	21.6933	0.757576	0.367498
Zotu530	Alphaproteobacteria	Caulobacterales	Caulobacteraceae	Phenylobacterium	M2	12	0.120741	0.927273	0.356471
Zotu1271	Alphaproteobacteria	Rhizobiales	Rhizobiaceae	Allorhizobium-Neorhizobium-Pararhizobium-Rhizobium	M2	12	0.107831	0.927273	0.366145
Zotu5511	Gammaproteobacteria	Burkholderiales	Comamonadaceae	Variovorax	M2	11	80.8358	0.622222	0.316375
Zotu388	Alphaproteobacteria	Caulobacterales	Caulobacteraceae	Phenylobacterium	M2	11	15.6297	0.733333	0.358882
Zotu3516	Alphaproteobacteria	Rhizobiales	Rhizobiaceae	Allorhizobium-Neorhizobium-Pararhizobium-Rhizobium	M2	11	13.2035	0.822222	0.333613
Zotu88	Alphaproteobacteria	Rhizobiales	Devosiaceae	Devosia	M2	11	0.442998	0.888889	0.353307
Zotu257	Alphaproteobacteria	Sphingomonadales	Sphingomonadaceae	Sphingobium	M2	11	0	1	0.343993
Zotu461	Actinobacteria	Streptomycetales	Streptomycetaceae	Streptomyces	M2	10	123.399	0.416667	0.322137
Zotu3585	Gammaproteobacteria	Burkholderiales	Comamonadaceae	AsCoM_g_195	M2	10	4.18048	0.833333	0.332082
Zotu2009	Gammaproteobacteria	Burkholderiales	Comamonadaceae	Ideonella	M2	10	2.71259	0.777778	0.359368
Zotu457	Fimbriimonadia	Fimbriimonadales	Fimbriimonadaceae	AsCoM_g_328	M2	10	0	0.916667	0.361325
Zotu235	Gammaproteobacteria	Burkholderiales	Comamonadaceae	AsCoM_g_195	M2	9	334.922	0.5	0.340171
Zotu171	Gammaproteobacteria	Burkholderiales	Comamonadaceae	AsCoM_g_195	M2	9	115.864	0.5	0.336149
Zotu248	Actinobacteria	Streptomycetales	Streptomycetaceae	Streptomyces	M2	9	52.4036	0.464286	0.289982
Zotu1505	Actinobacteria	Streptomycetales	Streptomycetaceae	Streptomyces	M2	9	0	1	0.336717
Zotu3437	Gammaproteobacteria	Burkholderiales	Comamonadaceae	Rhizobacter	M2	8	44.2073	0.571429	0.312525
Zotu8793	Alphaproteobacteria	Caulobacterales	Caulobacteraceae	Phenylobacterium	M2	8	20.9059	0.809524	0.321356
Zotu277	Gammaproteobacteria	Burkholderiales	Oxalobacteraceae	Duganella	M2	8	18.2023	0.809524	0.315748
Zotu3889	Alphaproteobacteria	Rhizobiales	Xanthobacteraceae	Bradyrhizobium	M2	8	0	0.904762	0.34775
Zotu7628	Actinobacteria	Streptomycetales	Streptomycetaceae	Streptomyces	M2	7	68.9348	0.666667	0.324368
Zotu375	Alphaproteobacteria	Caulobacterales	Caulobacteraceae	Caulobacter	M2	7	4.76435	0.666667	0.326631
Zotu1028	Gammaproteobacteria	Burkholderiales	Comamonadaceae	Ramlibacter	M2	7	0.44011	0.933333	0.312402
Zotu7576	Alphaproteobacteria	Dongiales	Dongiaceae	Dongia	M2	6	3.48423	0.9	0.290829
Zotu4451	Alphaproteobacteria	Rhizobiales	Rhizobiaceae	Allorhizobium-Neorhizobium-Pararhizobium-Rhizobium	M2	6	0	1	0.325562
Zotu605	Alphaproteobacteria	Rhizobiales	Devosiaceae	Devosia	M2	6	0	0.6	0.357914
Zotu300	Gammaproteobacteria	Burkholderiales	Comamonadaceae	Variovorax	M2	5	14.4169	0.5	0.304165
Zotu2942	Gammaproteobacteria	Burkholderiales	Comamonadaceae	Variovorax	M2	5	2.05823	0.833333	0.326899
Zotu11090	Gammaproteobacteria	Burkholderiales	Comamonadaceae	Variovorax	M2	5	1.20014	0.833333	0.301515
Zotu7060	Alphaproteobacteria	Dongiales	Dongiaceae	Dongia	M2	5	0.614265	0.666667	0.317511
Zotu1055	Alphaproteobacteria	Rhizobiales	Rhizobiaceae	Allorhizobium-Neorhizobium-Pararhizobium-Rhizobium	M2	5	0	1	0.324898
Zotu5684	Gammaproteobacteria	Burkholderiales	Comamonadaceae	Ideonella	M2	5	0	1	0.329198
Zotu4144	Gammaproteobacteria	Burkholderiales	Comamonadaceae	Rhizobacter	M2	5	0	1	0.303701
Zotu512	Gammaproteobacteria	Pseudomonadales	Pseudomonadaceae	Pseudomonas	M2	4	1.66516	0.666667	0.269739
Zotu5132	Gammaproteobacteria	Burkholderiales	Comamonadaceae	Rhizobacter	M2	4	0.185983	0.666667	0.301173
Zotu3729	Gammaproteobacteria	Burkholderiales	Comamonadaceae	AsCoM_g_195	M2	4	0	1	0.327842
Zotu543	Gammaproteobacteria	Burkholderiales	Burkholderiaceae	Burkholderia-Caballeronia-Paraburkholderia	M2	4	0	1	0.327842
Zotu11075	Gammaproteobacteria	Burkholderiales	Comamonadaceae	Ideonella	M2	4	0	1	0.319038
Zotu712	Gammaproteobacteria	Burkholderiales	Comamonadaceae	Methylibium	M2	4	0	1	0.327303
Zotu1944	Gammaproteobacteria	Burkholderiales	Oxalobacteraceae	Rhizobacter	M2	4	0	0.666667	0.336575
Zotu1486	Gammaproteobacteria	Steroidobacterales	Steroidobacteraceae	AsCoM_g_321	M2	3	0	1	0.313262
Zotu400	Alphaproteobacteria	Caulobacterales	Caulobacteraceae	Brevundimonas	M2	3	0	1	0.266043
Zotu1774	Gammaproteobacteria	Burkholderiales	Comamonadaceae	Comamonas	M2	3	0	1	0.316879
Zotu686	Alphaproteobacteria	Rhizobiales	Devosiaceae	Devosia	M2	3	0	1	0.319038
Zotu9639	Alphaproteobacteria	Rhizobiales	Devosiaceae	Devosia	M2	3	0	1	0.290723
Zotu3149	Alphaproteobacteria	Sphingomonadales	Sphingomonadaceae	Novosphingobium	M2	3	0	1	0.316753
Zotu6154	Gammaproteobacteria	Burkholderiales	Comamonadaceae	Rhizobacter	M2	3	0	1	0.316879
Zotu1314	Alphaproteobacteria	Rhizobiales	Rhizobiaceae	Neorhizobium	M3	109	3886.09	0.382485	0.45253
Zotu611	Alphaproteobacteria	Rhizobiales	Rhizobiaceae	Mesorhizobium	M3	103	3552.76	0.377985	0.452016
Zotu30	Actinobacteria	Streptomycetales	Streptomycetaceae	Streptomyces	M3	95	2573.23	0.404942	0.437122
Zotu331	Alphaproteobacteria	Rhizobiales	Rhizobiaceae	Mesorhizobium	M3	82	3779.18	0.298765	0.413721
Zotu700	Alphaproteobacteria	Rhizobiales	Rhizobiaceae	Mesorhizobium	M3	81	4149.21	0.389873	0.432844
Zotu59	Alphaproteobacteria	Rhizobiales	Rhizobiaceae	Allorhizobium-Neorhizobium-Pararhizobium-Rhizobium	M3	69	1573.82	0.450834	0.428187
Zotu17	Alphaproteobacteria	Rhizobiales	Rhizobiaceae	Mesorhizobium	M3	65	2895.64	0.35119	0.414152
Zotu8995	Alphaproteobacteria	Rhizobiales	Rhizobiaceae	Mesorhizobium	M3	64	603.507	0.500768	0.425668
Zotu4506	Alphaproteobacteria	Caulobacterales	Caulobacteraceae	Caulobacter	M3	60	2379.53	0.467563	0.421164
Zotu9310	Alphaproteobacteria	Rhizobiales	Rhizobiaceae	Allorhizobium-Neorhizobium-Pararhizobium-Rhizobium	M3	54	1537.95	0.457184	0.406745
Zotu6855	Alphaproteobacteria	Rhizobiales	Rhizobiaceae	Mesorhizobium	M3	54	562.831	0.460087	0.390005
Zotu358	Alphaproteobacteria	Rhizobiales	Xanthobacteraceae	Tardiphaga	M3	51	1494.7	0.527347	0.407161
Zotu324	Actinobacteria	Streptomycetales	Streptomycetaceae	Streptomyces	M3	42	828.097	0.445122	0.405089
Zotu95	Gammaproteobacteria	Burkholderiales	Comamonadaceae	Rhizobacter	M3	42	539.926	0.403659	0.405915
Zotu186	Alphaproteobacteria	Rhizobiales	Xanthobacteraceae	Bradyrhizobium	M3	41	1397.59	0.437179	0.399799
Zotu2281	Alphaproteobacteria	Rhizobiales	Rhizobiaceae	Neorhizobium	M3	41	431.248	0.492308	0.40633
Zotu2462	Alphaproteobacteria	Rhizobiales	Rhizobiaceae	Mesorhizobium	M3	41	147.07	0.548718	0.40121
Zotu57	Alphaproteobacteria	Azospirillales	AsCoM_f_378	AsCoM_g_4425	M3	36	457.418	0.477311	0.398798
Zotu1082	Alphaproteobacteria	Rhizobiales	Rhizobiaceae	Neorhizobium	M3	35	117.623	0.647059	0.391732
Zotu1004	Alphaproteobacteria	Rhizobiales	Rhizobiaceae	Allorhizobium-Neorhizobium-Pararhizobium-Rhizobium	M3	34	405.12	0.511364	0.391155
Zotu244	Gammaproteobacteria	Burkholderiales	Burkholderiaceae	Cupriavidus	M3	32	839.631	0.408602	0.389432
Zotu443	Oligoflexia	Bdellovibrionales	AsCoM_f_6762	AsCoM_g_6762	M3	29	69.798	0.664021	0.383985
Zotu64	Gammaproteobacteria	Burkholderiales	Comamonadaceae	Rhizobacter	M3	27	2319.23	0.356923	0.362808
Zotu3	Gammaproteobacteria	Burkholderiales	Comamonadaceae	Ideonella	M3	25	2005.73	0.278986	0.340171
Zotu600	Alphaproteobacteria	Rhizobiales	Hyphomicrobiaceae	Hyphomicrobium	M3	25	117.22	0.514493	0.387537
Zotu128	Alphaproteobacteria	Rhizobiales	Rhizobiaceae	Neorhizobium	M3	24	586.578	0.335968	0.373534
Zotu3847	Gammaproteobacteria	Burkholderiales	Comamonadaceae	Rhizobacter	M3	24	62.0392	0.660079	0.384913
Zotu225	Alphaproteobacteria	Rhizobiales	Xanthobacteraceae	Bradyrhizobium	M3	22	381.709	0.47619	0.384913
Zotu2298	Alphaproteobacteria	Rhizobiales	Rhizobiaceae	Mesorhizobium	M3	22	84.4338	0.685714	0.381775
Zotu6	Gammaproteobacteria	Burkholderiales	Comamonadaceae	Rhizobacter	M3	21	1420.83	0.289474	0.342956
Zotu86	Alphaproteobacteria	Rhizobiales	Xanthobacteraceae	Bradyrhizobium	M3	21	270.693	0.515789	0.378507
Zotu166	Alphaproteobacteria	Rhizobiales	Xanthobacteraceae	AsCoM_g_703	M3	20	186.238	0.491228	0.365809
Zotu9996	Alphaproteobacteria	Rhizobiales	Rhizobiaceae	Mesorhizobium	M3	19	5.67377	0.915033	0.347447
Zotu75	Alphaproteobacteria	Rhizobiales	Xanthobacteraceae	Bradyrhizobium	M3	18	1499.05	0.411765	0.350198
Zotu499	Alphaproteobacteria	Rhizobiales	Hyphomicrobiaceae	Hyphomicrobium	M3	18	949.791	0.411765	0.364135
Zotu4268	Alphaproteobacteria	Rhizobiales	Rhizobiaceae	Mesorhizobium	M3	16	11.7226	0.704762	0.38622
Zotu70	Gammaproteobacteria	Steroidobacterales	Steroidobacteraceae	Steroidobacter	M3	15	522.503	0.362637	0.326631
Zotu158	Actinobacteria	Streptomycetales	Streptomycetaceae	Streptomyces	M3	14	82.4087	0.512821	0.331667
Zotu296	Alphaproteobacteria	Rhizobiales	Rhizobiaceae	Mesorhizobium	M3	13	5.68131	0.818182	0.346992
Zotu365	Alphaproteobacteria	Caulobacterales	Caulobacteraceae	Caulobacter	M3	12	2579.16	0.472727	0.356631
Zotu292	Actinobacteria	Streptomycetales	Streptomycetaceae	Streptomyces	M3	12	67.5446	0.654545	0.367498
Zotu563	Alphaproteobacteria	Rhizobiales	Xanthobacteraceae	Pseudorhodoplanes	M3	12	59.2502	0.672727	0.369031
Zotu411	Actinobacteria	Streptomycetales	Streptomycetaceae	Streptomyces	M3	10	27.8852	0.694444	0.329607
Zotu137	Gammaproteobacteria	Burkholderiales	Comamonadaceae	Rhizobacter	M3	9	42.8507	0.714286	0.300831
Zotu131	Actinobacteria	Streptomycetales	Streptomycetaceae	Streptomyces	M3	9	36.4473	0.642857	0.337861
Zotu2381	Gammaproteobacteria	Burkholderiales	Comamonadaceae	Rhizobacter	M3	7	0.581944	0.933333	0.33959
Zotu310	Actinobacteria	Streptomycetales	Streptomycetaceae	Streptomyces	M3	7	0.393528	0.933333	0.317764
Zotu351	Actinobacteria	Streptomycetales	Streptomycetaceae	Streptomyces	M3	7	0	1	0.316375
Zotu48	Gammaproteobacteria	Burkholderiales	Methylophilaceae	MM2	M3	6	15.0566	0.6	0.288824
Zotu1324	Alphaproteobacteria	Rhizobiales	Rhizobiaceae	Allorhizobium-Neorhizobium-Pararhizobium-Rhizobium	M3	6	0	1	0.299699
Zotu378	Gammaproteobacteria	Burkholderiales	Comamonadaceae	Ramlibacter	M3	6	0	1	0.280578
Zotu159	Gammaproteobacteria	Burkholderiales	Comamonadaceae	Ideonella	M3	5	37.2282	0.5	0.298575
Zotu322	Gammaproteobacteria	Burkholderiales	Burkholderiaceae	Burkholderia-Caballeronia-Paraburkholderia	M3	5	17.8091	0.666667	0.281073
Zotu130	Alphaproteobacteria	Rhizobiales	Xanthobacteraceae	Pseudorhodoplanes	M3	5	14.6982	0.833333	0.274862
Zotu698	Alphaproteobacteria	Rhizobiales	Devosiaceae	Devosia	M3	5	0.515879	0.833333	0.331529
Zotu336	Chloroflexia	Chloroflexales	Roseiflexaceae	AsCoM_g_10005	M3	5	0	1	0.28257
Zotu5862	Actinobacteria	Streptomycetales	Streptomycetaceae	Streptomyces	M3	5	0	1	0.321227
Zotu1736	Alphaproteobacteria	Rhizobiales	Rhizobiaceae	Allorhizobium-Neorhizobium-Pararhizobium-Rhizobium	M3	4	2.19004	0.666667	0.276006
Zotu1019	Alphaproteobacteria	Rhizobiales	Xanthobacteraceae	Pseudorhodoplanes	M3	4	0.403705	0.666667	0.314749
Zotu3839	Gammaproteobacteria	Burkholderiales	Comamonadaceae	Ideonella	M3	4	0	1	0.265776
Zotu432	Gammaproteobacteria	Burkholderiales	Comamonadaceae	AsCoM_g_195	M3	3	0	1	0.253907
Zotu1172	Alphaproteobacteria	Rhizobiales	Xanthobacteraceae	Pseudorhodoplanes	M3	3	0	1	0.259452
