# Supplementary material for: Nitrogen and Nod factor signaling determine Lotus japonicus root exudate composition and bacterial assembly
Source: Nat Commun. 2024 Apr 23;15:3436. doi: 10.1038/s41467-024-47752-0 (PMC11039659; doi:10.1038/s41467-024-47752-0)
Supplement: Supplementary file 8 — Supplementary Data 5 [file 41467_2024_47752_MOESM8_ESM.xlsx]

## Sheet: overview
Supplementary Table 5 The identified predictor genus and prediction accuracy for rhizosphere and root. Sub-table “rhizosphere_predictor” listed the predictor genus in the rhizosphere; Sub-table “root_predictor” listed the predictor genus in the root; Sub-table “accuracy” listed the prediction accuracy of the selected genus by three machine learning models.

## Sheet: rhizopshere_predictor
Genus	Enriched	Depleted
Actinocorallia	Inorganic	None
Arthrobacter	Inorganic	None
AsCoM_g_1258	None	Inorganic
AsCoM_g_195	Symbiotic	Inorganic
AsCoM_g_321	Starved	None
AsCoM_g_4693	None	Inorganic
AsCoM_g_703	None	Symbiotic
AsCoM_g_71	Starved	None
AsCoM_g_7562	Inorganic	None
Bdellovibrio	None	Inorganic
Brevundimonas	Inorganic	None
Burkholderia-Caballeronia-Paraburkholderia	Symbiotic	Inorganic
Devosia	Inorganic	None
Gaiella	Inorganic	None
Hyphomicrobium	Symbiotic	None
Ideonella	None	Inorganic
Labrys	None	Inorganic
Lysobacter	Inorganic	None
Mesorhizobium	Symbiotic	None
MM2	Inorganic	None
Mycobacterium	Symbiotic	None
Nordella	None	Inorganic
Noviherbaspirillum	None	Symbiotic
Phyllobacterium	Symbiotic	None
Rhodoferax	Starved	Inorganic
Serratia	Inorganic	None
Sphingopyxis	Inorganic	None
Streptomyces	Inorganic	None

## Sheet: root_predictor
Genus	Enriched	Depleted
Actinocorallia	None	Symbiotic
Afipia	None	Inorganic
AsCoM_g_195	None	Inorganic
AsCoM_g_686	Starved	None
Azospirillum	None	Inorganic
Bdellovibrio	None	Inorganic
Burkholderia-Caballeronia-Paraburkholderia	None	Inorganic
Caulobacter	None	Inorganic
Duganella	Inorganic	None
Flavobacterium	None	Inorganic
Labrys	None	Inorganic
Lysobacter	Inorganic	None
Marmoricola	None	Starved
Mesorhizobium	Symbiotic	None
MM2	Inorganic	None
Mycobacterium	Symbiotic	None
Noviherbaspirillum	Inorganic	Symbiotic
Phyllobacterium	None	Inorganic
Rhodoferax	None	Inorganic
Serratia	Inorganic	None
Sphingobium	Inorganic	None
Sphingopyxis	Inorganic	None
Streptomyces	Inorganic	None

## Sheet: accurary
Model	Rhizosphere	Root
Ridge Regression	0.736842	0.628571
Support Vector Machine	0.789474	0.742857
Random Forest	0.657895	0.742857
