# Supplementary material for: Nitrogen and Nod factor signaling determine Lotus japonicus root exudate composition and bacterial assembly
Source: Nat Commun. 2024 Apr 23;15:3436. doi: 10.1038/s41467-024-47752-0 (PMC11039659; doi:10.1038/s41467-024-47752-0)
Supplement: Supplementary file 12 — Source Data [file 41467_2024_47752_MOESM12_ESM.xlsx]

## Sheet: Figure1
	Fig 1b,d,e									Fig 1c,f									Statistic P value
	unfertilized									10 mM KNO3									unfertilized_Fresh weight							unfertilized_Total_nodule_numbers								unfertilized_Pink_nodule_numbers
	Genotype	shoot_fresh_weight	root_fresh_weight	pink_nodules	white_nodules	black	total_nodules			Genotype	shoot_fresh_weight	root_fresh_weight	pink_nodules	white_nodules	total					diff	lwr	upr	p_adj				Estimate	Std..Error	t.value	Pr...t..	P_adjusted				Estimate	Std..Error	t.value	Pr...t..	P_adjusted
	Gifu	1.4301	0.9501	64	10		74			Gifu	2.0151								nfre-Gifu	-0.558667	-0.745356	-0.371979	1.20433e-11			Gifu	4.11415	0.104433	39.3953	3.75513e-54	1.12654e-53			Gifu	3.82137	0.103894	36.7812	6.87e-52	2.06e-51
	Gifu	1.0435	0.6461	37	10	3	50			Gifu	1.6979								chit5-Gifu	-0.97398	-1.13427	-0.813691	0			chit5	-0.0643995	0.120906	-0.53264	0.595759	0.595759			chit5	-1.8694	0.182023	-10.2701	2.88e-16	5.77e-16
	Gifu	0.5693	0.3545	26	17		43			Gifu	1.995								nfr5-Gifu	-1.02329	-1.18205	-0.864534	0			nfre	-0.57803	0.157453	-3.67113	0.00043426	0.000868519			nfre	-0.743398	0.164344	-4.52344	2.09e-05	2.09e-05
	Gifu	1.7492	1.2133	84	11		95			Gifu	2.6382								chit5-nfre	-0.415312	-0.562254	-0.26837	1.19747e-10
	Gifu	1.0741	0.9081	50	9		59			Gifu	1.1214								nfr5-nfre	-0.464627	-0.609901	-0.319353	6.88782e-13
	Gifu	1.1876	0.7844	47	5		52			Gifu	1.3459								nfr5-chit5	-0.0493149	-0.158605	0.0599747	0.643938
	Gifu	1.3406	0.79	41	23		64			Gifu	1.5622
	Gifu	1.546	1.0131	71	19		90			Gifu	1.5539
	Gifu	0.7523	0.4477	46	5		51			Gifu	1.6324	1.1514		4	4
	Gifu	1.3606	0.8617	58	23		81			Gifu	2.2448	0.8246		7	7
	Gifu	1.0958	0.5713	46	17		63			Gifu	1.763	1.1852	1	11	12				10 mM KNO3_Fresh weight							10 mM KNO3_Total_nodule_numbers								10 mM KNO3_Pink_nodule_numbers
	Gifu	1.4244	0.7599	45	11		56			Gifu	1.1053	0.304		7	7					diff	lwr	upr	p_adj				Estimate	Std..Error	t.value	Pr...t..	P_adjusted				Estimate	Std..Error	t.value	Pr...t..	P_adjusted
	Gifu	0.8141	0.511	30	19		49			Gifu	3.7262	1.8561		4	4				nfre-Gifu	-0.372356	-0.827317	0.0826047	0.148929			Gifu	1.97408	0.12796	15.4273	1.28e-27	3.85e-27			Gifu	-2.30259	0.454992	-5.06072	2.03774e-06	6.11323e-06
	Gifu	1.3327	0.7077	33	16		49			Gifu	1.8169	0.5502	1	11	12				chit5-Gifu	0.211141	-0.237587	0.65987	0.611984			chit5	-0.99683	0.233237	-4.27389	4.57e-05	9.13e-05			chit5	-18	2070.3	-0.00869439	0.993081	0.993081
	Gifu	0.0725	0.0837	7	35		42			Gifu	1.5293	0.4383		2	2				nfr5-Gifu	-0.36135	-0.827017	0.104317	0.185919			nfre	-0.595391	0.208259	-2.8589	0.00522526	0.00522526			nfre	-1.19392	0.909984	-1.31203	0.192673	0.385346
	chit5	0.1981	0.2666	23	56		79			Gifu	1.6606	0.7315		6	6				chit5-nfre	0.583497	0.14589	1.0211	0.00391784
	chit5	0.1207	0.126	4	39		43			Gifu	2.1002	0.414		13	13				nfr5-nfre	0.0110061	-0.443955	0.465967	0.99991
	chit5	0.1401	0.1758	16	35		51			Gifu	3.1637	1.1552		16	16				nfr5-chit5	-0.572491	-1.02122	-0.123763	0.0063666
	chit5	0.1408	0.1175	2	50		52			Gifu	2.3638	1.163		8	8
	chit5	0.1589	0.1711	7	30		37			Gifu	1.6309	0.7281		5	5
	chit5	0.1655	0.2007	5	53		58			Gifu	2.0746	0.9752		13	13
	chit5	0.2588	0.2543	18	54		72			Gifu	1.5134	1.1758		6	6
	chit5	0.0899	0.0766	3	33	4	40			Gifu	1.5764	1.1437		14	14
	chit5	0.0594	0.0475	0	17		17			Gifu	1.7952	0.9694		17	17
	chit5	0.0936	0.1148	0	39		39			Gifu	2.9591	1.2513		14	14
	chit5	0.2381	0.3266	11	59		70			Gifu	1.2137	0.3878		5	5
	chit5	0.0807	0.0424	2	27		29			Gifu	1.4681	0.4204		13	13
	chit5	0.0607	0.0914	2	25		27			Gifu	2.3087	0.7942	1	16	17
	chit5	0.3205	0.3661	5	85		90			Gifu	2.018	0.6952		10	10
	chit5	0.0913	0.1002	3	30		33			Gifu	2.7516	0.9582		11	11
	chit5	0.0415	0.0388							nfre	1.6942
	chit5	0.2435	0.2634	16	51		67			nfre	3.0924
	chit5	0.0748	0.0875	3	29		32			nfre	1.1233
	chit5	0.0697	0.0729	1	28		29			nfre	1.694
	chit5	0.1081	0.1508	5	52		57			nfre	0.6992
	chit5	0.1533	0.13	8	91		99			nfre	0.9976
	chit5	0.1113	0.1002	3	23		26			nfre	0.5206	0.3373		1	1
	chit5	0.0366	0.0292	1	10		11			nfre	0.7613	0.3947		5	5
	chit5	0.2693	0.2458	14	52		66			nfre	1.1092	1.0198			0
	chit5	0.2534	0.2598	16	73		89			nfre	1.4723	0.5299		7	7
	chit5	0.1089	0.0637	7	32		39			nfre	1.4174	0.885		4	4
	chit5	0.185	0.1347	6	48		54			nfre	1.7657	1.096		3	3
	chit5	0.093	0.1461	2	59		61			nfre	1.1683	0.633		2	2
	chit5	0.17	0.1785	10	73		83			nfre	1.0054	0.6177		4	4
	chit5	0.2259	0.2705	12	96		108			nfre	1.2125	0.368		5	5
	chit5	0.2903	0.427	21	104		125			nfre	1.0474	0.2617		4	4
	chit5	0.1513	0.2097	15	73		88			nfre	2.9328	0.6493		8	8
	chit5	0.1019	0.1228	6	40		46			nfre	2.2024	0.9		6	6
	chit5	0.0954	0.1413	13	55		68			nfre	1.6829	0.8516		8	8
	chit5	0.1075	0.1089	9	45	1	55			nfre	1.3569	0.67		5	5
	chit5	0.1705	0.228	5	67		72			nfre	1.8244	0.5236		7	7
	chit5	0.1296	0.1385	0	63		63			nfre	1.9368	0.8483		3	3
	chit5	0.1586	0.1524	9	58	2	69			nfre	2.3396	1.3596	1	2	3
	chit5	0.129	0.1655	4	55	4	63			nfre	1.4448	0.515		5	5
	chit5	0.1885	0.1442	8	62		70			nfre	1.8707	0.5658		5	5
	chit5	0.1172	0.1136	3	34		37			nfre	1.8503	0.6262		3	3
	chit5	0.2864	0.2783	13	88		101			nfre	0.8337	0.4132		4	4
	chit5	0.0537	0.0438	0	33		33			nfre	3.056	1.3887		7	7
	chit5	0.1377	0.1152	3	47		50			nfre	1.5451	0.4617		5	5
	chit5	0.1553	0.2336	8	91		99			nfre	3.5996	1.8045		7	7
	chit5	0.0668	0.0741	2	38		40			nfre	1.3897	0.3272		9	9
	chit5	0.1393	0.138	7	53		60			nfre	0.64	0.2615		7	7
	nfre	\	\	30	9		39			nfre	0.6058	0.4219		4	4
	nfre	0.0401	0.0644	3	27	3	33			nfr5	1.3715
	nfre	0.0274	0.0214	3	15		18			nfr5	1.3537
	nfre	0.1923	0.1495	16	17	1	34			nfr5	1.6085
	nfre	0.9805	0.8931	33	14		47			nfr5	1.164
	nfre	0.8652	0.706	33	16		49			nfr5	1.4212
	nfre	0.8382	0.5724	26	11		37			nfr5	1.8206
	nfre	1.0792	0.8078	61	3		64			nfr5	1.0854	0.7496			0
	nfre	\	0.5221	28	18		46			nfr5	2.0496	1.4103			0
	nfre	0.7504	0.5154	44	4		48			nfr5	0.6042	0.4331			0
	nfre	1.1731	0.729	38	9		47			nfr5	1.3267	0.9481			0
	nfre	0.8297	0.498	39	14		53			nfr5	1.7735	0.7958			0
	nfre	0.297	0.1717	6	14		20			nfr5	1.6839	1.1244			0
	nfre	0.2497	0.1676	10	8		18			nfr5	1.2138	0.6436			0
	nfre	0.7653	0.3629	28	21		49			nfr5	2.0499	1.3442			0
	nfre	0.7206	0.4573	23	17		40			nfr5	1.9462	0.883			0
	nfre	0.5105	0.2803	10	11		21			nfr5	1.7313	0.7982			0
	nfre	0.615	0.3286	17	13		30			nfr5	1.3475	0.4727			0
	nfre	0.6751	0.3169	7	20		27			nfr5	2.167	1.3977			0
	nfre	0.0248	0.0059	1	0		1			nfr5	1.8318	1.2726			0
	nfre	0.0221	0.0025	0	0		0			nfr5	1.7327	0.9337			0
	epr3	0.5608	0.3772	32	11		43			nfr5	1.2884	0.5039			0
	epr3	0.7969	0.583	35	18		53			nfr5	1.6532	0.8768			0
	epr3	0.081	0.0582	0	11	1	12			nfr5	1.5868	0.9924			0
	epr3	0.1557	0.1176	7	7		14			nfr5	1.5859	1.3435			0
	epr3	0.0958	0.0865	5	22		27			nfr5	1.2096	0.5724			0
	epr3	1.1617	0.6997	26	9		35			nfr5	1.6808	0.8557			0
	epr3	0.1169	0.0784	4	4		8			nfr5	0.4969	0.1889			0
	epr3	0.3611	0.2506	22	7		29			nfr5	3.452	1.1987			0
	epr3	0.823	0.4863	34	15		49			nfr5	1.9491	1.3871			0
	epr3	0.8357	0.5546	37	9		46			nfr5	1.3193	0.5522			0
	epr3	1.0479	0.6334	43	9		52			chit5	1.78
	epr3	0.5397	0.2871	28	15		43			chit5	0.8872
	epr3	0.1301	0.0997	6	4		10			chit5	3.901
	epr3	0.1996	0.1348	9	11	4	24			chit5	3.2359
	epr3	0.3311	0.1933	2	14	7	23			chit5	2.4497
	epr3	0.4528	0.3015	20	8		28			chit5	1.5808
	epr3	0.726	0.5199	35	10		45			chit5	1.4871	0.5134		1	1
	epr3	0.0908	0.0558	7	6	4	17			chit5	2.0496	1.064			0
	epr3	0.0915	0.0667	2	14		16			chit5	1.3786	0.6024			0
	epr3	0.1099	0.0522	7	4		11			chit5	3.099	1.9106			0
	epr3	0.3358	0.1638	10	7		17			chit5	1.4962	0.6618		4	4
	epr3	0.2283	0.1083	10	7		17			chit5	1.8531	0.9917		2	2
	epr3	0.1533	0.0709	7	3		10			chit5	1.9431	0.7515			0
	epr3	1.0891	0.5389	38	10		48			chit5	1.4354	0.6515		2	2
	epr3	0.019	0.0152	0	2	5	7			chit5	3.8144	1.9637			0
	epr3	0.9209	0.4453	17	20		37			chit5	2.9697	1.061		1	1
	epr3	0.6573	0.3704	19	20		39			chit5	2.4326	1.3196			0
	epr3	0.1849	0.1001	2	16		18			chit5	2.3146	1.0864		3	3
	epr3	1.0748	0.5564	19	27		46			chit5	2.9694	0.6907		6	6
	epr3	0.7534	0.4932	17	18		35			chit5	2.6593	0.6987		1	1
	epr3	0.4286	0.2882	10	37		47			chit5	2.281	0.6828		5	5
	epr3	0.3716	0.2596	20	19		39			chit5	2.4613	0.6241		5	5
	epr3	0.882	0.4537	20	38		58			chit5	1.6268	0.3218		9	9
	epr3	0.3709	0.2267	9	18		27			chit5	2.348	1.1059		4	4
	epr3	0.1359	0.0631	1	17		18			chit5	1.9339	0.8008		6	6
	epr3	0.6645	0.3534	16	18		34			chit5	1.961	0.55		8	8
	epr3	0.3238	0.1809	11	17		28			chit5	1.8825	0.4862		8	8
	epr3	0.4552	\							chit5	1.9101	0.5586		3	3
	epr3	0.6169	0.4617	16	15		31			chit5	2.3045	1.1304		5	5
	epr3	0.7019	0.4519	21	23		44			chit5	2.1369	0.3668		4	4
	epr3	0.516	0.3297	22	14		36			chit5	1.2897	0.7201			0
	epr3	1.0032	0.754	34	24		58			chit5	1.8406	0.5427		2	2
	nfr5	0.1915	0.254							chit5	0.5255	0.1067			0
	nfr5	0.0493	0.0495							chit5	3.9351	2.3247		13	13
	nfr5	0.0342	0.0296							chit5	1.2861	1.1712		1	1
	nfr5	0.1329	\
	nfr5	0.0571	0.0554
	nfr5	0.1467	0.1763
	nfr5	0.1819	\
	nfr5	0.0604	0.0427
	nfr5	0.1473	0.105
	nfr5	0.0872	0.1106
	nfr5	0.0638	0.0719
	nfr5	0.1058	0.1207
	nfr5	0.0483	0.0605
	nfr5	0.1244	\
	nfr5	0.1027	\
	nfr5	0.0776	\
	nfr5	0.1413	0.1647
	nfr5	0.0705	\
	nfr5	0.072	0.1209
	nfr5	0.0465	0.0829
	nfr5	0.0552	0.0891
	nfr5	0.0845	0.1223
	nfr5	0.0708	0.1101
	nfr5	0.0908	0.1408
	nfr5	0.113	0.1893
	nfr5	0.0776	0.1334
	nfr5	0.1785	0.1965
	nfr5	0.0871	0.1337
	nfr5	0.0926	0.1126
	nfr5	0.049	0.0927
	nfr5	0.1155	0.1501
	nfr5	0.159	0.2527
	nfr5	0.098	0.1485
	nfr5	0.1048	0.1472
	nfr5	0.0813	0.1997
	nfr5	0.0439	0.0483
	nfr5	0.0405	0.0468
	nfr5	0.0471	0.0625
	nfr5	0.0234	0.0483
	nfr5	0.0434	0.0613
	nfr5	0.0879	0.1522
	nfr5	0.1227	0.1963
	nfr5	0.0731	0.1277
	nfr5	0.0464	0.0731
	nfr5	0.098	0.1809
	nfr5	0.1669	0.2146
	nfr5	0.1788	0.2419
	nfr5	0.2087	0.2996
	nfr5	0.0968	0.1321
	nfr5	0.1312	0.244
	nfr5	0.0996	1.2743

## Sheet: Figure2a
Figure 2a_p_value
statistical analysis: wilcoxon rank sum exact test
soil	rhizosphere	root
unfertilized vs. 10 mM KNO3	unfertilized vs. 10 mM KNO3	unfertilized vs. 10 mM KNO3
w=46, p-value= 0.02557	w=629, p-value =0.02726	w=495, p-value=0.3656

## Sheet: Figure7c
Figure 7c P value raw
Pathway	Starved vs Symbiotic	Starved vs Inorganic	Starved vs Inorganic+R7A	Symbiotic vs Inorganic	Symbiotic vs Inorganic+R7A	Inorganic vs Inorganic+R7A
Carbohydrates	2.71175815853295e-05	0.0204697	2.89863883914572e-05	0.00880012	0.969511	0.00946008
Amino acids and Peptides	2.152357888241e-07	1.42101699336675e-05	2.138887385924e-07	0.0798575	0.996437	0.0792659
Shikimates and Phenylpropanoids	0.242335	0.0211696	0.0321197	0.132472	0.223373	0.65717
Terpenoids	3.88514413972427e-05	0.0404228	3.5728792585685e-05	0.00593369	0.962058	0.00541861
Alkaloids	0.000433588	0.00247051	1.99680098067376e-05	0.633196	0.103281	0.0591156
Fatty acids	4.35058968533616e-05	0.000864554	9.11222519156541e-05	0.295702	0.680785	0.490173
Polyketides	0.00165644	0.381305	0.00194256	0.0131311	0.9338	0.0153351
Figure 7c p value adjusted by Benjamini-Hochberg method
Pathway	Starved vs Symbiotic	Starved vs Inorganic	Starved vs Inorganic+R7A	Symbiotic vs Inorganic	Symbiotic vs Inorganic+R7A	Inorganic vs Inorganic+R7A
Carbohydrates	2.71175815853295e-05	0.0204697	2.89863883914572e-05	0.00880012	0.969511	0.00946008
Amino acids and Peptides	2.152357888241e-07	1.42101699336675e-05	2.138887385924e-07	0.0798575	0.996437	0.0792659
Shikimates and Phenylpropanoids	0.242335	0.0211696	0.0321197	0.132472	0.223373	0.65717
Terpenoids	3.88514413972427e-05	0.0404228	3.5728792585685e-05	0.00593369	0.962058	0.00541861
Alkaloids	0.000433588	0.00247051	1.99680098067376e-05	0.633196	0.103281	0.0591156
Fatty acids	4.35058968533616e-05	0.000864554	9.11222519156541e-05	0.295702	0.680785	0.490173
Polyketides	0.00165644	0.381305	0.00194256	0.0131311	0.9338	0.0153351

## Sheet: Supplementary_Fig11
	Supplementary Figure 11a										Supplementary Figure 11a_Statistic P value
	Length	Compartment	time	Inoculum	replicate_no.	Nitrate_supplement	Flower					diff	lwr	upr	p_adj
	3.344	shoot	9	NC	1	none	no				SC+R7AnodC:3 mM KNO3-SC+R7A:3 mM KNO3	-0.262333	-1.92576	1.40109	0.999968
	2.756	shoot	9	NC	1	none	no				SC+R7AnifH:3 mM KNO3-SC+R7A:3 mM KNO3	1.26653	-0.39689	2.92996	0.312175
	2.724	shoot	9	NC	1	none	no				SC:3 mM KNO3-SC+R7A:3 mM KNO3	-0.599933	-2.26336	1.06349	0.978614
	4.181	shoot	9	NC	1	none	no				uninoculated:3 mM KNO3-SC+R7A:3 mM KNO3	0.368467	-1.98397	2.7209	0.99997
	3.266	shoot	9	NC	1	none	no				SC+R7A:none-SC+R7A:3 mM KNO3	-0.361067	-2.02449	1.30236	0.999537
	3.066	shoot	9	NC	2	none	no				SC+R7AnodC:none-SC+R7A:3 mM KNO3	-9.03549	-10.7132	-7.35779	2.56461e-14
	3.626	shoot	9	NC	2	none	no				SC+R7AnifH:none-SC+R7A:3 mM KNO3	-8.35143	-10.0149	-6.68801	2.56461e-14
	3.712	shoot	9	NC	2	none	no				SC:none-SC+R7A:3 mM KNO3	-8.85867	-10.5221	-7.19524	2.56461e-14
	3.364	shoot	9	NC	2	none	no				uninoculated:none-SC+R7A:3 mM KNO3	-8.23953	-10.592	-5.8871	6.82787e-14
	3.363	shoot	9	NC	2	none	no				SC+R7AnifH:3 mM KNO3-SC+R7AnodC:3 mM KNO3	1.52887	-0.134557	3.19229	0.101717
	9.907	shoot	9	SC	1	3 mM KNO3	no				SC:3 mM KNO3-SC+R7AnodC:3 mM KNO3	-0.3376	-2.00102	1.32582	0.999733
	6.91	shoot	9	SC	1	3 mM KNO3	no				uninoculated:3 mM KNO3-SC+R7AnodC:3 mM KNO3	0.6308	-1.72164	2.98324	0.997523
	11.378	shoot	9	SC	1	3 mM KNO3	no				SC+R7A:none-SC+R7AnodC:3 mM KNO3	-0.0987333	-1.76216	1.56469	1
	8.638	shoot	9	SC	1	3 mM KNO3	no				SC+R7AnodC:none-SC+R7AnodC:3 mM KNO3	-8.77316	-10.4509	-7.09546	2.56461e-14
	9.742	shoot	9	SC	1	3 mM KNO3	no				SC+R7AnifH:none-SC+R7AnodC:3 mM KNO3	-8.0891	-9.75252	-6.42568	2.56461e-14
	12.384	shoot	9	SC	2	3 mM KNO3	no				SC:none-SC+R7AnodC:3 mM KNO3	-8.59633	-10.2598	-6.93291	2.56461e-14
	6.462	shoot	9	SC	2	3 mM KNO3	no				uninoculated:none-SC+R7AnodC:3 mM KNO3	-7.9772	-10.3296	-5.62476	9.42579e-14
	9.626	shoot	9	SC	2	3 mM KNO3	no				SC:3 mM KNO3-SC+R7AnifH:3 mM KNO3	-1.86647	-3.52989	-0.203043	0.0146825
	11.618	shoot	9	SC	2	3 mM KNO3	no				uninoculated:3 mM KNO3-SC+R7AnifH:3 mM KNO3	-0.898067	-3.2505	1.45437	0.968799
	11.023	shoot	9	SC	2	3 mM KNO3	no				SC+R7A:none-SC+R7AnifH:3 mM KNO3	-1.6276	-3.29102	0.0358238	0.0609109
	15.425	shoot	9	SC	3	3 mM KNO3	no				SC+R7AnodC:none-SC+R7AnifH:3 mM KNO3	-10.302	-11.9797	-8.62432	2.56461e-14
	9.514	shoot	9	SC	3	3 mM KNO3	no				SC+R7AnifH:none-SC+R7AnifH:3 mM KNO3	-9.61797	-11.2814	-7.95454	2.56461e-14
	16.726	shoot	9	SC	3	3 mM KNO3	no				SC:none-SC+R7AnifH:3 mM KNO3	-10.1252	-11.7886	-8.46178	2.56461e-14
	15.179	shoot	9	SC	3	3 mM KNO3	no				uninoculated:none-SC+R7AnifH:3 mM KNO3	-9.50607	-11.8585	-7.15363	2.56461e-14
	13.119	shoot	9	SC	3	3 mM KNO3	no				uninoculated:3 mM KNO3-SC:3 mM KNO3	0.9684	-1.38404	3.32084	0.949636
	10.207	shoot	9	SC	4	3 mM KNO3	no				SC+R7A:none-SC:3 mM KNO3	0.238867	-1.42456	1.90229	0.999986
	8.948	shoot	9	SC	4	3 mM KNO3	no				SC+R7AnodC:none-SC:3 mM KNO3	-8.43556	-10.1133	-6.75786	2.56461e-14
	9.283	shoot	9	SC	4	3 mM KNO3	no				SC+R7AnifH:none-SC:3 mM KNO3	-7.7515	-9.41492	-6.08808	2.56461e-14
	11.175	shoot	9	SC	4	3 mM KNO3	no				SC:none-SC:3 mM KNO3	-8.25873	-9.92216	-6.59531	2.56461e-14
	14.561	shoot	9	SC	4	3 mM KNO3	no				uninoculated:none-SC:3 mM KNO3	-7.6396	-9.99204	-5.28716	1.15463e-13
	10.389	shoot	9	SC	5	3 mM KNO3	no				SC+R7A:none-uninoculated:3 mM KNO3	-0.729533	-3.08197	1.6229	0.992615
	9.509	shoot	9	SC	5	3 mM KNO3	no				SC+R7AnodC:none-uninoculated:3 mM KNO3	-9.40396	-11.7665	-7.0414	2.58682e-14
	9.027	shoot	9	SC	5	3 mM KNO3	no				SC+R7AnifH:none-uninoculated:3 mM KNO3	-8.7199	-11.0723	-6.36746	3.51941e-14
	11.815	shoot	9	SC	5	3 mM KNO3	no				SC:none-uninoculated:3 mM KNO3	-9.22713	-11.5796	-6.8747	2.60902e-14
	9.566	shoot	9	SC	5	3 mM KNO3	no				uninoculated:none-uninoculated:3 mM KNO3	-8.608	-11.4891	-5.72687	1.22902e-13
	14.246	shoot	9	SC	6	3 mM KNO3	no				SC+R7AnodC:none-SC+R7A:none	-8.67443	-10.3521	-6.99672	2.56461e-14
	8.465	shoot	9	SC	6	3 mM KNO3	no				SC+R7AnifH:none-SC+R7A:none	-7.99037	-9.65379	-6.32694	2.56461e-14
	11.973	shoot	9	SC	6	3 mM KNO3	no				SC:none-SC+R7A:none	-8.4976	-10.161	-6.83418	2.56461e-14
	10.318	shoot	9	SC	6	3 mM KNO3	no				uninoculated:none-SC+R7A:none	-7.87847	-10.2309	-5.52603	1.01585e-13
	12.261	shoot	9	SC	6	3 mM KNO3	no				SC+R7AnifH:none-SC+R7AnodC:none	0.684059	-0.993644	2.36176	0.952536
	2.869	shoot	9	SC	1	none	no				SC:none-SC+R7AnodC:none	0.176825	-1.50088	1.85453	0.999999
	2.204	shoot	9	SC	1	none	no				uninoculated:none-SC+R7AnodC:none	0.795959	-1.5666	3.15851	0.98663
	2.69	shoot	9	SC	1	none	no				SC:none-SC+R7AnifH:none	-0.507233	-2.17066	1.15619	0.993474
	2.312	shoot	9	SC	1	none	no				uninoculated:none-SC+R7AnifH:none	0.1119	-2.24054	2.46434	1
	2.395	shoot	9	SC	1	none	no				uninoculated:none-SC:none	0.619133	-1.7333	2.97157	0.997856
	2.982	shoot	9	SC	2	none	no
	3.018	shoot	9	SC	2	none	no
	2.493	shoot	9	SC	2	none	no
	2.116	shoot	9	SC	2	none	no
	2.978	shoot	9	SC	2	none	no
	2.929	shoot	9	SC	3	none	no
	2.672	shoot	9	SC	3	none	no
	2.645	shoot	9	SC	3	none	no
	2.718	shoot	9	SC	3	none	no
	2.453	shoot	9	SC	3	none	no
	3.012	shoot	9	SC	4	none	no
	3.236	shoot	9	SC	4	none	no
	3.924	shoot	9	SC	4	none	no
	2.783	shoot	9	SC	4	none	no
	3.338	shoot	9	SC	4	none	no
	3.115	shoot	9	SC	5	none	no
	3.792	shoot	9	SC	5	none	no
	3.001	shoot	9	SC	5	none	no
	1.971	shoot	9	SC	5	none	no
	1.81	shoot	9	SC	5	none	no
	3.033	shoot	9	SC	6	none	no
	2.551	shoot	9	SC	6	none	no
	2.604	shoot	9	SC	6	none	no
	1.832	shoot	9	SC	6	none	no
	2.156	shoot	9	SC	6	none	no
	2.527	shoot	9	SC+R7AnifH	1	none	no
	3.371	shoot	9	SC+R7AnifH	1	none	no
	3.289	shoot	9	SC+R7AnifH	1	none	no
	3.293	shoot	9	SC+R7AnifH	1	none	no
	2.1	shoot	9	SC+R7AnifH	1	none	no
	3.066	shoot	9	SC+R7AnifH	2	none	no
	3.529	shoot	9	SC+R7AnifH	2	none	no
	3.962	shoot	9	SC+R7AnifH	2	none	no
	3.444	shoot	9	SC+R7AnifH	2	none	no
	3.721	shoot	9	SC+R7AnifH	2	none	no
	4.176	shoot	9	SC+R7AnifH	3	none	no
	4.419	shoot	9	SC+R7AnifH	3	none	no
	3.256	shoot	9	SC+R7AnifH	3	none	no
	3.291	shoot	9	SC+R7AnifH	3	none	no
	2.855	shoot	9	SC+R7AnifH	3	none	no
	3.573	shoot	9	SC+R7AnifH	4	none	no
	4.256	shoot	9	SC+R7AnifH	4	none	no
	2.945	shoot	9	SC+R7AnifH	4	none	no
	2.743	shoot	9	SC+R7AnifH	4	none	no
	3.781	shoot	9	SC+R7AnifH	4	none	no
	3.046	shoot	9	SC+R7AnifH	5	none	no
	2.28	shoot	9	SC+R7AnifH	5	none	no
	3.579	shoot	9	SC+R7AnifH	5	none	no
	2.867	shoot	9	SC+R7AnifH	5	none	no
	2.963	shoot	9	SC+R7AnifH	5	none	no
	2.635	shoot	9	SC+R7AnifH	6	none	no
	2.633	shoot	9	SC+R7AnifH	6	none	no
	2.964	shoot	9	SC+R7AnifH	6	none	no
	3.289	shoot	9	SC+R7AnifH	6	none	no
	2.996	shoot	9	SC+R7AnifH	6	none	no
	10.016	shoot	9	SC+R7AnifH	1	3 mM KNO3	no
	8.399	shoot	9	SC+R7AnifH	1	3 mM KNO3	no
	13.376	shoot	9	SC+R7AnifH	1	3 mM KNO3	no
	12.692	shoot	9	SC+R7AnifH	1	3 mM KNO3	no
	11.091	shoot	9	SC+R7AnifH	1	3 mM KNO3	no
	12.408	shoot	9	SC+R7AnifH	2	3 mM KNO3	no
	10.081	shoot	9	SC+R7AnifH	2	3 mM KNO3	no
	10.7	shoot	9	SC+R7AnifH	2	3 mM KNO3	no
	14.158	shoot	9	SC+R7AnifH	2	3 mM KNO3	no
	14.208	shoot	9	SC+R7AnifH	2	3 mM KNO3	no
	14.091	shoot	9	SC+R7AnifH	3	3 mM KNO3	no
	14.107	shoot	9	SC+R7AnifH	3	3 mM KNO3	no
	11.912	shoot	9	SC+R7AnifH	3	3 mM KNO3	no
	15.066	shoot	9	SC+R7AnifH	3	3 mM KNO3	no
	14.829	shoot	9	SC+R7AnifH	3	3 mM KNO3	no
	11.333	shoot	9	SC+R7AnifH	4	3 mM KNO3	no
	13.238	shoot	9	SC+R7AnifH	4	3 mM KNO3	no
	13.582	shoot	9	SC+R7AnifH	4	3 mM KNO3	no
	15.648	shoot	9	SC+R7AnifH	4	3 mM KNO3	no
	13.569	shoot	9	SC+R7AnifH	4	3 mM KNO3	no
	11.933	shoot	9	SC+R7AnifH	5	3 mM KNO3	no
	13.154	shoot	9	SC+R7AnifH	5	3 mM KNO3	no
	12.893	shoot	9	SC+R7AnifH	5	3 mM KNO3	no
	12.134	shoot	9	SC+R7AnifH	5	3 mM KNO3	no
	16.146	shoot	9	SC+R7AnifH	5	3 mM KNO3	no
	14.849	shoot	9	SC+R7AnifH	6	3 mM KNO3	no
	11.531	shoot	9	SC+R7AnifH	6	3 mM KNO3	no
	12.446	shoot	9	SC+R7AnifH	6	3 mM KNO3	no
	11.921	shoot	9	SC+R7AnifH	6	3 mM KNO3	no
	13.877	shoot	9	SC+R7AnifH	6	3 mM KNO3	no
	11.385	shoot	9	NC	1	3 mM KNO3	no
	11.142	shoot	9	NC	1	3 mM KNO3	no
	10.719	shoot	9	NC	1	3 mM KNO3	no
	9.552	shoot	9	NC	1	3 mM KNO3	no
	11.236	shoot	9	NC	1	3 mM KNO3	no
	13.026	shoot	9	NC	2	3 mM KNO3	no
	13.685	shoot	9	NC	2	3 mM KNO3	no
	11.502	shoot	9	NC	2	3 mM KNO3	no
	13.045	shoot	9	NC	2	3 mM KNO3	no
	14.19	shoot	9	NC	2	3 mM KNO3	no
	10.713	shoot	9	SC+R7AnodC	1	3 mM KNO3	no
	11.103	shoot	9	SC+R7AnodC	1	3 mM KNO3	no
	8.561	shoot	9	SC+R7AnodC	1	3 mM KNO3	no
	8.429	shoot	9	SC+R7AnodC	1	3 mM KNO3	no
	9.023	shoot	9	SC+R7AnodC	1	3 mM KNO3	no
	12.007	shoot	9	SC+R7AnodC	2	3 mM KNO3	no
	9.865	shoot	9	SC+R7AnodC	2	3 mM KNO3	no
	11.144	shoot	9	SC+R7AnodC	2	3 mM KNO3	no
	10.159	shoot	9	SC+R7AnodC	2	3 mM KNO3	no
	12.282	shoot	9	SC+R7AnodC	2	3 mM KNO3	no
	10.497	shoot	9	SC+R7AnodC	3	3 mM KNO3	no
	14.573	shoot	9	SC+R7AnodC	3	3 mM KNO3	no
	16.93	shoot	9	SC+R7AnodC	3	3 mM KNO3	no
	12.271	shoot	9	SC+R7AnodC	3	3 mM KNO3	no
	10.347	shoot	9	SC+R7AnodC	3	3 mM KNO3	no
	11.381	shoot	9	SC+R7AnodC	4	3 mM KNO3	no
	15.377	shoot	9	SC+R7AnodC	4	3 mM KNO3	no
	14.383	shoot	9	SC+R7AnodC	4	3 mM KNO3	no
	9.818	shoot	9	SC+R7AnodC	4	3 mM KNO3	no
	9.244	shoot	9	SC+R7AnodC	4	3 mM KNO3	no
	6.712	shoot	9	SC+R7AnodC	5	3 mM KNO3	no
	13.903	shoot	9	SC+R7AnodC	5	3 mM KNO3	no
	10.885	shoot	9	SC+R7AnodC	5	3 mM KNO3	no
	8.866	shoot	9	SC+R7AnodC	5	3 mM KNO3	no
	11.697	shoot	9	SC+R7AnodC	5	3 mM KNO3	no
	14.85	shoot	9	SC+R7AnodC	6	3 mM KNO3	no
	9.512	shoot	9	SC+R7AnodC	6	3 mM KNO3	no
	10.283	shoot	9	SC+R7AnodC	6	3 mM KNO3	no
	13.659	shoot	9	SC+R7AnodC	6	3 mM KNO3	no
	11.048	shoot	9	SC+R7AnodC	6	3 mM KNO3	no
	2.13	shoot	9	SC+R7AnodC	1	none	no
	2.34	shoot	9	SC+R7AnodC	1	none	no
	2.232	shoot	9	SC+R7AnodC	1	none	no
	2.406	shoot	9	SC+R7AnodC	1	none	no
	2.368	shoot	9	SC+R7AnodC	1	none	no
	2.989	shoot	9	SC+R7AnodC	2	none	no
	2.855	shoot	9	SC+R7AnodC	2	none	no
	3.018	shoot	9	SC+R7AnodC	2	none	no
	2.565	shoot	9	SC+R7AnodC	2	none	no
	2.138	shoot	9	SC+R7AnodC	2	none	no
	2.042	shoot	9	SC+R7AnodC	3	none	no
	2.24	shoot	9	SC+R7AnodC	3	none	no
	2.984	shoot	9	SC+R7AnodC	3	none	no
	2.528	shoot	9	SC+R7AnodC	3	none	no
	2.333	shoot	9	SC+R7AnodC	3	none	no
	2.501	shoot	9	SC+R7AnodC	4	none	no
	2.678	shoot	9	SC+R7AnodC	4	none	no
	2.215	shoot	9	SC+R7AnodC	4	none	no
	2.139	shoot	9	SC+R7AnodC	4	none	no
	2.174	shoot	9	SC+R7AnodC	5	none	no
	2.62	shoot	9	SC+R7AnodC	5	none	no
	2.678	shoot	9	SC+R7AnodC	5	none	no
	2.844	shoot	9	SC+R7AnodC	5	none	no
	3.232	shoot	9	SC+R7AnodC	5	none	no
	2.386	shoot	9	SC+R7AnodC	6	none	no
	2.604	shoot	9	SC+R7AnodC	6	none	no
	2.988	shoot	9	SC+R7AnodC	6	none	no
	3.019	shoot	9	SC+R7AnodC	6	none	no
	2.537	shoot	9	SC+R7AnodC	6	none	no
	12.069	shoot	9	SC+R7A	1	none	no
	9.302	shoot	9	SC+R7A	1	none	no
	10.978	shoot	9	SC+R7A	1	none	no
	10.488	shoot	9	SC+R7A	1	none	no
	11.885	shoot	9	SC+R7A	1	none	no
	11.939	shoot	9	SC+R7A	2	none	no
	7.808	shoot	9	SC+R7A	2	none	no
	9.407	shoot	9	SC+R7A	2	none	no
	12.836	shoot	9	SC+R7A	2	none	no
	9.62	shoot	9	SC+R7A	2	none	no
	8.501	shoot	9	SC+R7A	3	none	no
	8.596	shoot	9	SC+R7A	3	none	no
	11.671	shoot	9	SC+R7A	3	none	no
	11.877	shoot	9	SC+R7A	3	none	no
	7.268	shoot	9	SC+R7A	3	none	no
	10.08	shoot	9	SC+R7A	4	none	no
	12.923	shoot	9	SC+R7A	4	none	no
	13.769	shoot	9	SC+R7A	4	none	no
	15.913	shoot	9	SC+R7A	4	none	no
	14.631	shoot	9	SC+R7A	4	none	no
	11.366	shoot	9	SC+R7A	5	none	no
	11.075	shoot	9	SC+R7A	5	none	no
	12.073	shoot	9	SC+R7A	5	none	no
	12.64	shoot	9	SC+R7A	5	none	no
	11.449	shoot	9	SC+R7A	5	none	no
	4.637	shoot	9	SC+R7A	6	none	no
	4.492	shoot	9	SC+R7A	6	none	no
	4.485	shoot	9	SC+R7A	6	none	no
	22.434	shoot	9	SC+R7A	6	none	yes
	20.348	shoot	9	SC+R7A	6	none	yes
	12.857	shoot	9	SC+R7A	1	3 mM KNO3	no
	13.336	shoot	9	SC+R7A	1	3 mM KNO3	no
	14.04	shoot	9	SC+R7A	1	3 mM KNO3	no
	12.816	shoot	9	SC+R7A	1	3 mM KNO3	no
	12.749	shoot	9	SC+R7A	1	3 mM KNO3	no
	8.528	shoot	9	SC+R7A	2	3 mM KNO3	no
	10.877	shoot	9	SC+R7A	2	3 mM KNO3	no
	10.705	shoot	9	SC+R7A	2	3 mM KNO3	no
	9.619	shoot	9	SC+R7A	2	3 mM KNO3	no
	12.222	shoot	9	SC+R7A	2	3 mM KNO3	no
	10.706	shoot	9	SC+R7A	3	3 mM KNO3	no
	12.178	shoot	9	SC+R7A	3	3 mM KNO3	no
	11.629	shoot	9	SC+R7A	3	3 mM KNO3	no
	13.775	shoot	9	SC+R7A	3	3 mM KNO3	no
	9.917	shoot	9	SC+R7A	3	3 mM KNO3	no
	14.448	shoot	9	SC+R7A	4	3 mM KNO3	no
	8.949	shoot	9	SC+R7A	4	3 mM KNO3	no
	10.887	shoot	9	SC+R7A	4	3 mM KNO3	no
	9.841	shoot	9	SC+R7A	4	3 mM KNO3	no
	12.908	shoot	9	SC+R7A	4	3 mM KNO3	no
	14.732	shoot	9	SC+R7A	5	3 mM KNO3	no
	10.813	shoot	9	SC+R7A	5	3 mM KNO3	no
	10.043	shoot	9	SC+R7A	5	3 mM KNO3	no
	10.755	shoot	9	SC+R7A	5	3 mM KNO3	no
	13.2	shoot	9	SC+R7A	5	3 mM KNO3	no
	7.238	shoot	9	SC+R7A	6	3 mM KNO3	no
	10.337	shoot	9	SC+R7A	6	3 mM KNO3	no
	11.279	shoot	9	SC+R7A	6	3 mM KNO3	no
	13.108	shoot	9	SC+R7A	6	3 mM KNO3	no
	12.9	shoot	9	SC+R7A	6	3 mM KNO3	no

## Sheet: Supplementary_Fig13
	Supplementary Figure 13b						Supplementary Figure 13b_statistic p value
	Genotype	Inoculum	Replicate	Shoot_length				diff	lwr	upr	p_adj
	Gifu	SC+R7A	1	63.271			SC+CM-SC+R7A	-5.36104	-9.94119	-0.780877	0.010473
	Gifu	SC+R7A	1	58.269			SC+R7AnodC-SC+R7A	-33.7515	-39.1109	-28.3922	1.00697e-13
	Gifu	SC+R7A	1	66.782			SC-SC+R7A	-37.7568	-42.3607	-33.1529	1.00697e-13
	Gifu	SC+R7A	1	65.04			R7A-SC+R7A	-4.53308	-9.83474	0.768576	0.149292
	Gifu	SC+R7A	1	58.699			CM-SC+R7A	-14.673	-19.9747	-9.37136	3.62599e-13
	Gifu	SC+R7A	1	52.16			uninoculated-SC+R7A	-37.1662	-42.4679	-31.8646	1.00697e-13
	Gifu	SC+R7A	1	35.853			SC+R7AnodC-SC+CM	-28.3905	-33.7881	-22.993	1.00697e-13
	Gifu	SC+R7A	1	62.9			SC-SC+CM	-32.3958	-37.0442	-27.7474	1.00697e-13
	Gifu	SC+R7A	1	70.852			R7A-SC+CM	0.827953	-4.51236	6.16826	0.999274
	Gifu	SC+R7A	1	58.923			CM-SC+CM	-9.31198	-14.6523	-3.97167	9.07455e-06
	Gifu	SC+R7A	2	67.186			uninoculated-SC+CM	-31.8052	-37.1455	-26.4649	1.00697e-13
	Gifu	SC+R7A	2	28.276			SC-SC+R7AnodC	-4.00527	-9.423	1.41246	0.300849
	Gifu	SC+R7A	2	68.412			R7A-SC+R7AnodC	29.2185	23.1966	35.2404	1.00697e-13
	Gifu	SC+R7A	2	67.025			CM-SC+R7AnodC	19.0785	13.0566	25.1004	1.67422e-13
	Gifu	SC+R7A	2	61.259			uninoculated-SC+R7AnodC	-3.4147	-9.4366	2.6072	0.62678
	Gifu	SC+R7A	2	26.796			R7A-SC	33.2237	27.863	38.5844	1.00697e-13
	Gifu	SC+R7A	2	57.138			CM-SC	23.0838	17.7231	28.4445	1.00808e-13
	Gifu	SC+R7A	2	62.535			uninoculated-SC	0.590571	-4.77013	5.95128	0.9999
	Gifu	SC+R7A	2	73.009			CM-R7A	-10.1399	-16.1106	-4.16929	1.73175e-05
	Gifu	SC+R7A	2	72.937			uninoculated-R7A	-32.6332	-38.6038	-26.6625	1.00697e-13
	Gifu	SC+R7A	3	70.518			uninoculated-CM	-22.4932	-28.4639	-16.5226	1.29119e-13
	Gifu	SC+R7A	3	46.109
	Gifu	SC+R7A	3	68.038
	Gifu	SC+R7A	3	65.186
	Gifu	SC+R7A	3	59.948
	Gifu	SC+R7A	3	73.323
	Gifu	SC+R7A	3	70.427
	Gifu	SC+R7A	3	62.296
	Gifu	SC+R7A	3	73.747
	Gifu	SC+R7A	3	29.63
	Gifu	SC+R7A	3	64.189
	Gifu	SC+R7A	4	62.5
	Gifu	SC+R7A	4	49.89
	Gifu	SC+R7A	4	62.199
	Gifu	SC+R7A	4	73.145
	Gifu	SC+R7A	4	69.91
	Gifu	SC+R7A	4	63.542
	Gifu	SC+R7A	4	49.074
	Gifu	SC+R7A	4	48.02
	Gifu	SC+R7A	4	70.402
	Gifu	SC+R7A	4	73.202
	Gifu	SC+R7A	4	76.591
	Gifu	SC+R7A	5	63.585
	Gifu	SC+R7A	5	62.142
	Gifu	SC+R7A	5	60.542
	Gifu	SC+R7A	5	63.649
	Gifu	SC+R7A	5	65.436
	Gifu	SC+R7A	5	68.838
	Gifu	SC+R7A	5	73.436
	Gifu	SC+R7A	5	61.65
	Gifu	SC+R7A	5	70.007
	Gifu	SC+R7A	5	56.715
	Gifu	SC+CM	1	58.908
	Gifu	SC+CM	1	38.91
	Gifu	SC+CM	1	52.594
	Gifu	SC+CM	1	41.69
	Gifu	SC+CM	1	54.188
	Gifu	SC+CM	1	67.507
	Gifu	SC+CM	1	53.219
	Gifu	SC+CM	1	61.309
	Gifu	SC+CM	1	61.349
	Gifu	SC+CM	1	55.362
	Gifu	SC+CM	2	54.106
	Gifu	SC+CM	2	64.665
	Gifu	SC+CM	2	57.243
	Gifu	SC+CM	2	62.469
	Gifu	SC+CM	2	26.521
	Gifu	SC+CM	2	60.035
	Gifu	SC+CM	2	47.805
	Gifu	SC+CM	2	60.548
	Gifu	SC+CM	2	39.536
	Gifu	SC+CM	2	42.166
	Gifu	SC+CM	3	67.814
	Gifu	SC+CM	3	44.196
	Gifu	SC+CM	3	65.133
	Gifu	SC+CM	3	49.136
	Gifu	SC+CM	3	52.794
	Gifu	SC+CM	3	58.963
	Gifu	SC+CM	3	57.459
	Gifu	SC+CM	3	54.602
	Gifu	SC+CM	3	47.584
	Gifu	SC+CM	3	48.185
	Gifu	SC+CM	4	72.745
	Gifu	SC+CM	4	70.697
	Gifu	SC+CM	4	61.987
	Gifu	SC+CM	4	49.195
	Gifu	SC+CM	4	71.211
	Gifu	SC+CM	4	57.668
	Gifu	SC+CM	4	54.565
	Gifu	SC+CM	4	56.543
	Gifu	SC+CM	4	60.463
	Gifu	SC+CM	4	71.004
	Gifu	SC+CM	5	69.195
	Gifu	SC+CM	5	63.773
	Gifu	SC+CM	5	65.487
	Gifu	SC+CM	5	55.3
	Gifu	SC+CM	5	52.725
	Gifu	SC+CM	5	50.604
	Gifu	SC+CM	5	65.086
	Gifu	SC+CM	5	30.976
	Gifu	SC+CM	5	64.632
	Gifu	SC+CM	5	64.027
	Gifu	R7A	1	62.326
	Gifu	R7A	1	62.8
	Gifu	R7A	1	58.424
	Gifu	R7A	1	68.501
	Gifu	R7A	1	57.787
	Gifu	R7A	1	61.887
	Gifu	R7A	1	56.937
	Gifu	R7A	1	54.253
	Gifu	R7A	1	58.095
	Gifu	R7A	1	56.659
	Gifu	R7A	2	58.181
	Gifu	R7A	2	56.146
	Gifu	R7A	2	60.018
	Gifu	R7A	2	50.688
	Gifu	R7A	2	55.373
	Gifu	R7A	2	44.627
	Gifu	R7A	2	55.825
	Gifu	R7A	2	45.655
	Gifu	R7A	2	57.687
	Gifu	R7A	2	66.394
	Gifu	R7A	3	51.93
	Gifu	R7A	3	58.982
	Gifu	R7A	3	52.616
	Gifu	R7A	3	52.756
	Gifu	R7A	3	60.94
	Gifu	R7A	3	49.539
	Gifu	R7A	3	55.239
	Gifu	R7A	3	53.283
	Gifu	R7A	3	58.539
	Gifu	R7A	3	71.079
	Gifu	CM	1	48.594
	Gifu	CM	1	42.731
	Gifu	CM	1	42.543
	Gifu	CM	1	52.299
	Gifu	CM	1	49.17
	Gifu	CM	1	43.112
	Gifu	CM	1	41.095
	Gifu	CM	1	44.788
	Gifu	CM	1	39.385
	Gifu	CM	1	49.578
	Gifu	CM	2	58.3
	Gifu	CM	2	59.064
	Gifu	CM	2	48.591
	Gifu	CM	2	40.764
	Gifu	CM	2	58.707
	Gifu	CM	2	47.606
	Gifu	CM	2	56.287
	Gifu	CM	2	47.685
	Gifu	CM	2	44.213
	Gifu	CM	2	44.015
	Gifu	CM	3	41.426
	Gifu	CM	3	52.392
	Gifu	CM	3	54.892
	Gifu	CM	3	53.362
	Gifu	CM	3	52.8
	Gifu	CM	3	37.829
	Gifu	CM	3	30.5
	Gifu	CM	3	45.136
	Gifu	CM	3	45.765
	Gifu	CM	3	36.339
	nfr5	SC+R7AnodC	1	19.878
	nfr5	SC+R7AnodC	1	13.721
	nfr5	SC+R7AnodC	1	20.691
	nfr5	SC+R7AnodC	1	18.276
	nfr5	SC+R7AnodC	1	16.815
	nfr5	SC+R7AnodC	3	13.882
	nfr5	SC+R7AnodC	3	21.622
	nfr5	SC+R7AnodC	3	21.167
	nfr5	SC+R7AnodC	3	22.101
	nfr5	SC+R7AnodC	5	6.436
	nfr5	SC+R7AnodC	5	15.566
	nfr5	SC+R7AnodC	5	18.734
	nfr5	SC+R7AnodC	5	19.667
	nfr5	SC+R7AnodC	5	19.177
	nfr5	SC	2	11.201
	nfr5	SC	2	18.805
	nfr5	SC	2	15.773
	nfr5	SC	2	13.121
	nfr5	SC	2	13.925
	nfr5	SC	4	15.643
	nfr5	SC	4	15.214
	nfr5	SC	4	16.173
	nfr5	SC	4	15.649
	nfr5	SC	4	12.926
	nfr5	SC	5	18.723
	nfr5	SC	5	16.116
	nfr5	SC	5	15.685
	nfr5	SC	5	16.084
	nfr5	SC	5	16.16
	Gifu	SC	1	20.91
	Gifu	SC	1	30.975
	Gifu	SC	1	23.764
	Gifu	SC	1	28.906
	Gifu	SC	1	30.422
	Gifu	SC	1	34.89
	Gifu	SC	1	30.652
	Gifu	SC	1	34.075
	Gifu	SC	1	21.592
	Gifu	SC	1	26.561
	Gifu	SC	3	23.447
	Gifu	SC	3	17.187
	Gifu	SC	3	23.465
	Gifu	SC	3	18.877
	Gifu	SC	3	23.984
	Gifu	SC	3	19.438
	Gifu	SC	3	22.561
	Gifu	SC	3	21.661
	Gifu	SC	3	20.706
	Gifu	SC	4	21.536
	Gifu	SC	4	21.038
	Gifu	SC	4	23.863
	Gifu	SC	4	19.862
	Gifu	SC	4	23.359
	Gifu	SC	4	22.755
	Gifu	SC	4	22.544
	Gifu	SC	4	15.959
	Gifu	SC	4	27.111
	Gifu	SC	4	16.239
	Gifu	SC+R7AnodC	1	30.362
	Gifu	SC+R7AnodC	1	33.697
	Gifu	SC+R7AnodC	1	22.099
	Gifu	SC+R7AnodC	1	30.389
	Gifu	SC+R7AnodC	1	30.825
	Gifu	SC+R7AnodC	1	26.27
	Gifu	SC+R7AnodC	1	31.493
	Gifu	SC+R7AnodC	1	29.159
	Gifu	SC+R7AnodC	1	29.521
	Gifu	SC+R7AnodC	1	35.891
	Gifu	SC+R7AnodC	2	23.9
	Gifu	SC+R7AnodC	2	27.039
	Gifu	SC+R7AnodC	2	32.335
	Gifu	SC+R7AnodC	2	20.639
	Gifu	SC+R7AnodC	2	28.571
	Gifu	SC+R7AnodC	2	25.895
	Gifu	SC+R7AnodC	2	28.64
	Gifu	SC+R7AnodC	2	31.078
	Gifu	SC+R7AnodC	2	32.41
	Gifu	SC+R7AnodC	2	33.081
	Gifu	SC+R7AnodC	3	23.151
	Gifu	SC+R7AnodC	3	24.235
	Gifu	SC+R7AnodC	3	26.327
	Gifu	SC+R7AnodC	3	26.029
	Gifu	SC+R7AnodC	3	25.909
	Gifu	SC+R7AnodC	3	24.475
	Gifu	SC+R7AnodC	3	23.621
	Gifu	SC+R7AnodC	3	25.459
	Gifu	SC+R7AnodC	3	26.225
	nfr5	SC+R7AnodC	2	17.28
	nfr5	SC+R7AnodC	2	20.549
	nfr5	SC+R7AnodC	2	17.646
	nfr5	SC+R7AnodC	2	11.733
	nfr5	SC	4	13.986
	nfr5	SC	4	14.906
	nfr5	SC	4	16.226
	nfr5	SC	4	14.238
	nfr5	SC	1	14.095
	nfr5	SC	1	10.712
	nfr5	SC	1	14.282
	nfr5	SC	1	15.345
	nfr5	SC	3	15.895
	nfr5	SC	3	14.106
	nfr5	SC	3	16.831
	nfr5	SC	3	19.299
	Gifu	SC	5	22.548
	Gifu	SC	5	22.388
	Gifu	SC	5	23.951
	Gifu	SC	5	25.194
	Gifu	SC	5	25.247
	Gifu	SC	5	24.92
	Gifu	SC	5	25.53
	Gifu	SC	5	20.707
	Gifu	SC	5	22.728
	Gifu	SC	5	24.162
	Gifu	SC	2	24.219
	Gifu	SC	2	21.426
	Gifu	SC	2	25.459
	Gifu	SC	2	23.964
	Gifu	SC	2	20.757
	Gifu	SC	2	30.218
	Gifu	SC	2	27.546
	Gifu	SC	2	24.459
	Gifu	SC	2	23.391
	Gifu	SC	2	23.055
	Gifu	R7AnodC	1	25.568
	Gifu	R7AnodC	1	23.942
	Gifu	R7AnodC	1	26.678
	Gifu	R7AnodC	1	28.939
	Gifu	R7AnodC	1	26.885
	Gifu	R7AnodC	1	28.807
	Gifu	R7AnodC	1	27.912
	Gifu	R7AnodC	1	15.1
	Gifu	R7AnodC	1	28.835
	Gifu	R7AnodC	2	31.134
	Gifu	R7AnodC	2	29.356
	Gifu	R7AnodC	2	24.954
	Gifu	R7AnodC	2	25.379
	Gifu	R7AnodC	2	27.886
	Gifu	R7AnodC	2	25.292
	Gifu	R7AnodC	2	18.914
	Gifu	R7AnodC	2	27.606
	Gifu	R7AnodC	2	28.698
	Gifu	R7AnodC	3	18.028
	Gifu	R7AnodC	3	20.162
	Gifu	R7AnodC	3	17.333
	Gifu	R7AnodC	3	21.089
	Gifu	R7AnodC	3	21.554
	Gifu	R7AnodC	3	23.422
	Gifu	R7AnodC	3	14.572
	Gifu	R7AnodC	3	21.85
	Gifu	R7AnodC	3	16.029
	Gifu	uninoculated	1	29.704
	Gifu	uninoculated	1	17.386
	Gifu	uninoculated	1	21.224
	Gifu	uninoculated	1	28.227
	Gifu	uninoculated	1	27.763
	Gifu	uninoculated	1	24.592
	Gifu	uninoculated	1	27.351
	Gifu	uninoculated	1	22.119
	Gifu	uninoculated	1	23.368
	Gifu	uninoculated	1	24.363
	Gifu	uninoculated	2	22.45
	Gifu	uninoculated	2	18.753
	Gifu	uninoculated	2	27.589
	Gifu	uninoculated	2	23.208
	Gifu	uninoculated	2	26.437
	Gifu	uninoculated	2	29.946
	Gifu	uninoculated	2	29.241
	Gifu	uninoculated	2	22.602
	Gifu	uninoculated	2	18.287
	Gifu	uninoculated	2	24.689
	Gifu	uninoculated	3	24.81
	Gifu	uninoculated	3	29.381
	Gifu	uninoculated	3	21.378
	Gifu	uninoculated	3	25.935
	Gifu	uninoculated	3	26.606
	Gifu	uninoculated	3	25.975
	Gifu	uninoculated	3	22.531
	Gifu	uninoculated	3	16.688
	Gifu	uninoculated	3	25.144
	Gifu	uninoculated	3	26.424
	nfr5	R7A	2	19.369
	nfr5	R7A	2	22.355
	nfr5	R7A	2	17.909
	nfr5	R7A	2	18.144
	nfr5	R7A	2	10.675
	nfr5	R7A	1	18.483
	nfr5	R7A	1	16.807
	nfr5	R7A	1	17.962
	nfr5	R7A	1	13.013
	nfr5	R7A	1	20.757
	nfr5	CM	1	15.95
	nfr5	CM	1	19.914
	nfr5	CM	1	15.499
	nfr5	CM	1	15.993
	nfr5	CM	1	15.568
	nfr5	CM	1	20.921
	nfr5	R7A	3	17.291
	nfr5	R7A	3	15.714
	nfr5	R7A	3	14.164
	nfr5	R7A	3	12.26
	nfr5	R7A	3	12.454
	nfr5	CM	2	15.902
	nfr5	CM	2	13.751
	nfr5	CM	2	19.294
	nfr5	CM	2	17.759
	nfr5	CM	2	18.43
	nfr5	CM	2	18.164
	nfr5	CM	3	16.588
	nfr5	CM	3	19.411
	nfr5	CM	3	14.723
	nfr5	CM	3	16.174
	nfr5	CM	3	14.937
	nfr5	CM	3	22.221
	nfr5	R7AnodC	3	15.008
	nfr5	R7AnodC	3	17.831
	nfr5	R7AnodC	3	19.089
	nfr5	R7AnodC	3	18.374
	nfr5	R7AnodC	3	16.968
	nfr5	R7AnodC	2	11.572
	nfr5	R7AnodC	2	17.179
	nfr5	R7AnodC	2	17.525
	nfr5	R7AnodC	2	19.714
	nfr5	R7AnodC	2	19.852
	nfr5	R7AnodC	1	17.459
	nfr5	R7AnodC	1	14.432
	nfr5	R7AnodC	1	15.561
	nfr5	R7AnodC	1	15.949
	nfr5	R7AnodC	1	18.032
	nfr5	uninoculated	1	10.231
	nfr5	uninoculated	1	19.701
	nfr5	uninoculated	1	16.9
	nfr5	uninoculated	1	22.929
	nfr5	uninoculated	1	17.755
	nfr5	uninoculated	1	18.871
	nfr5	uninoculated	1	21.817
	nfr5	uninoculated	1	17.061
	nfr5	uninoculated	1	18.057
	nfr5	uninoculated	3	16.378
	nfr5	uninoculated	3	19.696
	nfr5	uninoculated	3	16.546
	nfr5	uninoculated	3	19.264
	nfr5	uninoculated	3	16.388
	nfr5	uninoculated	3	16.602
	nfr5	uninoculated	3	19.045
	nfr5	uninoculated	3	19.689
	nfr5	uninoculated	3	17.643
	nfr5	uninoculated	3	19.688
	nfr5	uninoculated	2	18.548
	nfr5	uninoculated	2	21.019
	nfr5	uninoculated	2	20.861
	nfr5	uninoculated	2	14.111
	nfr5	uninoculated	2	21.36
	nfr5	uninoculated	2	20.852
	nfr5	uninoculated	2	21.304
	nfr5	uninoculated	2	18.299
	nfr5	uninoculated	2	19.34
	nfr5	SC+R7A	3	14.158
	nfr5	SC+R7A	3	20.55
	nfr5	SC+R7A	3	14.611
	nfr5	SC+R7A	3	22.165
	nfr5	SC+R7A	4	12.532
	nfr5	SC+R7A	4	15.491
	nfr5	SC+R7A	4	18.736
	nfr5	SC+R7A	4	19.45
	nfr5	SC+R7A	4	22.055
	nfr5	SC+R7A	5	18.401
	nfr5	SC+R7A	5	20.347
	nfr5	SC+R7A	5	17.616
	nfr5	SC+R7A	5	16.037
	nfr5	SC+R7A	5	16.264
	nfr5	SC+CM	2	14.496
	nfr5	SC+CM	2	19.079
	nfr5	SC+CM	2	19.057
	nfr5	SC+CM	2	18.198
	nfr5	SC+CM	2	17.758
	nfr5	SC+CM	3	16.893
	nfr5	SC+CM	3	20.995
	nfr5	SC+CM	3	16.741
	nfr5	SC+CM	3	18.942
	nfr5	SC+CM	5	19.091
	nfr5	SC+CM	5	19.258
	nfr5	SC+CM	5	11.428
	nfr5	SC+CM	5	15.923
	nfr5	SC+CM	5	14.298
	nfr5	SC+R7A	2	14.77
	nfr5	SC+R7A	2	12.63
	nfr5	SC+R7A	2	19.308
	nfr5	SC+R7A	2	13.959
	nfr5	SC+CM	1	11.73
	nfr5	SC+CM	1	13.46
	nfr5	SC+CM	1	14.56
	nfr5	SC+CM	1	20.056
